# Supplementary material for: N-glycan profiling of tissue samples to aid breast cancer subtyping
Source: Sci Rep. 2024 Jan 3;14:320. doi: 10.1038/s41598-023-51021-3 (PMC10764792; doi:10.1038/s41598-023-51021-3)
Supplement: Supplementary file 1 — Supplementary Information 1. [file 41598_2023_51021_MOESM1_ESM.xlsx]

## Sheet: Clinical data
Clinical and histological data
Description of data: Summary of clinical and histological data obtained from patients and their tumor tissues. The list is supplemented with control tissues (healthy tissue adjacent to the tumor) from 10 patients.
Tissue No.:	Patient ID	Subtype	Year born	Biopsy No	Operation date	Date of death	Morphology	Grade	MKN code	pT	pN	HER2	ER	PR	KI	AR	Vascular invasion	Stage	Last data check	Last seen	Status at last seen	Diabetes	Adjuvant XRT	Adjuvant HT	Adjuvant TT	Adjuvant CHT	Anthracycline	Cyclophosphamide	Taxane	Platinum	Locoregional relapse	Date of local relapse	Dissemination	Date of dissemination	First metastatic location	comment
# 1T	1	HER2+	1947	1243/14	19.2.2014		8500/33	3	C504	pT1c	pN2a	amplified	negative	negative	moderate	unknown	YES	IIIA	2021-11-25	2021-07-29	NED	YES	YES	None	Anti-HER2	YES	NO	NO	YES	NO	NO		NO
# 2T	2	HER2+	1962	2186/14	28.3.2014		8520/33	3	C509	pT3	pN3a	amplified	negative	negative	high	unknown	YES	IIIC	2021-11-25	2021-06-22	NED	NO	YES	None	Anti-HER2	YES	YES	YES	YES	NO	NO		NO
# 3T	3	HER2+	1960	3372/14	19.5.2014		8500/33	3	C501	pT2	pN0(i-)(sn)	amplified	negative	negative	high	unknown	NO	IIA	2021-11-25	2021-04-29	NED	NO	NO	None	Anti-HER2	YES	YES	YES	YES	NO	NO		NO
# 4T	4	HER2+	1964	3794/14	2.6.2014		8500/33	3	C509	pT2	pN0(i-)(sn)	amplified	negative	negative	moderate	unknown	UNKN	IIA	2021-11-25	2021-11-23	NED	NO	YES	None	Anti-HER2	YES	YES	YES	NO	NO	NO		NO
# 5T	5	HER2+	1966	4442/14	25.6.2014		8500/33	3	C504	pT1c	pN0(i-)(sn)	amplified	negative	negative	high	unknown	NO	IA	2021-11-25	2021-08-30	NED	UNKN	NO	None	Anti-HER2	YES	YES	YES	YES	NO	NO		NO
# 6T	6	HER2+	1952	4687/14	8.7.2014	4.8.2016	8500/33	3	C509	pT1c	pN1(sn)	amplified	negative	negative	moderate	positive	YES	IB	2021-11-25	2016-08-04	DOD	NO	YES	None	Anti-HER2	YES	YES	YES	NO	NO	NO		YES	2015-12-31	Brain
# 7T	7	HER2+	1951	5291/14	7.8.2014		8500/33	3	C504	pT1c	pN0(i-)(sn)	amplified	negative	negative	high	unknown	NO	IA	2021-11-25	2021-11-12	NED	NO	YES	None	Anti-HER2	YES	YES	YES	YES	NO	NO		NO
# 8T	8	HER2+	1962	1832/15	18.3.2015		8500/33	3	C504	pT1c	pN0(i+)(sn)	amplified	negative	negative	high	positive	NO	IA	2021-11-25	2021-03-09	NED	NO	YES	None	Anti-HER2	YES	YES	YES	YES	NO	NO		NO
# 9T	9	HER2+	1946	6595/15	14.10.2015		8500/33	3	C504	pT1c	pN0(i-)(sn)	amplified	negative	negative	high	positive	NO	IA	2021-11-25	2017-01-16	NED	NO	YES	None	Anti-HER2	YES	YES	YES	YES	NO	NO		NO
# 10T	10	HER2+	1945	7807/15	2.12.2015		8500/33	3	C509	pT2	pN0(i+)(sn)	amplified	negative	negative	high	positive	NO	IIA	2021-11-25	2019-08-11	DUNKN	YES	NO	None	Anti-HER2	YES	YES	YES	NO	NO	NO		UNKN
# 11T	11	LA	1939	1626/14	6.3.2014		8520/31	1	C503	pT2	pN0(i+)(sn)	negative	positive	positive	low	unknown	NO	IIA	2021-11-25	2019-09-18	NED	NO	YES	TX/AI	NO	NO	NO	NO	NO	NO	NO		NO
# 12T	12	LA	1986	2262/14	1.4.2014		8520/31	1	C509	pT2	pN0(i+)(sn)	negative	positive	positive	moderate	unknown	NO	IIA	2021-11-25	2021-11-22	NED	NO	NO	Other	NO	NO	NO	NO	NO	NO	NO		NO
# 13T	13	LA	1961	3334/14	16.5.2014		8523/31	1	C504	pT1c	pN0(i-)(sn)	negative	positive	positive	low	unknown	NO	IA	2021-11-25	2014-06-09	NED	NO	YES	TX/AI	NO	NO	NO	NO	NO	NO	NO		NO
# 14T	14	LA	1957	3502/14	22.5.2014		8520/31	1	C509	pT2	pN3a	negative	positive	positive	low	unknown	NO	IIIC	2021-11-25	2021-10-08	NED	NO	YES	AI	NO	YES	YES	YES	YES	NO	NO		NO
# 15T	15	LA	1969	6181/14	18.9.2014		8520/31	1	C509	pT1c	pN0(i-)(sn)	negative	positive	positive	low	unknown	NO	IA	2021-11-25	2021-06-04	NED	NO	YES	TX	NO	NO	NO	NO	NO	NO	NO		NO
# 16T	16	LA	1947	6318/14	24.9.2014		8520/31	1	C509	pT2	pN0(i-)(sn)	negative	positive	positive	low	positive	NO	IIA	2021-11-25	2021-10-07	NED	NO	NO	TX/AI	NO	NO	NO	NO	NO	NO	NO		NO
# 17T	17	LA	1952	6450/14	1.10.2014		8520/32	2	C509	pT2	pN1(sn)	negative	positive	positive	low	positive	NO	IIB	2021-11-25	2020-11-06	NED	YES	NO	TX/AI	NO	NO	NO	NO	NO	NO	NO		NO
# 18T	18	LA	1927	7468/14	13.11.2014	unknown	8520/31	1	C505	pT2	pN1(sn)	negative	positive	positive	low	positive	NO	IIB	2021-11-25	2018-01-04	DUNKN	NO	NO	AI	NO	NO	NO	NO	NO	NO	NO		NO
# 19T	19	LA	1938	1319/15	25.2.2015		8520/31	1	C509	pT2	pN0(sn)	negative	positive	positive	low	positive	NO	IIB	2021-11-25	2015-04-21	NED	NO	NO	TX/AI	NO	NO	NO	NO	NO	NO	NO		NO
# 20T	20	LA	1946	7926/15	7.12.2015		8520/31	1	C509	pT2	pN0(i-)(sn)	negative	positive	positive	low	positive	NO	IIA	2021-11-25	2021-06-30	NED	NO	YES	TX/AI	NO	NO	NO	NO	NO	NO	NO		NO
# 21T	21	LB	1957	8538/13	19.12.2013		8520/32	2	C504	pT2	pN0(i-)(sn)	negative	positive	negative	moderate	unknown	NO	IIA	2021-11-25	2021-09-27	NED	NO	YES	TX/AI	NO	YES	YES	YES	YES	NO	NO		NO
# 22T	22	LB	1936	2258/14	2014-04-01		8520/33	3	C504	pT1c	pN2a	negative	positive	positive	high	unknown	NO	IIIA	2021-11-25	2021-09-15	NED	NO	YES	AI	NO	YES	YES	YES	YES	NO	NO		NO
# 23T	23	LB	1970	3665/14	2014-05-28		8520/33	3	C504	pT2	pN0	negative	positive	positive	high	unknown	NO	IIA	2021-11-25	2021-07-20	NED	NO	YES	TX/AI	NO	YES	YES	YES	YES	NO	NO		NO
# 24T	24	LB	1949	6105/14	2014-09-16		8520/33	3	C504	pT2	pN0(i-)(sn)	negative	positive	negative	high	unknown	YES	IIA	2021-11-25	2021-10-07	DOD	NO	NO	AI	NO	YES	NO	YES	YES	NO	NO		YES	2016-04-06	More sites	pleural infitlration, LAP
# 25T	25	LB	1972	757/14	2014-01-31		8520/33	3	C509	pT2	pN1a1(sn)	negative	positive	positive	moderate	unknown	YES	IIB	2021-11-25	2019-12-06	NED	NO	YES	TX	NO	YES	YES	YES	YES	NO	NO		NO
# 26T	26	LB	1948	7936/14	2014-12-03	2017-02-27	8520/33	3	C504	pT1c	pN0(i-)(sn)	negative	positive	positive	moderate	positive	YES	IA	2021-11-26	2015-03-23	DUNKN	YES	YES	AI	NO	NO	NO	NO	NO	NO	NO		NO
# 27T	27	LB	1957	8094/14	2014-12-10	2017-02-17	8520/33	3	C509	pT2	pN2a1(sn)	negative	positive	positive	high	positive	NO	IIIA	2021-11-26	2017-02-17	DOD	NO	YES	TX	NO	YES	YES	YES	YES	NO	YES	2016-02-29	NO	2017-01-04	Other	peritoneum
# 28T	28	LB	1974	5108/15	2015-08-10		8520/33	3	C509	pT2	pN1a1(sn)	negative	positive	positive	moderate	positive	YES	IIB	2021-11-26	2021-08-13	NED	NO	YES	TX/AI	NO	YES	YES	YES	YES	NO	NO		NO
# 29T	29	LB	1953	840/15	2015-02-04		8520/33	3	C505	pT2	pN0(i+)(sn)	negative	positive	negative	moderate	positive	YES	IIA	2021-11-26	2021-06-14	NED	NO	YES	TX/AI	NO	YES	YES	YES	YES	NO	NO		NO
# 30T	30	LB	1937	456/16	2016-01-19		8520/32	2	C505	pT1c	pN1a1(sn)	negative	positive	negative	moderate	positive	NO	IIA	2021-11-26	2016-02-03	NED	NO	NO	TX/AI	NO	NO	NO	NO	NO	NO	NO		NO
# 31T	31	MUC	1965	1591/14	2014-03-05		8480/32	2	C509	pT1c	pN1(sn)	negative	positive	positive	high	unknown	NO	IB	2021-11-26	2021-08-19	NED	NO	NO	TX/AI	Anti-HER2	YES	YES	YES	YES	NO	NO		NO
# 32T	32	MUC	1965	2334/14	2014-04-03		8480/31	1	C509	pT2	pN0(i-)(sn)	negative	positive	negative	low	unknown	NO	IIA	2021-11-26	2021-11-25	NED	NO	NO	TX/AI	NO	NO	NO	NO	NO	NO	NO		NO
# 33T	33	MUC	1936	4040/14	2014-06-10		8480/31	1	C509	pT2	pN1a	negative	positive	positive	low	unknown	NO	IIB	2021-11-26	2021-06-30	NED	YES	NO	AI	NO	NO	NO	NO	NO	NO	NO		NO
# 34T	34	MUC	1962	5288/14	2014-08-07		8480/31	1	C503	pT2	pN0(i-)(sn)	negative	positive	positive	moderate	unknown	NO	IIA	2021-11-26	2021-03-30	NED	NO	YES	TX/AI	NO	NO	NO	NO	NO	NO	NO		NO
# 35T	35	MUC	1940	7303/14	2014-11-06		8480/31	1	C505	pT2	pN0(i-)(sn)	negative	positive	positive	low	positive	NO	IIA	2021-11-26	2015-05-14	NED	YES	YES	TX	NO	NO	NO	NO	NO	NO	NO		NO
# 36T	36	MUC	1932	7608/14	2014-11-20		8480/31	1	C505	pT2	pN0(sn)	negative	positive	positive	low	positive	NO	IIA	2021-11-26	2014-12-09	NED	YES	NO	TX/AI	NO	NO	NO	NO	NO	NO	NO		NO
# 37T	37	MUC	1949	819/14	2014-02-03		8480/31	1	C502	pT2	pN1a1(sn)	negative	positive	positive	moderate	positive	YES	IIB	2021-11-26	2021-10-12	NED	YES	YES	AI	NO	YES	YES	YES	NO	NO	NO		NO
# 38T	38	MUC	1948	2249/15	2015-04-03		8480/32	2	C509	pT2	pN0(i-)(sn)	negative	positive	positive	moderate	positive	NO	IIA	2021-11-26	2021-11-12	NED	UNKN	NO	TX/AI	NO	NO	NO	NO	NO	NO	NO		NO
# 39T	39	MUC	1947	4521/15	2015-07-13		8480/32	2	C503	pT1c	pN0(i-)(sn)	negative	positive	positive	moderate	positive	NO	IA	2021-11-26	2020-12-18	NED	NO	YES	TX/AI	NO	NO	NO	NO	NO	NO	NO		NO
# 40T	40	MUC	1947	6509/15	2015-10-12		8480/32	2	C502	pT3	pN0(i-)(sn)	negative	positive	positive	low	positive	NO	IIB	2019-04-18	2018-10-22	NED	NO	YES	AI	NO	YES	YES	YES	NO	NO	NO		NO
# 41T	41	LBH	1964	7646/14	2014-11-21		8500/33	3	C509	pT2	pN2a1(sn)	amplified	positive	negative	high	positive	YES	IIIA	2021-11-26	2021-12-03	AWD	NO	YES	TX/AI	Anti-HER2	YES	YES	YES	NO	NO	NO		YES	2019-10-09	Bone
# 42T	42	LBH	1960	1936/15	2015-03-23		8500/39	3	C502	pT1c	pN0(i-)(sn)	amplified	positive	negative	high	positive	NO	IA	2021-11-26	2021-07-12	NED	NO	YES	TX/AI	Anti-HER2	YES	YES	YES	YES	NO	NO		NO
# 43T	43	LBH	1936	3502/15	2015-05-27	2015-09-03	8500/33	3	C501	pT2	pN0(i-)(sn)	amplified	positive	negative	high	positive	YES	IIA	2021-11-26	2015-09-03	DOTH	NO	NO	None	NO	YES	NO	NO	YES	NO	NO		NO
# 44T	44	LBH	1974	5101/15	2015-08-10		8500/33	3	C509	pT2	pN0	amplified	positive	negative	high	positive	YES	IIA	2021-11-26	2021-07-23	NED	NO	NO	TX	Anti-HER2	YES	YES	YES	YES	NO	NO		NO
# 45T	45	LBH	1947	5360/15	2015-08-21		8500/33	3	C504	pT1c	pN0(i-)(sn)	amplified	positive	positive	high	positive	NO	IA	2021-11-29	2017-01-16	DUNKN	YES	YES	AI	Anti-HER2	YES	YES	YES	NO	NO	NO		NO
# 46T	46	LBH	1975	5525/15	2015-08-31		8500/33	3	C509	pT2	pN0(i-)(sn)	amplified	positive	negative	high	positive	YES	IIA	2021-11-29	2021-09-14	NED	NO	NO	TX	Anti-HER2	YES	YES	YES	YES	NO	NO		NO
# 47T	47	LBH	1959	5557/15	2015-09-01		8500/33	3	C509	pT2	pN2a1(sn)	amplified	positive	positive	moderate	positive	YES	IIIA	2021-11-29	2021-07-13	NED	NO	YES	TX/AI	Anti-HER2	YES	YES	YES	YES	NO	NO		NO
# 48T	48	LBH	1984	6110/15	2015-09-23		8500/33	3	C509	pT2	pN0(i-)(sn)	amplified	positive	positive	high	positive	NO	IIA	2021-11-29	2021-11-29	AWD	NO	NO	Other	Anti-HER2	YES	YES	YES	YES	NO	NO		NO	2021-09-21	Bone	Lung, Liver
# 49T	49	LBH	1944	6601/15	2015-10-14		8500/33	3	C509	pT2	pN0(i-)(sn)	amplified	positive	positive	high	positive	NO	IIA	2021-11-29	2021-11-11	NED	NO	YES	AI	Anti-HER2	YES	YES	YES	YES	NO	NO		NO
# 50T	50	LBH	1966	565/16	2016-01-22		8500/33	3	C509	pT1c	pN1a0(i+)(sn)	amplified	positive	positive	moderate	positive	NO	IIA	2021-11-29	2021-07-09	NED	NO	YES	TX/AI	Anti-HER2	YES	YES	YES	YES	NO	NO		NO
# 51T	51	HER2+	1955	5865/15	2015-09-14		8500/33	3	C509	pT1c	pN2a1(sn)	amplified	negative	negative	high	positive	YES	IIIA	2021-11-29	2021-07-21	NED	NO	YES	None	Anti-HER2	YES	YES	YES	YES	NO	NO		NO
# 52T	52	HER2+	1942	5527/15	2015-08-31		8503/33	3	C504	pT2	pN1(sn)	amplified	negative	negative	high	negative	YES	IIB	2021-11-29	2021-11-04	NED	NO	YES	None	Anti-HER2	YES	YES	YES	YES	NO	NO		NO
# 53T	53	LA	1974	7723/15	2015-11-30		8520/32	2	C509	pT3	pN1(sn)	negative	positive	positive	low	positive	NO	IIIA	2021-11-29	2021-09-20	NED	NO	YES	TX	NO	YES	NO	NO	NO	NO	NO		NO
# 54T	54	LA	1951	7663/15	2015-11-26		8520/31	1	C509	pT1c	pN0(i+)(sn)	negative	positive	positive	low	positive	NO	IA	2021-11-29	2021-06-08	NED	YES	YES	TX/AI	NO	NO	NO	NO	NO	NO	NO		NO
# 55T	55	LB	1959	6034/15	2015-09-21		8520/33	3	C509	pT1c	pN0(i+)(sn)	negative	positive	positive	high	positive	NO	IB	2021-11-29	2021-10-20	NED	NO	YES	TX/AI	NO	YES	YES	YES	YES	NO	NO		NO
# 56T	56	LB	1979	2356/15	2015-04-13		8520/32	2	C504	pT2	pN1a1(sn)	negative	positive	positive	high	positive	YES	IIB	2021-11-29	2021-11-01	NED	NO	YES	Other	NO	YES	YES	YES	YES	NO	NO		NO
# 57T	57	MUC	1943	7694/15	2015-11-27		8480/31	1	C509	pT1c	pN0(i-)(sn)	negative	positive	positive	moderate	positive	NO	IA	2021-11-29	2021-07-02	NED	NO	YES	TX/AI	NO	NO	NO	NO	NO	NO	YES	2017-10-03	NO
# 59T	59	LBH	1965	6969/14	2014-10-22		8500/32	2	C504	pT2	pN3a1(sn)	amplified	positive	positive	moderate	positive	YES	IIIC	2021-11-29	2021-10-25	NED	NO	YES	TX/AI	Anti-HER2	YES	YES	YES	NO	NO	NO		NO			KATLINE
# 60T	60	LBH	1945	4567/15	2015-07-15		8500/33	3	C505	pT2	pN0(i-)(sn)	amplified	positive	positive	high	positive	NO	IIA	2021-11-29	2021-11-01	NED	NO	YES	TX/AI	Anti-HER2	YES	YES	YES	YES	NO	NO		NO
# 61T	61	NST/LA	1943	7321/15	2015-11-12		8500/32	2	C509	pT1c	pN0(i-)(sn)	negative	positive	positive	low	positive	NO	IA	2021-11-29	2019-08-07	DUNKN	NO	YES	AI	NO	NO	NO	NO	NO	NO	NO		NO
# 62T	62	NST/LA	1961	7503/15	2015-11-20		8500/31	1	C504	pT1c	pN0	negative	positive	positive	low	positive	NO	IA	2021-11-29	2021-06-15	NED	NO	YES	TX/AI	NO	NO	NO	NO	NO	NO	NO		NO
# 63T	63	NST/LA	1944	7613/15	2015-11-25		8500/31	1	C509	pT1c	pN0(i-)(sn)	negative	positive	positive	moderate	positive	NO	IA	2021-11-29	2021-07-21	NED	NO	YES	TX/AI	NO	NO	NO	NO	NO	NO	NO		NO
# 64T	64	NST/LA	1948	778/15	2015-02-02		8500/31	1	C509	pT2	pN2a	negative	positive	positive	low	positive	NO	IIIA	2021-11-29	2021-09-10	NED	NO	NO	TX/AI	NO	YES	YES	YES	YES	NO	NO		NO
# 65T	65	NST/LA	1969	8151/15	2015-12-16		8500/32	2	C504	pT2	pN2a	negative	positive	positive	low	positive	YES	IIIA	2021-11-29	2021-10-01	NED	NO	YES	TX	NO	YES	YES	YES	YES	NO	NO		NO
# 66T	66	NST/LA	1952	8184/15	2015-12-17		8500/31	1	C509	pT1c	pN0(i-)(sn)	negative	positive	positive	moderate	positive	NO	IA	2021-11-29	2021-08-27	NED	NO	NO	TX/AI	NO	NO	NO	NO	NO	NO	NO		NO
# 67T	67	NST/LA	1945	869/15	2015-02-05		8500/31	1	C509	pT2	pN0(i-)(sn)	negative	positive	positive	low	positive	NO	IIA	2021-11-29	2021-08-18	NED	NO	YES	TX	NO	NO	NO	NO	NO	NO	NO		NO
# 68T	68	NST/LA	1960	113/16	2016-01-06		8500/32	2	C509	pT2	pN1a1(sn)	negative	positive	positive	moderate	positive	NO	IIB	2021-11-29	2021-09-29	NED	NO	YES	AI	NO	YES	YES	YES	YES	NO	NO		NO
# 69T	69	NST/LA	1954	149/16	2016-01-07		8500/32	2	C504	pT1c	pN0(i-)(sn)	negative	positive	positive	moderate	positive	NO	IA	2021-11-29	2021-08-03	NED	NO	YES	TX/AI	NO	YES	YES	YES	NO	NO	NO		NO
# 70T	70	NST/LA	1962	68/16	2016-01-05		8500/31	1	C502	pT1c	pN0(i-)(sn)	negative	positive	positive	moderate	positive	NO	IA	2021-11-29	2021-11-08	NED	NO	YES	TX/AI	NO	NO	NO	NO	NO	NO	NO		NO
# 71T	71	NST/LA	1967	74/16	2016-01-05		8500/32	2	C504	pT1c	pN0(i-)(sn)	negative	positive	positive	moderate	positive	NO	IA	2021-11-29	2021-11-24	NED	NO	YES	TX	NO	NO	NO	NO	NO	NO	NO		NO
# 72T	72	NST/LX	1968	7423/15	2015-11-18		8500/32	2	C509	pT1c	pN1(sn)	negative	positive	positive	moderate	positive	YES	IIA	2021-12-01	2021-10-13	NED	NO	YES	Other	NO	YES	YES	YES	YES	NO	NO		NO
# 73T	73	NST/LX	1945	7581/15	2015-11-24		8507/32	2	C501	pT1c	pN1a	negative	positive	positive	moderate	positive	YES	IIA	2021-12-01	2021-09-15	NED	NO	YES	TX/AI	NO	YES	YES	YES	NO	NO	NO		NO
# 74T	74	NST/LX	1961	7619/15	2015-11-25		8500/32	2	C505	pT2	pN2a1(sn)	negative	positive	positive	moderate	positive	YES	IIIA	2021-12-01	2021-06-17	NED	NO	YES	TX/AI	NO	YES	YES	YES	YES	NO	NO		NO
# 75T	75	NST/LX	1940	7661/15	2015-11-26		8500/32	2	C502	pT1c	pN0(i-)(sn)	negative	positive	negative	moderate	positive	NO	IA	2021-12-01	2020-05-13	DUNKN	NO	YES	TX/AI	NO	NO	NO	NO	NO	NO	NO		NO
# 76T	76	NST/LX	1941	7688/15	2015-11-27		8500/32	2	C501	pT2	pN0(i+)(sn)	negative	positive	positive	moderate	positive	NO	IIA	2021-12-01	2021-01-27	NED	NO	YES	TX/AI	NO	NO	NO	NO	NO	NO	NO		NO
# 77T	77	NST/LX	1939	8095/15	2015-12-14		8500/32	2	C501	pT1c	pN0(i-)(sn)	negative	positive	positive	moderate	positive	NO	IA	2021-12-01	2021-09-23	NED	NO	YES	TX/AI	NO	NO	NO	NO	NO	NO	NO		NO
# 78T	78	NST/LX	1967	811/15	2015-02-03		8500/31	1	C502	pT2	pN0(sn)	negative	positive	positive	moderate	positive	NO	IIA	2021-12-01	2021-10-20	NED	NO	NO	TX	NO	NO	NO	NO	NO	NO	NO		NO
# 79T	79	NST/LX	1947	8179/15	2015-12-17		8500/32	2	C504	pT1c	pN0(i-)(sn)	negative	positive	positive	moderate	unknown	NO	IA	2021-12-01	2016-03-29	NED	NO	YES	TX	NO	YES	YES	YES	NO	NO	NO		NO
# 80T	80	NST/LX	1945	66/16	2016-01-05		8500/31	1	C505	pT1c	pN1(sn)	negative	positive	positive	moderate	positive	NO	IIA	2021-12-01	2021-10-08	NED	YES	YES	None	NO	NO	NO	NO	NO	NO	UNKN		NO			contralateral breast 7-12-2018
# 81T	73	NST/LB	1945	7581/15	2015-11-24		8507/32	2	C501	pT1c	pN1a	negative	positive	positive	moderate	positive	YES	IIA	2021-12-01	2021-09-15	NED	NO	YES	TX/AI	NO	YES	YES	YES	NO	NO	NO
# 82T	82	NST/LB	1972	7624/15	2015-11-25		8500/33	3	C504	pT1c	pN1(sn)	negative	positive	positive	high	positive	YES	IIA	2021-12-01	2021-07-13	NED	NO	YES	AI	NO	YES	YES	YES	YES	NO	NO		NO
# 83T	83	NST/LB	1951	7812/15	2015-12-02		8500/33	3	C504	pT1c	pN0(i-)(sn)	negative	positive	positive	high	positive	NO	IA	2021-12-01	2021-10-15	NED	NO	YES	TX/AI	NO	YES	YES	YES	YES	NO	NO		NO
# 84T	84	NST/LB	1969	8099/15	2015-12-14		8500/32	2	C504	pT1c	pN2a1(sn)	negative	positive	positive	high	positive	YES	IIIA	2021-12-01	2021-07-20	NED	NO	YES	TX/AI	NO	YES	YES	YES	YES	NO	NO		NO
# 85T	85	NST/LB	1953	8125/15	2015-12-15		8500/33	3	C509	pT3	pN2a	negative	positive	positive	high	positive	YES	IIIA	2021-12-01	2021-08-20	NED	NO	YES	AI	NO	YES	YES	YES	YES	NO	NO		NO
# 86T	86	NST/LB	1968	8183/15	2015-12-17		8500/33	3	C509	pT2	pNX1(sn)	negative	positive	positive	high	positive	YES	IIB	2021-12-01	2021-05-25	NED	NO	YES	TX/AI	NO	YES	YES	YES	YES	NO	NO		NO
# 87T	87	NST/LB	1939	8213/15	2015-12-18		8500/32	2	C509	pT2	pN1a	negative	positive	positive	high	unknown	NO	IIB	2021-12-01	2016-07-25	NED	NO	NO	TX/AI	NO	YES	YES	YES	YES	NO	NO		NO
# 88T	88	NST/LB	1946	108/16	2016-01-06		8500/32	2	C509	pT2	pN0(i-)(sn)	negative	positive	positive	high	unknown	NO	IIA	2021-12-01	2021-07-21	NED	NO	YES	TX/AI	NO	YES	YES	YES	NO	NO	NO		NO
# 89T	89	NST/LB	1964	154/16	2016-01-07		8500/33	3	C504	pT2	pN1a1(sn)	negative	positive	positive	high	positive	YES	IIB	2021-12-01	2021-07-22	NED	NO	NO	TX/AI	NO	YES	YES	YES	YES	NO	NO		NO
# 90T	90	NST/LB	1968	420/16	2016-01-18		8500/33	3	C509	pT1c	pN0(i-)(sn)	negative	positive	positive	high	positive	NO	IA	2021-12-01	2021-08-30	NED	NO	YES	TX/AI	NO	YES	YES	YES	NO	NO	NO		NO
# 91T	91	NST/LA	1969	4711/15	2015-07-22		8500/31	1	C504	pT1c	pN1a1(sn)	negative	positive	positive	low	positive	YES	IIA	2021-12-01	2021-09-10	NED	NO	YES	TX/AI	NO	NO	NO	NO	NO	NO	NO		NO
# 92T	92	NST/LA	1950	4916/15	2015-07-31		8500/31	1	C501	pT2	pN1a1(sn)	negative	positive	positive	low	positive	YES	IIB	2021-12-01	2015-09-09	DUNKN	NO	YES	TX	NO	NO	NO	NO	NO	NO	NO		NO
# 93T	93	NST/LA	1951	5073/15	2015-08-07		8500/31	1	C509	pT1c	pN1a1(sn)	negative	positive	positive	low	positive	YES	IIA	2021-12-01	2018-03-27	NED	YES	YES	TX/AI	NO	NO	NO	NO	NO	NO	NO		NO
# 94T	94	NST/LA	1960	5304/15	2015-08-19		8500/31	1	C505	pT2	pN1(sn)	negative	positive	positive	moderate	unknown	NO	IIB	2021-12-01	2020-01-28	NED	YES	YES	TX/AI	NO	YES	YES	YES	YES	NO	NO		NO
# 95T	95	NST/LA	1959	5996/15	2015-09-18		8500/31	1	C504	pT1c	pN0(i-)(sn)	negative	positive	positive	low	positive	NO	IA	2021-12-01	2021-09-10	NED	NO	YES	TX/AI	NO	NO	NO	NO	NO	NO	NO		NO
# 96T	96	NST/LA	1968	6173/15	2015-09-25		8500/31	1	C509	pT1c	pN0(i-)(sn)	negative	positive	positive	low	positive	NO	IA	2021-12-01	2021-01-28	NED	NO	YES	TX	NO	NO	NO	NO	NO	NO	NO		NO
#97T	97	NST/LA	1974	6567/15	2015-10-13		8500/31	1	C509	pT1c	pN0(i-)(sn)	negative	positive	positive	moderate	positive	NO	IA	2021-12-01	2021-11-04	NED	NO	YES	TX	NO	NO	NO	NO	NO	NO	NO		NO
# 98T	98	NST/LA	1966	6888/15	2015-10-26		8500/31	1	C509	pT2	pN0(i-)(sn)	negative	positive	positive	low	positive	NO	IIA	2021-12-01	2021-10-25	NED	NO	NO	TX/AI	NO	NO	NO	NO	NO	NO	NO		NO
# 99T	99	NST/LA	1956	698/15	2015-01-29		8500/32	2	C504	pT2	pN0(i-)(sn)	negative	positive	positive	low	positive	NO	IIA	2021-12-01	2021-06-22	NED	NO	YES	TX/AI	NO	NO	NO	NO	NO	NO	NO		NO
#100T	100	NST/LX	1970	4490/15	2015-07-10		8500/32	2	C503	pT1c	pN3a	negative	positive	positive	moderate	positive	NO	IIIC	2021-12-02	2018-09-12	NED	NO	YES	TX	NO	YES	YES	YES	YES	NO	NO		NO
#101T	101	NST/LX	1978	4571/15	2015-07-15		8500/32	2	C509	pT2	pN1(sn)	negative	positive	positive	moderate	positive	YES	IIB	2021-12-02	2021-11-18	AWD	NO	YES	TX	NO	NO	NO	NO	NO	NO	NO		YES	2020-11-13	Liver
#102T	102	NST/LX	1958	4630/15	2015-07-17		8500/32	2	C509	pT1c	pN0(i-)(sn)	negative	positive	positive	moderate	positive	NO	IA	2021-12-02	2021-08-05	NED	NO	YES	TX/AI	Anti-HER2	YES	YES	YES	YES	NO	NO		NO
#103T	103	NST/LX	1931	5921/15	2015-09-16	2017-01-28	8500/32	2	C509	pT1c	pN0(i-)(sn)	negative	positive	positive	moderate	positive	NO	IA	2021-12-02	2016-04-06	DOTH	NO	NO	TX	NO	NO	NO	NO	NO	NO	NO		NO
#104T	104	NST/LX	1953	5966/15	2015-09-17		8500/32	2	C509	pT1c	pN0(i-)(sn)	negative	positive	positive	moderate	positive	YES	IA	2021-12-02	2021-05-24	NED	YES	YES	TX/AI	NO	NO	NO	NO	NO	NO	NO		NO
#105T	105	NST/LX	1981	6142/15	2015-09-24		8500/33	3	C509	pT3	pN1a1(sn)	negative	positive	positive	moderate	positive	YES	IIIA	2021-12-02	2021-10-20	NED	NO	YES	Other	NO	YES	YES	YES	NO	NO	NO		NO
#106T	106	NST/LX	1941	6563/15	2015-10-13		8500/32	2	C504	pT1c	pN0(i-)(sn)	negative	positive	positive	moderate	positive	YES	IB	2021-12-02	2021-08-27	NED	NO	NO	None	NO	NO	NO	NO	NO	NO	NO		NO
#107T	107	NST/LX	1970	6708/15	2015-10-19		8500/32	2	C509	pT1c	pN1(sn)	negative	positive	positive	moderate	positive	YES	IIA	2021-12-02	2021-08-27	NED	NO	YES	TX/AI	NO	YES	YES	YES	YES	NO	NO		NO
#108T	108	NST/LX	1966	6808/15	2015-10-22		8500/31	1	C509	pT1c	pN0(i+)(sn)	negative	positive	positive	moderate	positive	NO	IA	2021-12-02	2021-07-12	NED	NO	YES	TX/AI	NO	NO	NO	NO	NO	NO	NO		NO
#109T	109	NST/LX	1975	6880/15	2015-10-26		8500/32	2	C509	pT1b	pN1a1(sn)	negative	positive	positive	moderate	positive	YES	IIA	2021-12-02	2021-08-31	NED	NO	YES	TX	NO	YES	YES	YES	YES	NO	NO		NO
#110T	110	NST/LX	1946	6959/15	2015-10-29		8500/32	2	C504	pT1c	pN0(i+)(sn)	negative	positive	positive	moderate	positive	NO	IA	2021-12-02	2021-10-07	NED	NO	YES	TX/AI	NO	NO	NO	NO	NO	NO	NO		NO
#111T	111	NST/LB	1967	7617/14	2014-11-20		8500/33	3	C509	pT2	pN2a	negative	positive	negative	high	negative	NO	IIIA	2021-12-02	2021-10-11	NED	NO	YES	Other	NO	YES	YES	YES	YES	NO	NO		NO
#112T	112	NST/LB	1941	4984/15	2015-08-04	unknown	8500/33	3	C509	pT2	pN2a	negative	positive	positive	high	positive	YES	IIIA	2021-12-02	2018-10-29	DOD	NO	YES	AI	NO	YES	YES	YES	NO	NO	NO		YES	2017-01-09	Bone
#113T	113	NST/LB	1938	573/15	2015-01-23		8500/33	3	C504	pT1c	pN0(i-)(sn)	negative	positive	positive	moderate	positive	NO	IA	2021-12-02	2021-03-15	NED	NO	YES	AI	NO	NO	NO	NO	NO	NO	NO		NO
#114T	114	NST/LB	1955	3381/15	2015-05-22		8500/32	2	C504	pT2	pN0(i-)(sn)	negative	positive	negative	moderate	positive	YES	IIA	2021-12-02	2021-10-05	NED	NO	YES	TX/AI	NO	NO	NO	NO	NO	NO	NO		NO
#115T	115	NST/LB	1959	5866/15	2015-09-14		8500/33	3	C509	pT2	pN1(sn)	negative	positive	positive	high	positive	YES	IIB	2021-12-02	2021-09-20	NED	NO	YES	TX/AI	NO	YES	YES	YES	YES	NO	NO		NO
#116T	40	NST/LB	1947	6509/15	2015-10-12		8500/33	3	C503	pT2	pN0(i-)(sn)	negative	positive	positive	high	positive	NO	IIB	2019-04-18	2018-10-22	NED	NO	YES	AI	NO	YES	YES	YES	NO	NO	NO		NO
#117T	117	NST/LB	1950	6511/15	2015-10-12		8500/31	1	C503	pT1c	pN0(i-)(sn)	negative	positive	negative	moderate	positive	NO	IA	2021-12-02	18-4-20219	NED	NO	YES	TX/AI	NO	NO	NO	NO	NO	NO	NO		NO
#118T	118	NST/LB	1964	6557/15	2015-10-13		8500/32	2	C504	pT1c	pN1(sn)	negative	positive	positive	high	positive	NO	IIA	2021-12-02	2015-11-19	NED	NO	UNKN	UNKN	NO	UNKN	UNKN	UNKN	UNKN	NO	UNKN		UNKN
#119T	119	NST/LB	1947	6657/15	2015-10-16		8500/33	3	C504	pT1c	pN2a	negative	positive	negative	high	positive	YES	IIIA	2021-12-02	2021-12-02	AWD	NO	YES	AI	NO	YES	NO	NO	YES	NO	NO		YES	2019-04-09	Bone
#120T	120	NST/LB	1960	703/15	2015-01-29		8500/32	2	C504	pT1c	pN0(i-)(sn)	negative	positive	negative	high	positive	NO	IA	2021-12-02	2021-06-29	NED	NO	YES	TX/AI	NO	NO	NO	NO	NO	NO	NO		NO
#121T	121	TTN	1942	953/14	2014-02-07		8500/33	3	C504	pT1c	pN1a	negative	negative	negative	high	negative	NO	IIA	2021-12-02	2021-05-13	NED	NO	NO	None	NO	YES	YES	YES	YES	NO	NO		NO			not fully processed
#122T	122	TTN	1971	1245/14	2014-02-19		8510/33	3	C503	pT2	pN0(i-)(sn)	negative	negative	negative	high	negative	NO	IIA	2021-12-02	2021-06-04	NED	NO	YES	None	NO	YES	YES	YES	YES	NO	NO		NO
#123T	123	TTN	1962	1364/14	2014-02-25		8500/33	3	C509	pT2	pN1(sn)	negative	negative	negative	high	negative	NO	IIB	2021-12-02	2021-08-30	NED	NO	YES	None	NO	YES	YES	YES	YES	NO	NO		NO
#124T	124	TTN	1953	1999/14	2014-03-21		8513/33	3	C504	pT2	pN0(i-)(sn)	negative	negative	negative	high	negative	NO	IIA	2021-12-02	2020-04-08	DOTH	NO	YES	None	NO	YES	YES	YES	YES	NO	NO		NO
#125T	125	TTN	1962	2029/14	2014-03-24		8500/33	3	C503	pT2	pN2a	negative	negative	negative	high	negative	NO	IIIA	2021-12-05	2021-08-26	NED	NO	YES	None	NO	YES	YES	YES	YES	NO	NO		NO
#126T	126	TTN	1971	2256/14	2014-04-01	2016-05-01	8500/33	3	C504	pT2	pN0(i-)(sn)	negative	negative	negative	high	negative	NO	IIA	2021-12-05	2016-04-12	DOD	NO	NO	None	NO	YES	YES	YES	YES	NO	YES	2015-03-04	YES	2015-03-14	Lung
#127T	127	TTN	1963	2917/14	2014-04-30	2015-05-24	8500/33	3	C504	pT2	pN0(sn)	negative	negative	negative	high	negative	NO	IIA	2021-12-05	2015-04-27	DOD	NO	NO	None	NO	NO	NO	NO	NO	NO	NO		YES	2014-10-07	Lung
#128T	128	TTN	1967	3190/14	2014-05-13		8500/33	3	C509	pT2	pN1(sn)	negative	negative	negative	high	negative	NO	IIB	2021-12-05	2021-12-01	NED	NO	NO	None	NO	YES	YES	YES	YES	NO	NO		NO			not fully processed
#129T	129	TTN	1942	3881/14	2014-06-04	2016-08-12	8500/33	3	C504	pT1c	pN0(i+)(sn)	negative	negative	negative	high	negative	NO	IA	2021-12-05	2016-05-10	DUNKN	YES	NO	None	NO	YES	NO	YES	YES	NO	NO		NO
#130T	130	TTN	1948	4032/14	2014-06-10		8500/33	3	C504	pT2	pN0(sn)	negative	negative	negative	high	negative	NO	IIA	2021-12-05	2021-05-20	NED	NO	YES	None	NO	YES	YES	YES	YES	NO	NO		NO
#131T	131	TTN	1946	4616/14	2014-07-03	2018-01-03	8500/33	3	C503	pT2	pN0(i-)(sn)	negative	negative	positive	moderate	negative	NO	IIA	2021-12-05	2017-06-02	NED	NO	YES	None	NO	NO	NO	NO	NO	NO	NO		NO
#132T	132	TTN	1972	4732/14	2014-07-10		8500/33	3	C504	pT2	pN0(i-)(sn)	negative	negative	negative	high	negative	NO	IIA	2021-12-05	2021-09-09	NED	NO	YES	None	NO	YES	YES	YES	YES	NO	NO		NO
#133T	133	TTN	1964	5205/14	2014-08-04	2016-09-20	8500/33	3	C509	pT2	pN0(i-)(sn)	negative	negative	negative	high	negative	NO	IIA	2021-12-05	2016-01-07	NED	NO	YES	None	NO	YES	UNKN	UNKN	UNKN	NO	NO		NO
#134T	134	TTN	1985	5407/14	2014-08-14		8500/33	3	C509	pT1c	pN1(sn)	negative	negative	negative	high	negative	YES	IIA	2021-12-05	2021-08-02	NED	NO	YES	None	NO	YES	YES	YES	YES	NO	NO		NO
#135T	135	TTN	1950	5859/14	2014-09-05		8500/33	3	C504	pT2	pN0(i-)(sn)	negative	negative	negative	high	negative	YES	IIA	2021-12-05	2021-10-29	NED	NO	YES	None	NO	YES	YES	YES	YES	NO	NO		NO
#136T	136	TTN	1955	8026/14	2014-12-08		8500/33	3	C509	pT2	pN1a1(sn)	negative	negative	negative	high	negative	YES	IIA	2021-12-05	2015-01-22	NED	NO	UNKN	None	NO	UNKN	UNKN	UNKN	UNKN	NO	NO		NO
#137T	137	TTN	1944	116/15	2015-01-07		8500/33	3	C504	pT2	pN2a1(sn)	negative	negative	negative	high	negative	YES	IIIA	2021-12-05	2019-10-29	NED	NO	YES	None	NO	YES	YES	YES	YES	NO	NO		NO
#138T	138	TTN	1976	2359/15	2015-04-13		8571/33	3	C503	pT1c	pN0(i-)(sn)	negative	negative	negative	high	negative	NO	IA	2021-12-05	2021-11-23	NED	NO	NO	None	NO	YES	YES	YES	YES	YES	NO		NO
#139T	139	TTN	1973	2982/15	2015-05-06		8500/33	3	C504	pT1c	pN0(i-)(sn)	negative	negative	negative	high	negative	NO	IA	2021-12-05	2021-12-02	NED	NO	YES	None	NO	YES	YES	YES	NO	NO	NO		NO			not fully processed
#140T	140	TTN	1968	1330/14	2014-02-24		8500/33	3	C503	pT1c	pN1(sn)	negative	negative	negative	high	negative	NO	IIA	2021-12-05	2021-10-22	NED	NO	YES	None	NO	YES	YES	YES	YES	NO	NO		NO
#141T	141	LAR	1957	1065/14	2014-02-12	2017-01-07	8500/33	3	C502	pT1c	pN0(i-)(sn)	negative	negative	negative	moderate	positive	YES	IA	2021-12-05	2017-01-05	DOD	NO	YES	TX	NO	YES	YES	YES	YES	NO	NO		YES	2015-11-26	Bone
#142T	142	LAR	1956	1216/14	2014-02-18		8500/33	3	C509	pT1c	pN0(i-)(sn)	negative	positive	positive	moderate	positive	NO	IA	2021-12-05	2021-10-18	NED	NO	YES	TX	NO	YES	NO	YES	YES	NO	NO		NO
#143T	143	LAR	1958	2114/14	2014-03-26		8500/33	3	C509	pT2	pN01(sn)	negative	negative	negative	high	positive	NO	IIB	2021-12-05	2021-08-27	NED	YES	YES	None	NO	YES	YES	YES	YES	NO	NO		NO			not fully processed
#144T	144	LAR	1930	4103/14	2014-06-12		8500/33	3	C504	pT1c	pN1(sn)	negative	negative	negative	moderate	positive	YES	IIA	2021-12-05	2018-12-03	NED	NO	YES	None	NO	YES	YES	NO	NO	NO	NO		NO
#145T	145	LAR	1972	5292/14	2014-08-07		8500/33	3	C504	pT1c	pN0(i-)(sn)	negative	negative	negative	high	positive	YES	IA	2021-12-05	2021-09-13	NED	NO	YES	None	NO	YES	YES	YES	YES	NO	NO		NO
#146T	146	LAR	1973	750/14	2014-01-30		8500/33	3	C504	pT2	pN0(i+)(sn)	negative	negative	negative	high	positive	NO	IIA	2021-12-05	2021-09-22	NED	NO	YES	None	NO	YES	YES	YES	YES	NO	NO		NO
#147T	147	LAR	1987	772/14	2014-01-31		8500/33	3	C509	pT2	pN1(sn)	negative	negative	negative	high	positive	YES	IIB	2021-12-05	2021-11-08	NED	NO	YES	None	NO	YES	YES	YES	YES	NO	NO		NO
#148T	148	LAR	1943	7522/15	2015-11-23		8500/33	3	C505	pT1c	pN0(i-)(sn)	negative	negative	positive	high	positive	NO	IA	2021-12-05	2021-09-15	NED	NO	YES	AI	NO	YES	YES	YES	NO	NO	NO		NO
#149T	149	LAR	1957	7725/15	2015-11-30		8500/33	3	C509	pT1c	pN0(i-)(sn)	negative	negative	positive	high	positive	YES	IA	2021-12-05	2021-06-21	NED	NO	YES	None	NO	YES	YES	YES	YES	NO	NO		NO
#150T	150	LAR	1947	815/15	2015-02-03		8500/33	3	C504	pT2	pN0(i-)sn	negative	negative	negative	high	positive	NO	IIA	2019-04-27	2018-12-11	NED	YES	NO	None	NO	YES	YES	YES	NO	NO	NO		NO			replaced by tissue sample #162:
#151T	8	normal (control)	1962
#152T	30	normal (control)	1937
#153T	38	normal (control)	1948
#154T	40	normal (control)	1947
#155T	48	normal (control)	1984
#156T	50	normal (control)	1966
#157T	89	normal (control)	1964
#158T	68	normal (control)	1960
#159T	76	normal (control)	1941
#160T	74	normal (control)	1961

## Sheet: Histology images
	Typical examples of tissue samples entering the study (HE staining, 200x magnification).
	In row 1 are given examples of special cancer types. The lobular carcinomas have been divided into low-grade (1A; LA)
	and high-grade (1B; LB) groups. Mucinous cancer (MUC) is shown in 1C. Row 2 shows luminal (ER-positive HER2-negative)
	carcinomas of no-special-type (NST) exhibiting low (2A; NST/LA), medium (2B; NST/LX), and high (2C; NST/LB) Ki67 index.
	In row 3 are given examples of HER2-positive ER-positive (3A; LBH) and HER2-positive ER-negative (3B; HER2) carcinomas.
	The non-cancer breast tissue sample is presented in 3C. The row 4 shows triple-negative breast cancer, AR-negative (4A, TNBC),
	and triple-negative breast cancer, AR-positive (4B; LAR) tumors.
