# Supplementary material for: N-glycan profiling of tissue samples to aid breast cancer subtyping
Source: Sci Rep. 2024 Jan 3;14:320. doi: 10.1038/s41598-023-51021-3 (PMC10764792; doi:10.1038/s41598-023-51021-3)
Supplement: Supplementary file 2 — Supplementary Information 2. [file 41598_2023_51021_MOESM2_ESM.txt]

Script for MS data evaluation. A Python script written in-house was used to extract the areas of isotope envelopes with monoisotopic m/z values corresponding to masses in a reference N-glycan library.

# A python script for data processing: Peaklists (csv_files) from the Flexanalysis are iterated to extract areas of the N-glycan signals, which are listed in a reference library. Areas are normalized to the sum of all N-glycan signals.  

import numpy as np
import pandas as pd
import csv
import sys
import glob
import os.path

#generates an empty list for collecting signal intensity areas of selected masses from individual mass spectra
glycan_table = []
#generates an list in which names of samples are collected
sample_names = []

#reads database csv file and generates a list of reference mass values 
database = pd.read_csv("database.csv", sep=",", header = 0 )
database_values = database["database_values"].tolist() 

#adds the list of the reference mass values as a first value in glycan_table

list_of_files = glob.glob("csv/*.csv")
for file in sorted(list_of_files):
    #reads csv file with mass spectra peaklists and generates a list with mz values (masslist_mz) and a list with area values (masslist_area) 
    masslist_data = pd.read_csv(file, sep= ",", header = 3) 
    masslist_mz = masslist_data["m/z"].tolist()
    masslist_area = masslist_data["Area"].tolist()
    masslist_SN = masslist_data["SN"].tolist()
    #generates the name from the name of the csv file (cuts the .csv suffix and first 5 characters), appends the name to sample_names list
    csv_name = file[4:-4]
    sample_names.append(csv_name)

    #variables needed 
    error1 = 0.2        #default mass error, in Da
    first_peak = 0  
    mass_error = 0
    window = 0.2        
    last_peak = 0
    stop_cycle = False
    glycan_list = []    #an empty list, in which signal intensity areas of masses corresponging to reference values will be later added 
    #fills the list with zeros
    for a in range(len(database_values)): 
        glycan_list.append(0)
    
    #search for the first peak:
    for ref_mass in database_values:
        ref_mass_index = database_values.index(ref_mass)
        for mz in masslist_mz:
            if ref_mass >= (mz - error1) and ref_mass < (mz + error1):
                #adds the peak to the glycan_list (replaces a zero on position corresponding to the ref_mass)
                mass_error = (mz - ref_mass)/ref_mass
                mz_index = masslist_mz.index(mz)
                mz_area = masslist_area[mz_index]
                mz_SN = masslist_SN[mz_index]
                if mz_SN < 3:
                    mz_area = 0
                glycan_list[ref_mass_index] = mz_area
                first_peak = ref_mass 
                stop_cycle = True
                last_peak = ref_mass
                break

        if stop_cycle == True:
            break
    #all the other masses   
    for ref_mass in database_values:
        ref_mass_index = database_values.index(ref_mass)
        if ref_mass > first_peak:
            for mz in masslist_mz:
                if (ref_mass >= (mz - (mz*mass_error) - window)) and (ref_mass <= (mz - (mz*mass_error) + window)) and mz > (last_peak + 0.5):
                    mass_error = (mz - ref_mass)/ref_mass
                    mz_index = masslist_mz.index(mz)
                    mz_area = masslist_area[mz_index]
                    mz_SN = masslist_SN[mz_index]
                    if mz_SN < 3:
                        mz_area = 0
                    glycan_list[ref_mass_index] = mz_area
                    last_peak = ref_mass

    #data normalization
    total_sum = sum(glycan_list)
    
    glycan_list_normalized = []
    for a in glycan_list:
        normalized_area = a/total_sum
        glycan_list_normalized.append(normalized_area)


    glycan_table.append(glycan_list_normalized)

#optional: merge with datafile containing information about samples (sample name, spot)
df_glycan_table = pd.DataFrame(glycan_table, index = sample_names)
df_glycan_table.columns = database_values

df_samples = pd.read_csv("spots.csv", sep=";", encoding = "utf-8", index_col = 0)
df_samples.columns = ["sample"]

df_glycan_final = pd.merge(df_samples, df_glycan_table, left_index= True, right_index= True )

#generates the final table as csv file
df_glycan_final.to_csv("normalized_data.csv")
