# Supplementary material for: N-glycan profiling of tissue samples to aid breast cancer subtyping
Source: Sci Rep. 2024 Jan 3;14:320. doi: 10.1038/s41598-023-51021-3 (PMC10764792; doi:10.1038/s41598-023-51021-3)
Supplement: Supplementary file 3 — Supplementary Information 3. [file 41598_2023_51021_MOESM3_ESM.xlsx]

## Sheet: N-glycan library
N-glycan library. The list of N-glycan masses and their tentative structures.
Glycan theoretical masses m/z	Glycan composition: (H-hex; N-GlcNAc, S-NeuAc)	Tentative N-glycan structure
983.51	H2N2
1157.60	H2N2F1
1187.61	H3N2
1350.69	H5N1
1361.70	H3N2F1
1432.74	H3N3
1595.81	H5N2
1606.83	H3N3F1
1677.87	H3N4
1799.91	H6N2
1810.93	H4N3F1
1840.94	H5N3
1851.96	H3N4F1
1881.97	H4N4
1922.99	H3N5
1998.01	H4N3S1
2004.01	H7N2
2015.03	H5N3F1
2045.04	H6N3
2056.06	H4N4F1
2086.07	H5N4
2097.08	H3N5F1
2127.09	H4N5	v
2172.10	H4N3F1S1
2202.11	H5N3S1
2208.11	H8N2
2243.14	H4N4S1
2260.15	H5N4F1
2301.18	H4N5F1
2331.19	H5N5
2376.20	S1H5N3F1
2406.21	H6N3S1
2412.21	H9N2
2434.25	H5N4F2
2447.24	H5N4S1
2505.28	H5N5F1
2621.33	H5N4F1S1
2662.36	H4N5F1S1
2692.37	H5N5S1
2709.38	H6N5F1
2795.42	H5N4F2S1
2808.41	H5N4S2
2866.46	H5N5F1S1
2896.47	H6N5S1
2969.51	H5N4F3S1
2982.50	H5N4F1S2
3012.51	H6N4S2
3023.53	H4N5F1S2
3040.54	H5N5F2S1
3053.54	H5N5S2
3070.55	H6N5F1S1
3111.58	H5N6F1S1
3158.61	H7N6F1
3227.63	H5N5F1S2
3231.65	H6N5F4
3244.64	H6N5F2S1
3257.64	H6N5S2
3315.68	H6N6F1S1
3345.69	H7N6S1
3401.72	H5N5F2S2
3431.73	H6N5F1S2
3519.78	H7N6F1S1
3605.82	H6N5F2S2
3618.81	H6N5S3
3676.85	H6N6F1S2
3680.88	H7N6F4
3693.87	H7N6F2S1
3706.87	H7N6S2
3764.91	H7N7F1S1
3779.91	H6N5F3S2
3792.90	H6N5F1S3
3822.91	H7N5S3
3880.95	H7N6F1S2
3910.97	H8N6S2
3939.00	H7N7F2S1
3966.99	H6N5F2S3
4055.04	H7N6F2S2
4068.04	H7N6S3
4128.09	H6N5F5S2
4242.13	H7N6F1S3
4272.14	H8N6S3
4330.18	H8N7F1S2
4416.22	H7N6F2S3
4429.21	H7N6S4
4504.27	H8N7F2S2
4590.31	H7N6F3S3
4603.30	H7N6F1S4
4691.35	H8N7F1S3
4777.39	H7N6F2S4
4878.44	H8N7S4
4951.48	H7N6F3S4
4953.49	H9N8F2S2
5052.53	H8N7F1S4
5140.58	H9N8F1S3
5226.62	H8N7F2S4
5327.66	H9N8S4
5400.71	H8N7F3S4
5501.75	H9N8F1S4
5688.84	H9N8S5
