# Supplementary material for: N-glycan profiling of tissue samples to aid breast cancer subtyping
Source: Sci Rep. 2024 Jan 3;14:320. doi: 10.1038/s41598-023-51021-3 (PMC10764792; doi:10.1038/s41598-023-51021-3)
Supplement: Supplementary file 4 — Supplementary Information 4. [file 41598_2023_51021_MOESM4_ESM.csv]

	983.5139999999999	1157.6038	1187.6144	1350.69	1361.7036	1432.74	1595.8139	1606.83	1677.87	1799.9137	1810.93	1840.9402	1851.9562	1881.9668	1922.9933	1998.0141	2004.0134	2015.03	2045.04	2056.056	2086.0665	2097.0825	2127.0931	2172.1033	2202.1139	2208.1132	2243.1404	2260.1558	2301.1823	2331.1929	2376.2	2406.2137	2412.2129999999997	2434.25	2447.2402	2505.2821	2621.3294	2662.3559999999998	2692.3665	2709.3819	2795.42	2808.4139	2866.4557	2896.4663	2969.5078	2982.5031	3012.51	3023.53	3040.545
08Aug19_E1	82.24163169747277	122.33757888433662	38.644242344711316	18.67049297606914	114.37427223508794	27.394229987494175	400.6951250788932	92.38068513758587	0.0	218.36393530816986	184.04754741176487	133.61809857068943	0.0	0.0	0.0	144.95122005386048	149.56852477610695	0.0	0.0	314.88129286523264	871.0310538568435	0.0	0.0	190.1168209943164	177.87217127138447	227.1066626773418	0.0	8900.492721735864	327.54646886801004	0.0	0.0	0.0	0.0	0.0	2113.004282885839	505.8540829697352	14486.464233545476	236.4253439470033	0.0	664.4191332791007	352.3950566448253	1280.8688450692528	345.03446436957563	167.49664926957252	0.0	3582.251379489528	0.0	0.0	0.0
08Aug19_E10	52.219987184928144	73.0392210626965	31.62641030322941	34.44172684519003	116.86037747538559	27.9910489993067	322.21489045399767	106.2236181016772	0.0	254.42543784469675	351.0460227258657	159.56357089417557	101.61320195516208	0.0	0.0	219.004821643973	221.17405327082028	0.0	174.2033750718309	671.3010533592835	1919.7889435120608	0.0	0.0	328.36195041583636	225.8254202253294	376.6435723504911	0.0	17239.583218441152	559.0394977656995	0.0	0.0	0.0	0.0	0.0	5612.095848770556	512.7374784039517	29912.326142066606	863.2611177501013	0.0	2309.072834720934	0.0	4563.965170713947	626.3446938368378	636.8729981508308	0.0	9843.318950461862	0.0	221.05789428513881	0.0
08Aug19_E11	50.0111457003076	88.37232757260553	43.682725544459885	42.410172121418654	143.19226967151104	35.59878675887773	396.2309713642194	120.13329568011088	0.0	313.08266296001614	380.97063176726834	182.633956385516	111.99633579872393	0.0	0.0	247.47959391659225	260.6174282155279	0.0	214.9494674973662	777.9462001936847	2156.1700327706026	0.0	0.0	361.9420927458354	260.6133818608284	444.34474184358874	0.0	18391.429468350885	598.5174400578386	0.0	0.0	0.0	0.0	0.0	5962.197092014875	536.2679263129943	32101.53607857681	894.6771021179486	0.0	2384.195350120726	0.0	4844.937380467849	641.6114264715903	674.9641692351117	0.0	9934.453534050772	0.0	231.07871348815942	0.0
08Aug19_E12	40.63733161415684	65.251236525933	28.43118026756424	28.270109420882438	87.04866481920492	25.994486989525036	283.3598226366803	96.16125178981358	0.0	233.7938651620032	325.33642995195027	150.3731158743937	0.0	0.0	0.0	220.29044343683103	218.7280272966825	0.0	194.544470246284	746.8969641397384	2176.717880144623	0.0	0.0	331.85187770567114	262.95705825086867	0.0	0.0	19408.64692088389	602.9863425019441	0.0	0.0	0.0	0.0	0.0	6136.044345684592	575.8249768714468	31529.70899944979	885.2736984061993	0.0	2593.26830198396	0.0	4599.686314453942	610.5011542148237	635.1196247759387	0.0	9152.822576099743	0.0	216.7902855931313	0.0
08Aug19_E13	0.0	40.82172066688077	0.0	18.730715968352946	35.45294576794136	0.0	105.8922405267983	37.17690400670782	0.0	95.65717414430544	73.84982996731841	44.176149177151174	40.54148421459245	0.0	0.0	164.97765914308502	68.55093205959972	0.0	44.769576723104734	150.1779477121527	318.715799423145	0.0	0.0	216.3709188388709	194.332993417211	104.07818287951063	0.0	3319.422592708834	87.72460951774838	0.0	0.0	198.76470936212633	0.0	0.0	2637.1310684286677	190.38850817459155	14760.21791011708	184.78330152647288	0.0	356.34425986412515	0.0	2729.4859261920788	413.1774965845521	239.93267447634403	0.0	5386.548801239634	0.0	98.25852172258108	0.0
08Aug19_E14	0.0	30.97271188837294	0.0	19.518691424720586	30.392239178939064	0.0	96.59000833092873	32.57700983023357	0.0	88.80959929110071	73.52631552429717	37.88569505508131	31.071546988285718	0.0	0.0	162.13919056384893	73.38524440079658	0.0	54.013268172910564	161.42255753935922	329.2231267062222	0.0	0.0	219.23974073435505	192.62187322802288	116.62862883746072	0.0	3510.7832216138386	96.39434467939527	0.0	96.98726230920691	191.19471353482743	0.0	0.0	2884.18893807852	228.84485140556404	16344.565060928282	243.4667446767834	0.0	419.873609666848	761.5827872145952	3053.5891336881155	475.22704200711416	286.85881081169447	0.0	6170.118441354901	0.0	106.18952412933727	0.0
08Aug19_E15	0.0	0.0	0.0	0.0	0.0	0.0	117.05053955332168	36.103533725086926	0.0	94.24334514830379	81.73093621773896	47.33211908454825	34.92702481724139	0.0	0.0	183.5208392463187	70.47747262288657	0.0	48.580259310300676	175.35459194375173	366.81432587801424	0.0	0.0	231.10098240845932	194.28419968019435	111.71751529108877	74.3006109942989	3530.5960491822902	97.68288639101831	0.0	96.8834778086984	201.54029946031326	0.0	0.0	2736.4109606011593	213.51162486717308	15239.839044318627	214.810951985443	80.36132411083466	371.5679295595994	655.4618421000378	2757.0422736660053	428.4675147432958	251.60449288926318	0.0	5604.045188709014	0.0	98.50759430497897	82.03890925124028
08Aug19_E16	0.0	0.0	0.0	31.44311543098397	68.81873904142945	20.400903798212852	259.2127529910286	80.79187092046114	0.0	182.29117153124022	218.8120010796161	128.8718305571673	43.63904671568821	43.576140536376656	0.0	241.41803667741118	147.7865300030812	72.88776631590977	100.74150283420208	247.402115792431	523.7939688791595	55.249866876989344	0.0	272.9551567855173	267.5836603478279	202.18020501741864	131.0489632541456	5492.281705639483	379.53171256246134	63.22477806717718	113.58595509295384	0.0	122.34656333981948	0.0	1828.3381610353226	544.8907537812722	11728.905740972199	428.17854278691317	71.98210032580614	274.6606967241566	0.0	1236.285216795122	544.1395891542596	79.549315137547	0.0	2674.6230660347505	0.0	0.0	0.0
08Aug19_E17	10.922252416597688	9.869648954664903	0.0	0.0	17.83078675680157	0.0	52.08141133451523	17.762634145770196	0.0	37.54696651144629	49.10595873632153	30.52554345187605	0.0	0.0	0.0	56.591241125062645	31.097749748747862	0.0	23.907235507292647	76.90526880540659	173.52083934213218	0.0	0.0	74.19183390478274	72.69856412466773	50.77572497653283	0.0	1824.7050640474145	136.9196870741965	0.0	0.0	0.0	0.0	0.0	639.1218132013231	226.4787260828229	4641.691940184208	169.3535730391119	0.0	120.80134011866815	0.0	540.9053569984081	286.85443085071927	39.875975818067786	0.0	1228.9532757112954	0.0	0.0	0.0
08Aug19_E18	8.158573096917676	0.0	0.0	0.0	17.506319799594706	0.0	39.486822087062706	16.6934093966902	0.0	30.979423610871205	41.29116226536698	22.8255999380267	0.0	0.0	0.0	49.731453839763134	27.333002290974218	0.0	25.763767844706607	57.22707873924775	120.81023083142912	0.0	0.0	55.70941204335973	58.827167817994784	37.84526656968144	0.0	1320.8567299077456	108.14501908259929	0.0	0.0	0.0	0.0	0.0	476.99671265589035	193.45352046597748	3854.571439023493	138.49958510205064	0.0	101.96697817610314	0.0	438.92117799121974	245.94629743384644	36.14460215869008	0.0	1062.8675247604283	0.0	0.0	0.0
08Aug19_E19	73.12283929881372	209.0544030010169	59.743606939655436	92.54435360720572	131.2972440550159	0.0	362.2127771292934	39.95152995988795	0.0	237.2889227702663	81.65404028756976	40.31269132432889	35.41120550158555	28.559999966049517	0.0	175.3250121452849	168.20222884309558	0.0	33.56980110680893	131.43614979094	79.68576724099184	0.0	0.0	233.13123287484802	203.30593539609256	225.81742441205063	69.02725451224293	758.3031276583039	107.22945209126213	0.0	90.23896503456552	154.68326028681153	0.0	0.0	879.1634321403062	114.35720378061295	7349.546456343983	285.1602071308945	0.0	96.3192764401112	0.0	1796.660458461137	224.74145941902572	92.7080698290864	0.0	4123.9081222467685	0.0	121.99126211726521	0.0
08Aug19_E2	48.65981815481207	74.79108118328647	31.580101678985496	26.86338665338325	89.51255202831932	20.66189965199972	360.9564133350164	84.51464087857987	0.0	237.4128843673021	177.7315647108073	135.8141474270147	0.0	0.0	0.0	140.5079432241215	167.74578888098037	0.0	127.14482761017041	308.8927914710647	901.781583683786	0.0	0.0	186.65323875538846	228.250169447327	231.30600992122	0.0	9194.596307936969	298.4115119068091	0.0	0.0	0.0	0.0	0.0	2118.5692859516753	494.24415220408656	14828.94205347795	232.04699278043788	0.0	669.243153359243	342.21267029425013	1264.372285577648	324.19905643996333	159.37873648995006	0.0	3577.629714868092	0.0	0.0	0.0
08Aug19_E20	185.2901026609137	646.3911024395472	168.81600239382846	191.4923204159629	389.18695143353784	51.35240789161936	1055.2425938785254	126.48623113124002	0.0	488.8182578365877	162.2314911590892	85.48619990013657	79.65188185480268	49.22720746635304	0.0	416.0796883392747	240.1046751712283	68.23576408574942	86.48108863503069	253.57744800312824	157.23693342622798	0.0	0.0	489.84370100640433	368.5800106453251	305.264354650815	105.56707088206477	1559.7396367975375	185.5166420919133	0.0	145.9687104404644	225.0904265934692	0.0	0.0	1614.2634376368967	183.87061145768934	11498.903530936623	556.2301555526993	0.0	176.69198799197352	0.0	2743.776492302556	299.3358941623294	151.14598329776484	0.0	5682.773323210563	0.0	198.85493231882674	0.0
08Aug19_E21	202.4215499453365	489.94436776843065	116.16907433771223	153.32358426624236	245.2237784383677	31.94826603584465	687.5837212159987	85.54294656778099	0.0	384.8401183408078	128.80876236187942	65.57320816337547	60.39458541504468	33.8730847011624	0.0	301.0244367129409	248.20112731590942	55.7742230769053	0.0	207.17940908068596	135.82304576800172	0.0	0.0	360.2336628929644	304.3242189053954	295.42119614959364	0.0	1138.4279718783564	149.03576684721918	0.0	125.00291312961393	205.23567254501557	0.0	0.0	1264.515162215156	154.75494570373903	9520.84933120698	418.17435590398867	0.0	117.9264439076485	0.0	2151.6185217291213	242.9416837480911	123.84569289715654	0.0	4538.986303104437	0.0	140.56310086754996	0.0
08Aug19_E22	11.413138109403448	35.17303045181891	19.2049173111602	16.971224469405442	68.73835519048608	0.0	151.65038245840688	25.47166561320309	0.0	106.01051287754134	39.974916483769405	0.0	0.0	0.0	0.0	46.509544268269046	73.49730897792288	0.0	0.0	56.34703176745671	41.05303460274185	0.0	0.0	92.7528995656763	52.92313003487651	71.12257886143658	0.0	503.03593895062005	0.0	0.0	0.0	33.18156792989197	37.52189653376295	0.0	259.8483151808516	0.0	3415.462824832127	235.86760330098915	0.0	0.0	0.0	331.6507547363823	31.690794105242425	0.0	0.0	958.6319046073813	0.0	66.91536847345614	0.0
08Aug19_E23	0.0	0.0	0.0	0.0	32.03840060452822	0.0	60.35041247262783	0.0	0.0	49.125390436774474	0.0	0.0	0.0	0.0	0.0	27.415531594990977	42.727953202302686	0.0	0.0	42.75661804745929	0.0	0.0	0.0	58.654614811962205	30.636146567771693	41.128156835979226	0.0	256.15837055456774	0.0	0.0	0.0	34.92494484455143	32.752996436967344	0.0	183.74689794366597	0.0	2223.193765940784	146.6498883259473	0.0	0.0	0.0	283.3577734071413	39.72836364006773	0.0	0.0	941.4303154164965	0.0	71.51333192368939	0.0
08Aug19_E24	0.0	0.0	0.0	0.0	0.0	0.0	146.57989287226843	24.916391669864574	0.0	115.86991427658043	43.18210932488525	0.0	0.0	0.0	0.0	55.32527145855003	77.34897639646627	0.0	0.0	64.02505242617744	40.979857997980424	0.0	0.0	97.17942675680624	50.98255543563563	73.51394357407612	0.0	599.8301872254327	33.93505004932402	0.0	0.0	37.78427906807812	36.7881404624388	0.0	284.40438987329566	36.394539460816155	3340.634705515303	255.65197756079826	0.0	35.622237364420684	108.75165489597151	307.23279807502564	37.865519650620534	0.0	0.0	753.0636261861258	0.0	64.53887549448602	0.0
08Aug19_E3	64.64084228691783	105.53813840028177	36.29984429023705	22.085935256312148	104.33728313619986	29.734736828053627	455.4388888983388	102.29968264491768	0.0	263.4157352530439	224.57129340832597	157.98771141715451	0.0	0.0	0.0	190.96137399998375	172.33788147931136	0.0	149.1676447299081	403.3994555523359	1055.5431858885668	0.0	0.0	248.3300006135212	232.76618987076728	248.57979212205348	0.0	10429.289714064236	450.4682148739344	0.0	0.0	0.0	0.0	0.0	2739.3315739758223	682.6915773199771	18446.688737897926	294.28679161969063	0.0	776.0818529809495	0.0	1676.2481771367209	493.6991691568956	202.9345424166589	0.0	4794.373345176371	0.0	0.0	0.0
08Aug19_E4	0.0	0.0	0.0	0.0	0.0	0.0	11.468046108331905	0.0	0.0	0.0	0.0	0.0	0.0	0.0	0.0	0.0	0.0	0.0	0.0	15.807169891000981	33.69854022917077	0.0	0.0	0.0	0.0	0.0	0.0	280.04662057706645	0.0	0.0	0.0	0.0	0.0	0.0	57.570024293836454	0.0	372.3659519639085	14.486259425076515	0.0	25.581730874256486	0.0	37.560957328260045	0.0	0.0	0.0	74.00574541174919	0.0	0.0	0.0
08Aug19_E5	0.0	0.0	0.0	0.0	0.0	0.0	69.21254345427174	21.38788490412804	0.0	50.15499825794475	46.43290092273858	35.42167861164782	0.0	0.0	0.0	35.283529324315026	41.516651413383386	0.0	0.0	83.71613140011621	284.75273328329115	0.0	0.0	0.0	0.0	52.973522995323705	0.0	2167.245322463057	57.14654667419086	0.0	0.0	0.0	0.0	0.0	468.42839351337346	37.523947242093094	2745.5063913381264	114.74492242662184	0.0	180.8075702990629	0.0	248.9385843940049	0.0	40.339681162937886	0.0	541.2902774287646	0.0	38.406709046737674	0.0
08Aug19_E6	0.0	0.0	0.0	0.0	0.0	0.0	16.949384325326985	0.0	0.0	12.432777733514076	0.0	0.0	0.0	0.0	0.0	0.0	0.0	0.0	0.0	16.80846379957566	46.28301428736767	0.0	0.0	0.0	0.0	0.0	0.0	310.19392539717967	0.0	0.0	0.0	0.0	0.0	0.0	66.87286804149204	0.0	395.57166724867693	18.41632886254952	0.0	28.57020569447857	0.0	43.045643812503	0.0	0.0	0.0	80.42458230387741	0.0	0.0	0.0
08Aug19_E7	0.0	34.780885521609804	0.0	0.0	56.677749951590116	0.0	130.71825610451927	50.36681375783973	0.0	91.23745436923843	76.39480577181928	0.0	34.06793342143414	0.0	0.0	168.43218971402482	61.43814852894575	0.0	0.0	139.1684200498791	59.914337906268905	0.0	0.0	227.71626880869667	191.47362926671462	90.32009299823535	83.90119711793874	786.3345349236549	92.11389501283794	0.0	89.09751993645506	151.03189072164554	84.85220040962335	0.0	1307.1333980940608	104.85902995302126	11264.247740861796	428.6376221872357	0.0	80.3829174971593	0.0	1756.5237220523666	204.95929904557565	94.40125684271447	0.0	5340.59408218456	0.0	133.40558194884457	0.0
08Aug19_E8	0.0	32.979388493823635	0.0	25.115808261644396	67.6219042454112	0.0	171.13077729287096	62.215508981818374	0.0	113.91843428862585	103.05663528059328	0.0	44.12280644580765	31.59933805672172	0.0	231.88481777387352	82.26000982838809	0.0	0.0	192.44159639997451	94.80802569827969	0.0	0.0	305.51428612037535	251.4344100631644	115.95491801597092	0.0	1150.1808569442944	131.86528574916946	0.0	0.0	187.00575355608623	0.0	0.0	1857.1861879448406	137.92614332918492	17027.386746049444	650.15719279342	0.0	0.0	0.0	2677.248353207409	313.13296747571593	172.02255138800965	0.0	8531.773130445483	0.0	208.0428245705611	0.0
08Aug19_E9	85.36360717250389	174.88189507510913	96.46992205178577	106.95920691394613	355.61869373773493	68.27544969575061	884.6769357418547	296.668588242881	0.0	567.9117438651286	450.8937893801599	109.27673907766396	201.53902066491062	114.93145178827957	0.0	1225.7939111491876	296.81808716179717	215.93708067825648	183.12895328333332	802.7016386067016	371.66309292414076	0.0	0.0	1478.3329124520885	1087.7860848217717	461.8996434585284	451.04022552099786	5017.569665068372	470.6990272829822	0.0	438.92321282236844	0.0	0.0	0.0	7680.501991306881	462.370132234811	56291.536049053204	1807.4175846334444	0.0	334.1363304260038	0.0	8973.666530543915	876.6583892877472	393.5520839855503	0.0	23370.41143709699	0.0	648.4154526757072	233.14281823835012
09Aug19_F1	0.0	0.0	0.0	0.0	0.0	0.0	0.0	0.0	0.0	0.0	16.051586604967284	0.0	0.0	0.0	0.0	0.0	0.0	0.0	18.121076429938586	22.07759346112833	34.00803943995903	0.0	0.0	17.476439233269634	19.246694960306684	0.0	0.0	223.9609804617349	29.291508392484875	0.0	0.0	0.0	17.984403815006978	0.0	67.97284485019323	41.37475418062159	398.0768592999616	19.09325683811259	0.0	28.78070467324651	0.0	34.50206520220466	39.4132142019712	0.0	0.0	64.97815724764509	0.0	0.0	0.0
09Aug19_F10	240.2215332448613	529.0902616890166	202.86927907887562	0.0	617.9078924320214	68.6134363309473	1648.7995701465256	225.4294763250301	0.0	615.5770011755684	407.1168452639363	202.54625239264618	137.21936160803298	87.18414546270552	0.0	272.86809697422143	308.6789778219717	83.81571340332705	166.58354067151015	492.3070947373285	1228.4091690626794	0.0	0.0	273.03887002786547	170.11237324925006	317.7638540968098	82.26820305831616	8997.223742080385	435.6810969639035	0.0	85.0850696777248	0.0	0.0	0.0	2194.8807549494254	566.6035540373916	11966.621012192893	247.4505208650777	0.0	663.8922426040713	0.0	1258.7109475579325	341.53462359694606	156.85793888230268	0.0	2576.2440708058098	0.0	0.0	0.0
09Aug19_F11	352.6750872504306	713.5004720480481	293.1231941212285	0.0	795.1534628708232	92.0278668894294	2085.0896969291234	261.71115910907054	0.0	854.7005514051881	524.082619492501	238.4158865796134	165.66946989802108	93.8840951883522	0.0	306.8551531100033	449.2118964965554	109.66871655540552	195.72910484443557	627.8876050213931	1453.9768940261401	0.0	0.0	316.79378656762003	218.3368412673606	461.6131449461417	77.69876044357031	10378.0559866903	481.4281698009031	0.0	97.95033533137794	0.0	0.0	0.0	2460.8336755438972	656.306542882887	13088.060723136738	293.13654501753126	0.0	795.0367049832653	0.0	1364.2279009244721	399.5250545035996	174.11642085381786	0.0	2622.3493764117875	0.0	0.0	0.0
09Aug19_F12	48.69129294388846	116.8868076387224	47.28573221120928	0.0	153.0522580166188	19.89543999108399	451.10182335516436	54.053516962439566	0.0	204.61967382346168	119.87367923778622	61.71139223683242	47.48618915195586	29.31879496569674	0.0	87.74765895555201	135.43261666001666	33.88491125026587	58.120768970243546	189.31317682948682	403.444713245178	0.0	0.0	100.18846934999857	70.78877167112728	149.14188307081258	0.0	3574.9608299018873	165.58863878848894	0.0	0.0	0.0	0.0	0.0	919.9355545113037	248.1702353742262	5530.786138626158	128.06822051403728	0.0	315.99844020762237	0.0	590.3862415081544	167.9565456170348	84.13227354892071	0.0	1217.48086346685	0.0	0.0	0.0
09Aug19_F13	72.02830783085507	93.48384066530822	54.472421497466485	0.0	200.5065886431442	48.16454544657702	937.9158125126213	177.6770765506842	0.0	437.2674348599881	459.84567668611015	256.5026251029774	124.22473060465106	0.0	0.0	427.54572635182143	254.54372201959225	0.0	0.0	724.1540921605431	1998.3511818597085	0.0	0.0	475.9846264329103	500.3501817118222	0.0	0.0	15851.026260880122	472.70779917104795	0.0	0.0	0.0	0.0	0.0	6521.394191423888	773.0525670395724	30504.829099763432	720.7038727976599	0.0	1245.6071068705728	0.0	5149.11388933622	608.5761739942259	340.4539081912044	0.0	8938.976118439174	0.0	0.0	0.0
09Aug19_F14	110.28876311394257	154.5590364428541	75.72809483598964	0.0	277.8838151864625	60.61127690490727	1093.7870260754241	198.48315729615848	0.0	427.2663396248153	474.8302621016887	246.9486198021636	126.12640496447429	89.68952280705076	0.0	366.7409380600977	205.39741336151818	125.70293898792748	248.808294057206	599.9435096473169	1691.60044353147	0.0	0.0	375.0972413922817	398.9741448873937	226.0493602936881	146.16390581471995	12784.386309361993	417.96585009200373	0.0	119.87214037465141	0.0	0.0	0.0	4968.389979482978	609.9925844826024	23453.826188844883	546.3909390226314	0.0	927.6850331247788	0.0	3961.1000913136895	515.3854654046058	290.2786201407971	0.0	7381.908983343973	0.0	0.0	0.0
09Aug19_F15	30.660719164848018	41.52556769087133	23.033444377508587	0.0	74.87757689675573	17.30054043805248	280.9289220739759	62.664120300765326	0.0	127.73479349874263	163.82301958150828	87.66904536466377	45.71424898057249	34.296624637221164	0.0	124.57969025604456	79.16712895064812	38.16879326268713	73.43199931644318	225.74526246554245	646.0309330980551	0.0	0.0	141.68736392861578	161.0053057353491	96.45162024453234	63.48215740388944	5486.608880104543	162.94101165765738	0.0	0.0	0.0	0.0	0.0	2261.629930391361	280.91749770387435	11496.909093319422	250.3980341977896	0.0	431.96166228363677	0.0	1868.1485325529854	244.6478550957696	139.3107650573142	0.0	3527.0569832294386	0.0	0.0	0.0
09Aug19_F16	0.0	0.0	0.0	0.0	1334.6433472569004	84.24848851891647	2464.0749354495856	267.2437473498556	0.0	620.2220077333453	508.38787969938255	206.82092688479375	152.87264370837573	126.93541007074215	0.0	284.6199420675408	365.7675162170103	155.86984065525832	0.0	653.6089766523347	1554.8097270176197	79.46140087633444	0.0	334.9171271661588	197.93358651366145	397.20330529024915	158.53997030905438	9514.046755116078	343.67180351785896	0.0	112.02112111222307	0.0	0.0	0.0	2690.52440947829	330.4505995162786	13042.504731811103	470.4168592978753	0.0	943.6178357727707	0.0	1176.7528200196268	301.31371848249483	247.1674951353603	0.0	2049.332401609517	0.0	67.84393699349337	0.0
09Aug19_F17	0.0	0.0	0.0	98.10061127897379	1470.4221536612995	96.81974139199836	3014.7000713575544	320.5201018185496	0.0	796.8675471487076	656.6811541735589	273.0079998064716	199.7064548074041	174.11109763778995	0.0	318.08720321892594	431.1663536965783	188.3023670431242	255.7151154229293	774.6526543259545	1885.1933636836745	80.3576923144889	0.0	376.9304996078395	207.72531316444164	455.51856761254015	172.792257068454	10793.275004010955	358.09607048303513	0.0	108.9588061353151	0.0	428.85801153169234	0.0	2828.667927956402	304.1558120572815	12733.710251137123	413.89530224245146	0.0	899.725949431241	0.0	1159.98576184482	273.0332792293029	248.433989181497	0.0	1897.962769809151	0.0	67.50365799135648	0.0
09Aug19_F18	0.0	0.0	0.0	63.23648299427485	981.5791471646124	63.56040440121464	2103.938285318229	210.5088589553052	0.0	518.4867885542607	425.77659841521563	153.61585134228272	116.18870722835877	96.19030678862836	0.0	187.03422912260345	267.2987499298898	100.43541098858401	0.0	485.70378528608336	1151.8368158222493	0.0	0.0	206.56856937543438	106.30979502410021	256.7582661694659	82.1674487762467	6803.8112933351595	218.40080130698053	0.0	65.03406121778517	0.0	188.83610523362736	0.0	1469.6661282125176	155.28693530337222	6696.721756139958	220.43888623856282	0.0	495.0982130562285	0.0	543.6442219450694	137.39791714998725	113.70388412720777	0.0	888.924091966617	0.0	32.91330491889308	0.0
09Aug19_F19	29.38958596791016	38.52919171462773	26.32426319068903	0.0	50.39572155723168	0.0	1148.3867259025901	57.27216853170215	0.0	99.98836138784228	181.06031642331158	30.53103942054837	66.21396530089658	24.559805707636677	0.0	65.93005763514243	51.12480656172515	52.3858094707337	41.20655986444337	175.94425041833676	167.08068815955372	0.0	0.0	170.61625114981356	52.45784653129529	47.772416370935744	36.70424213478224	1600.7474862356366	182.58047492512216	0.0	52.94664423569886	0.0	0.0	0.0	489.72934053564836	122.688939084829	2963.114216329337	288.30789527910986	0.0	546.7742753878089	0.0	850.2517327154851	110.99665170685974	82.13213764842516	0.0	1057.54979945007	0.0	94.1994152066312	0.0
09Aug19_F2	0.0	0.0	0.0	0.0	0.0	0.0	8.870876801593816	0.0	0.0	0.0	0.0	10.063449635124844	0.0	0.0	0.0	10.314253792054755	0.0	0.0	10.579094297849961	12.308163402438359	15.865407270559098	0.0	0.0	0.0	8.801556982852349	0.0	0.0	136.35274619700078	12.164787682584764	0.0	0.0	8.479711417101315	8.858918606954	0.0	31.83738482433795	22.59053762907772	221.7601971681944	0.0	0.0	14.010664433827115	0.0	17.017219759523105	19.13330119125905	0.0	0.0	31.575013633618173	0.0	0.0	0.0
09Aug19_F20	21.183602969794805	28.559782616474713	20.449482040089134	0.0	39.52735133306047	0.0	943.7344128606572	46.152482312669314	0.0	99.89182397037287	141.70376761237645	32.335783157059076	54.69614580824063	22.470657780614	0.0	70.25729238352774	56.07748959000165	50.58954302809136	43.13045461482769	170.62100267565611	144.71792687779666	34.70768203386637	0.0	188.67496556841496	61.964367223608185	56.78402620163353	43.18144708904534	1618.3373802483254	202.0253463229973	0.0	67.86894769164347	0.0	0.0	0.0	631.1094842757616	161.4030488067446	4012.409860394248	384.80479945785453	0.0	669.4510537159592	0.0	1270.7977829959066	163.97074812965673	132.23197093090616	0.0	1610.6409279029324	0.0	158.66899108908692	61.682268133540106
09Aug19_F21	97.44475618483314	155.56342955160187	102.31793720699017	62.805511670552775	250.3178357434509	53.30541346207134	7666.525037614936	290.0917477032797	0.0	797.4604344163557	1156.6588429919955	192.68107416299281	340.28211049564436	123.75415555465577	0.0	357.7053170853817	413.378375490083	301.9635115662793	258.1939038031253	1277.44874905266	1261.8916230549833	109.24343360435304	0.0	1164.8061893527067	291.6876611683505	375.10624915338747	171.3302298624391	13603.274563881121	1293.5384161236434	0.0	325.94716973695097	209.68688840790782	0.0	0.0	3700.7558469036608	780.41767972314	17055.82357473156	1746.252253236222	0.0	4783.40535885669	0.0	4449.792594780628	409.8310744162893	375.90860767715174	0.0	2609.8200381950383	0.0	298.61727672567656	0.0
09Aug19_F22	78.72193690635278	167.19536880785162	70.55818055849797	34.179048937714036	166.3317077241749	38.56329631951059	716.6134760608263	136.89579657595496	0.0	703.4941663802832	260.5031288846955	206.63862795273002	122.47538810617122	115.79984535362856	0.0	264.7132754953091	459.7477119895195	102.32292562842991	224.88648434332265	689.0940538367362	2062.126795975251	89.42239219370026	98.12689478796551	251.90618723187745	216.59278539810867	525.9601077825539	129.33982674162974	10808.13120748899	524.5257578184521	106.41847843936273	84.63520869613124	0.0	0.0	0.0	3789.480839802924	784.551577410761	13016.077095584244	181.101571688275	0.0	842.4929254317324	0.0	1733.9226428930406	489.34598975615927	347.8656097628881	0.0	2735.736730759234	0.0	0.0	0.0
09Aug19_F23	26.252958150548643	62.13729078170054	23.76626767843107	13.782717454457213	50.95734123675194	13.50059030227828	213.28966009027303	42.859973147114665	0.0	208.291426993142	79.94033124916128	69.10015820454477	42.027947173156726	43.300040635224846	0.0	76.65694509102838	152.03681544250972	0.0	0.0	210.752300437089	655.5501948311114	0.0	0.0	83.70906319742731	81.93417616907212	211.55504570037556	48.683187459620335	4040.069465855089	186.55981173054928	0.0	0.0	0.0	181.85097591065292	0.0	1439.6722714533805	323.7792305519065	5625.73835166461	74.83484936796043	0.0	378.4173354242008	0.0	717.2640679287724	235.35485844198212	159.1205005696496	0.0	1170.2499497549159	0.0	0.0	0.0
09Aug19_F24	311.9052837638402	744.2548393756425	294.58586513686595	86.89157561388025	670.4511734729799	128.30916770255774	2236.403420361243	391.44717682689867	0.0	1758.524833938318	612.2647202719528	537.5211939383045	282.75801310279167	275.35655984838104	0.0	572.3405077380678	943.7656140860536	239.2551236244093	516.2239751465767	1331.1233494191608	3929.1446735786353	182.01251993801048	180.55281906687188	477.3873220225672	431.31860354487833	1055.783567371402	238.12013096790588	19746.927768937738	938.5450474363928	170.5595921936506	150.4199075196079	0.0	0.0	0.0	6438.534001090905	1303.2746326702204	21684.09800519975	286.0852745683754	0.0	1336.6190201715422	0.0	2631.744708148813	769.9635856634977	519.2881966726461	0.0	3992.6741948054137	0.0	0.0	0.0
09Aug19_F3	0.0	0.0	0.0	0.0	0.0	0.0	14.108957028375135	0.0	0.0	0.0	13.24901132409643	0.0	0.0	0.0	0.0	17.296260799901777	0.0	0.0	21.995189536781727	28.636068995080805	37.85145646296489	0.0	0.0	16.111392290983243	19.176744958052033	0.0	0.0	339.33762926565436	33.11385033614078	0.0	0.0	21.07650120055517	23.798681915438447	0.0	89.4502876749669	62.74031253799836	590.9813284522014	27.952163619601983	0.0	43.19759641552853	0.0	40.83047852247742	51.74448682163519	0.0	0.0	91.88540583241951	0.0	0.0	0.0
09Aug19_F4	0.0	0.0	0.0	0.0	0.0	0.0	464.4627005267939	55.68572534039068	0.0	337.04570050854284	114.51115556034605	54.51823579718357	73.82253401346945	47.11659783672074	0.0	70.75432849213365	225.39018567577358	41.592887730332706	63.56195270258371	230.35097997834052	347.85517417703323	39.12129040350435	0.0	152.56930168128886	114.36776387228737	311.6394899218851	73.55136163160617	3482.497247567767	156.67837856951442	0.0	75.26298809816105	85.09064147201181	280.213955610007	0.0	1413.6086012786072	147.336022049518	9341.687686771687	543.3190976628327	0.0	448.7704643961889	0.0	1641.8003772211034	231.17222144821707	145.61063052117942	0.0	2960.980808102252	0.0	142.9949131281594	0.0
09Aug19_F5	34.684056261776874	70.38735663914457	91.37518076113494	25.79555150988821	176.51991322933108	20.68763058326537	688.0512140877722	81.44304219530848	0.0	473.7950708301142	157.57606757116844	72.80490701392722	105.21148897300016	55.930163916225204	0.0	109.83586200872529	337.78964351544874	61.970521100676564	97.65510929400106	323.18110774878267	468.2567093691049	0.0	0.0	201.36489397827	156.50536302612866	451.98642200743365	91.92194454281493	4626.541822913037	203.6436395963844	0.0	104.88304247950356	0.0	330.44079494976404	0.0	1883.9081651598733	190.20719017794633	12150.446062594145	679.8132484498177	0.0	523.9764946895551	0.0	2102.9458205136425	279.3118219536277	177.63367730889885	0.0	3453.4803725253114	0.0	164.53283591245702	0.0
09Aug19_F6	26.49279312103271	54.2844468966174	68.68430848044017	23.63865337890864	135.6945142030472	18.071969929703428	614.4724997163609	66.8792665772497	0.0	442.2107811661388	149.10463221727562	67.06591305786299	98.33644397488614	54.86882078208007	0.0	96.23816383860618	336.48312807758657	60.8661717267625	90.89746567094944	298.68496225759094	451.477366225783	0.0	0.0	189.9322270882272	128.5944083258845	436.68134919843726	84.4580382423071	4248.637657552179	176.76464809202167	0.0	94.709401591934	102.59410957726874	282.51043004952635	0.0	1671.6399089448391	152.46168546115194	10707.99880273122	600.5976233230712	0.0	459.49448435521555	0.0	1797.93215360737	244.94435111668494	151.60889333109344	0.0	2948.2585137442497	0.0	138.12035504385892	0.0
09Aug19_F7	55.46307208481054	113.6768265394142	0.0	156.41834990586702	276.2944309512322	36.684050459697694	797.9952447540043	140.2883076165728	0.0	660.6397425459036	326.226854817197	178.09964744950318	199.1628572284539	134.65340960939128	0.0	340.3176847707877	471.40340521364493	102.86019171223244	230.45070223525985	887.4752588263092	1417.1589908832943	0.0	0.0	605.2646397567953	330.4510810158451	728.3208930318127	186.87865515558616	13638.683901241062	346.8739939488472	0.0	186.33582642280132	184.92924964902954	0.0	0.0	4970.631320861251	449.7443745390935	32278.240387242513	339.62669374567474	0.0	1419.7634173069064	0.0	4745.626211150181	449.5573321132272	355.48095976274766	0.0	11182.94944203515	0.0	0.0	0.0
09Aug19_F8	20.13233535496901	30.465137789749733	21.57098640006629	56.80503631001972	67.19077372363517	0.0	228.0416023211821	48.482319692194096	0.0	195.8685342829056	111.00551920699968	64.8271145990778	86.69007747226559	0.0	0.0	179.80498412908472	193.6560815690221	99.03775226280493	0.0	406.011535014379	600.2576730979149	0.0	0.0	372.00624309705233	168.10381590448281	396.4906466751336	0.0	7105.5208218636035	240.92590683383244	0.0	0.0	0.0	0.0	0.0	3214.467334829039	338.39267206048464	25192.68300094381	276.8184461178122	0.0	1191.942343147879	0.0	4488.0436136436965	473.35267407458804	358.85323587125833	0.0	11958.04848514431	0.0	0.0	0.0
09Aug19_F9	25.240702907091965	47.42845828251377	29.154935076424408	71.92924213190946	100.80048966958631	14.613328804869106	289.19605925787425	42.48121639333027	0.0	210.9720409810899	99.92060899833557	48.61893245724547	55.653106177702654	33.655383407863866	0.0	107.87354847262066	154.32652064381102	0.0	0.0	239.6788382985877	338.49221709109884	0.0	0.0	153.74983762798803	101.23034758118388	200.26152402248096	0.0	3483.467452970181	104.28921093990135	0.0	0.0	0.0	0.0	0.0	1360.9422142161106	122.70118855212989	10021.846062278151	103.32595440568994	0.0	367.82926901534745	0.0	1601.7250518684436	144.85312904565566	103.86279950793673	0.0	4214.567614668654	0.0	0.0	0.0
12Aug19_G1	32.69916858796434	122.96017231975843	58.21269213973339	16.489643299458773	146.46045749320828	21.85589220354052	404.76246670814163	81.27131447885587	0.0	170.30105094206547	104.59945537953399	30.64581645192768	63.15440935395405	49.18962926133018	0.0	175.2879325755939	108.57805923455393	24.827114751812196	0.0	177.24345411793155	200.55594058409056	0.0	0.0	203.9320911658705	121.58694592827032	107.444114963701	0.0	1195.867126640781	33.83013163924223	0.0	55.74960349935506	0.0	0.0	0.0	1241.8878763462046	43.51346755115879	4033.5652529258728	45.207788337149715	0.0	105.6107574005476	0.0	1207.2105323685525	50.80513049118249	64.83425660375711	0.0	1642.8433818925776	0.0	0.0	0.0
12Aug19_G10	15.931568254753067	21.906425702229274	12.046039352699434	0.0	35.74797425891533	0.0	130.1410339742819	27.387578160755343	0.0	132.68222575891576	40.28465657536256	22.382824388362717	28.04889721397018	21.541223627833613	0.0	70.63153801437183	92.2125501246852	22.648113265047	34.448813559854365	113.20577567467596	132.30828010207648	0.0	0.0	69.32322841459461	56.80364459957313	140.23667694388487	36.25128175272732	875.8035626521228	91.99380761712617	0.0	32.647635074991584	0.0	115.74900430539898	0.0	641.6225164146477	134.44712161621544	2797.6874645398225	64.71815984885208	0.0	131.3285154118951	0.0	716.824906019665	125.84873674553214	65.2749224587313	0.0	982.2549223582885	0.0	0.0	0.0
12Aug19_G11	22.72049362570748	41.35013938755132	22.571292171975315	0.0	55.022687927009365	0.0	220.90731110316537	34.777125022088015	0.0	183.09273753091315	58.103558886836176	31.749351567206297	37.95159775668488	28.52462160435464	0.0	102.19781636145694	112.17461153274729	23.17706373311626	32.2542859820095	140.21152077805064	159.8226611221534	32.58079438881638	0.0	93.41415534563978	66.3283411149353	157.89287857882005	48.108964146332085	1083.8816095814027	109.77802664603942	0.0	38.701048869040825	46.001118154060926	126.53894175862456	0.0	787.0941574235809	135.39267229013396	3425.6121032148553	67.39138264849265	28.591849412953742	115.48901361922128	0.0	894.8180473614625	143.96571961855474	67.6422316162852	0.0	1301.3337128138949	0.0	0.0	0.0
12Aug19_G12	41.43324448643997	86.69076255382046	42.03944451221335	0.0	132.31501739667507	21.987643093821575	448.2796644550126	63.10157362317803	0.0	359.8608497126838	116.00802190393831	52.88693025878138	64.74484251864568	59.09575615660146	0.0	207.59212100251432	209.14585032175796	51.81079724976043	0.0	282.41504351691344	337.43630840801023	49.03595309419296	0.0	180.68062491207348	116.14969266490554	266.499959039168	95.89014638739658	2281.2179187044353	185.7950188916205	0.0	63.228347943979394	0.0	211.9274605479456	0.0	1504.1159239663045	217.21268736551812	5621.29341241666	100.3063856228568	0.0	217.20771709741834	0.0	1323.0328578282224	175.09742306043557	103.8366843133213	0.0	1546.1492454399427	0.0	0.0	0.0
12Aug19_G13	0.0	0.0	0.0	0.0	242.58965934286223	27.28372297328156	609.295523746079	88.13762232686304	0.0	345.75577647196184	148.55690655331054	75.77553865815497	43.862329916284	41.09432953670263	0.0	98.51020147268605	172.4581930201985	34.31544220364709	54.35578957919114	182.2485161717543	432.1763571087618	0.0	0.0	118.03231069123892	107.50388872550332	188.9983150935698	53.732604053374345	3127.1219170983522	86.16848376998779	0.0	0.0	0.0	170.52157561940538	0.0	1289.5761671065395	134.92220512177013	5256.195757902695	63.316971868627995	0.0	177.34164858950413	0.0	1117.184985669417	112.35830299080344	68.80533762977835	0.0	1147.0932604604118	0.0	0.0	0.0
12Aug19_G14	0.0	0.0	0.0	0.0	88.22150831918125	0.0	347.8376811150731	57.102866211474925	0.0	281.98406474151534	135.5769455640411	63.22452776925479	43.28528137141048	0.0	0.0	110.60029927998377	202.35931414350415	0.0	0.0	218.02737053469374	540.1281135952211	0.0	0.0	154.0194185461728	138.07077727196136	251.24809619263945	68.79708829509849	4257.831293766098	138.10663340895408	0.0	0.0	0.0	228.29730982727173	0.0	1840.299270507957	208.41018196208447	7829.722261740358	104.88582680575416	0.0	288.28339182165746	0.0	1654.103940659507	173.33653985832382	101.92250754547422	0.0	1807.3968998506734	0.0	0.0	0.0
12Aug19_G15	0.0	0.0	0.0	0.0	0.0	14.801578675535195	348.46149191200607	50.7172383226865	0.0	277.47332255121734	127.3530799296095	64.42472778587124	37.084310517000155	32.943304104099845	0.0	107.07954601833158	187.5975006038497	0.0	61.454312316703245	201.0444984414473	509.0028749557215	0.0	0.0	140.99373444398717	129.80236878630308	227.29300021199853	70.09661296110934	3848.5167280563255	134.6938151388397	0.0	51.36506315931662	0.0	209.19634623523328	0.0	1646.4670872090894	189.37363721128295	6876.120537939596	94.77627491822484	0.0	262.86005349817407	0.0	1465.3244408239082	170.97566660970782	101.54364810374271	0.0	1544.7155639562313	0.0	0.0	0.0
12Aug19_G16	55.481640689744474	96.97027957981815	76.38105105955647	30.50031885485245	146.8071911772659	0.0	1118.3973184483302	57.779905809591504	0.0	154.35356258658211	115.1937746572802	29.225433533299235	41.18863203072349	0.0	0.0	191.48495328040192	80.25579490758149	45.439926636347025	43.47778166318221	114.99460964878006	80.39186690388168	0.0	0.0	204.0643299948919	97.09692947813049	67.0475422699387	32.00711623029905	849.121633808307	71.99596473606691	0.0	96.32668187632136	78.76528912979569	0.0	0.0	384.9101983546838	76.54753946784743	3749.7609199886047	114.65877095782986	26.935521368104066	126.12955185599816	0.0	927.9000537745683	108.20358901958916	63.490993075844756	0.0	2077.9093910141232	0.0	39.13890355483205	0.0
12Aug19_G17	32.16115397567241	56.25244046841057	49.11657906827079	25.19937654062591	104.51748516551201	0.0	1039.2671412154343	53.07897116951147	0.0	200.68188655988016	131.58836821738626	31.61537694749359	47.73071277291562	0.0	0.0	229.63674408720829	112.30090832345958	49.67287393370197	49.97337921041024	141.24950090477034	99.15159906079501	0.0	0.0	269.13144717401195	123.01940066393452	108.43571711843569	40.404431702041116	1223.4868154622313	104.74125010125984	0.0	131.0333274113847	106.82688392752613	0.0	0.0	561.601361876036	122.22296003557913	5573.9875906133175	176.44928172826093	0.0	183.65394149982518	0.0	1422.0787576942853	150.67312891425988	96.91283226849069	0.0	2915.720123759141	0.0	54.409168476173235	0.0
12Aug19_G18	74.40362578696394	119.1846701339834	106.69152494767354	33.188019851372374	197.16281958467255	22.814005952119945	1739.538069785157	91.2337743038952	0.0	250.9662277363364	200.23925306534358	45.98025269956898	65.23280862678594	0.0	0.0	335.9264811549878	131.20140546034182	69.53366598567213	65.78154523412839	205.62121348748502	148.47110692636818	0.0	0.0	372.17315946888647	166.11709909959674	118.88488825518571	51.06930477888158	1657.7922842257767	103.43321259102268	0.0	144.98556856234836	130.43038994401778	0.0	0.0	692.7690665136073	124.07207211264804	6454.245658212743	215.37325408442618	0.0	240.9057126526463	0.0	1587.581047286886	147.59447351866018	104.159570164581	0.0	3007.573956898385	0.0	60.09860532912533	0.0
12Aug19_G19	246.0001863468136	505.05670541909757	236.3869443574775	93.15367655804724	554.91571329369	90.27950637078504	1615.6543533296765	333.72673107174376	0.0	1224.2150805743424	625.351370188349	216.37641351561717	229.88231473131782	132.8253355019435	0.0	638.5164002917804	726.0236526093275	131.1825644919823	195.81970097273654	720.8518549901722	1022.4004718763499	0.0	0.0	1207.0552019520626	492.49780993722857	794.410594199608	224.42257014585877	9663.301135386015	254.1378048199617	0.0	216.2725472274147	0.0	0.0	0.0	4501.259683319462	364.66678423156367	27826.235465967984	592.4010582622083	0.0	664.6221086857747	0.0	3209.6663564942723	391.9010444853167	262.83770284730133	0.0	7636.246112444665	0.0	266.6277712709997	0.0
12Aug19_G2	54.332662328257896	205.43088778921262	104.73092205115385	26.08884305516111	233.20325879233948	41.548028385780654	624.380393408504	128.72971039914077	0.0	237.86748378109826	144.24525646420386	43.00953700766453	97.51587097123341	68.21260642835253	0.0	266.40582081296105	145.22313812213304	0.0	0.0	264.39240998680384	284.64365224648355	0.0	0.0	305.0699555278964	186.0150262751228	137.6898940089063	0.0	1719.3433632973597	45.706271528296	0.0	68.924583795784	0.0	0.0	0.0	1917.8890038287989	57.69597586654468	6057.763333020298	57.994052734289596	0.0	137.36736570211414	0.0	1815.1679626038929	83.78917898383914	102.58079520612141	0.0	2491.576152620126	0.0	0.0	32.07619246638984
12Aug19_G20	69.63894485994918	157.97798235498547	73.40788322396729	37.54147659866764	187.71565032420986	37.91330937919381	499.68181415824097	127.1149115959998	0.0	382.02790651059763	295.24633925069395	83.20563654099018	89.43023023853651	52.052578768997215	0.0	231.2928706999957	232.43959016012425	49.79531949494979	71.61011974945613	264.78183523776084	371.3582699283193	0.0	0.0	430.5409125978334	203.19350747010827	273.6583800051984	93.20534951433001	3697.6319039646887	111.40103563144194	0.0	84.50642237007284	0.0	0.0	0.0	1805.0881039737326	150.47197534199225	12055.188687103671	234.65271571244065	0.0	287.0541079130565	0.0	1375.6975377921387	205.9300005793868	118.89082470958095	0.0	3670.854747894351	0.0	145.98612400983905	0.0
12Aug19_G21	116.8618907458245	266.15519234097496	119.13054112507272	57.11416532647365	284.98710508303844	54.50673274573433	810.8513028422319	169.2730002351841	0.0	613.2005221016923	395.12205632874964	108.55588744480828	110.56264064959065	74.57766665536016	0.0	342.78496880401815	374.46545739924306	64.80038806354922	107.56445604453087	383.0282611466519	557.6300741548698	0.0	0.0	629.2080367656788	289.93410590853694	448.1958171624411	134.9860257410835	5282.179910481613	148.21823345489378	0.0	138.62911440880666	0.0	0.0	0.0	2836.363493748113	221.0808429808123	18267.05933430033	381.73082379310216	0.0	411.02627816625085	0.0	2314.7025005650853	306.8195800052125	176.18907755827254	0.0	5899.26928444804	0.0	203.87049120460685	0.0
12Aug19_G22	0.0	0.0	0.0	0.0	0.0	0.0	241.24725680831384	0.0	0.0	255.2061548828614	145.4030884689813	161.71038464335243	59.8591750304049	66.48824812324581	0.0	213.0014853910757	214.49526620809368	101.64353350011034	198.5671182312352	384.6112709703136	765.4614576919962	0.0	0.0	198.68841096503814	280.20005947174235	315.23283267614687	203.2707764751275	6024.036758616116	257.00230566678835	0.0	96.38871465474651	0.0	185.32737607870084	0.0	1435.099498037526	257.29422845509646	8098.543128869266	310.60405432568365	111.6029393797336	375.3281501617755	0.0	580.4441229653459	172.6256869582499	97.29339755501915	0.0	1375.4376622287475	0.0	0.0	0.0
12Aug19_G23	10.145703531834293	14.346238992817753	0.0	0.0	13.470462455430127	0.0	57.30572655042981	15.468611704934187	0.0	39.4577599314193	26.33354414738903	25.762098461245674	0.0	0.0	0.0	30.1357491572342	26.85355712183755	18.583021395702612	0.0	55.64700043826063	110.92444286696005	0.0	0.0	23.062683275726066	31.567536698850322	33.233219405954216	0.0	837.5250881340256	33.90560623024669	0.0	0.0	21.417227828625407	21.669590337002802	0.0	164.2103324390867	49.74895245441605	963.5882142198888	38.35089716550763	0.0	70.81944060880238	0.0	67.43242157256697	34.49276472827992	18.76628336753429	0.0	161.5100403707196	0.0	0.0	0.0
12Aug19_G24	0.0	11.540484925674642	0.0	0.0	15.035555008436464	0.0	49.44216222840621	18.011331515022817	0.0	35.055148737546894	30.117820678911915	22.953081421676746	0.0	0.0	0.0	19.88697043704416	20.105458658377213	0.0	21.12297215961137	43.775853605097936	112.3723005727241	0.0	0.0	23.47634548885037	23.604100829644555	28.875689825412003	0.0	883.7933451951193	32.927384856293756	0.0	0.0	17.11584820290534	18.78703954183172	0.0	150.38952396986738	44.38764626033967	850.4429703874694	22.51951321356796	0.0	66.78158706536739	0.0	60.231372483793564	28.492136049262392	23.28018642142745	0.0	113.70666146657888	0.0	0.0	0.0
12Aug19_G3	28.857986325047158	110.4374376759417	61.84381927796653	18.74335066335431	165.01848650101914	27.806848754834576	515.0673483760012	109.40872436620992	0.0	185.7251699392699	119.30739511738476	37.553276135664724	70.2255845231291	52.23978616863759	0.0	195.90994888008686	112.74547074441685	37.23917073310713	0.0	195.79162010958962	213.96521378257725	0.0	0.0	203.99112959300754	118.11710144276049	90.14187359075459	0.0	1196.4082618286093	0.0	0.0	53.174242112690685	0.0	0.0	0.0	1197.9064607677506	30.4954084497728	3750.2955969176332	43.953165216780995	0.0	97.1129654383423	0.0	1019.6868746573016	47.864964194806774	55.88063009039527	0.0	1354.6268779963584	0.0	0.0	0.0
12Aug19_G4	81.06336671518844	149.59533543641984	71.55256877087672	43.324863558681265	209.9575993157665	27.753741030112792	695.2447258027374	92.82336384633498	0.0	382.28419425123917	337.2576926133106	122.96692511506984	66.99051051593672	58.34042104581388	0.0	109.2670673388006	264.7139895000602	59.53384656010638	101.35912155996424	300.53959394119545	890.7943903729605	0.0	0.0	205.71363565898972	124.93867022172786	297.0365229359115	0.0	7028.348253934404	161.3032819416699	0.0	0.0	0.0	0.0	0.0	1368.0971487975376	142.1131597931406	8343.465202920966	146.32078465175297	0.0	675.5922569887819	0.0	619.3874350688533	109.23561215493557	98.10274109747981	0.0	1528.4921683103146	0.0	0.0	0.0
12Aug19_G5	56.733914991554315	82.31337559753626	43.56294367112217	26.82146476578948	104.61288144771295	18.676973101905197	348.352645661296	58.91395678312889	0.0	237.80522078826698	163.15810482020942	82.70862654164927	53.20584047533958	0.0	0.0	85.9056892565896	169.4974732351354	0.0	0.0	215.06311802592998	606.1131857929008	0.0	0.0	162.35652852391226	111.17235757146057	210.3158423126267	0.0	5454.038173337307	121.71398031915786	0.0	0.0	0.0	0.0	0.0	1200.8094819724447	135.96296666819518	7782.741869968761	143.6724119475048	0.0	639.6456510319474	0.0	596.9569358174467	103.95443582915577	96.59721537482487	0.0	1580.7342920296421	0.0	0.0	0.0
12Aug19_G6	66.97568192949745	118.86859455672683	61.388306326597224	33.00524162185082	165.55319850628848	24.183640114604568	553.7885581520386	85.87809490625105	0.0	333.6443482850038	226.3663133521197	118.94690092705031	69.85209314868959	60.03022830927089	0.0	118.64926966047848	217.3675981836935	59.32819963695695	100.83609932855856	308.5660454570008	926.8624606534082	0.0	0.0	248.89478387441682	144.7647562603847	265.48166180755373	0.0	7812.353180711534	176.22577642050396	0.0	0.0	0.0	0.0	0.0	1777.9940429975934	184.77003586903092	11044.629971654429	189.66524680240693	0.0	841.93837626726	0.0	877.4927106617109	141.00521354605982	140.98773524722415	0.0	2341.3509918777186	0.0	0.0	0.0
12Aug19_G7	26.90193321919576	38.11709198398868	27.369181444810103	27.284056755951532	49.55131454194886	31.344677779801913	214.88733123918462	103.42757053804465	0.0	273.48680186115416	227.52309941965527	150.8228606287029	147.33246294398882	128.1207357576983	0.0	330.314449567389	233.41756300004158	112.90443009693064	185.17288017585383	646.4774551681758	1764.018800126992	0.0	0.0	428.54627369337965	327.0073085744033	474.20557713500864	230.9786911630407	11965.49106101015	343.3228406823347	0.0	174.80419203535183	0.0	0.0	0.0	6637.551388123429	657.7209118308978	25302.17064805265	297.0900064564497	0.0	1083.4426349659066	0.0	3481.256095058743	887.6598679774668	556.6442877515216	0.0	6712.571380176051	0.0	0.0	130.3741980051458
12Aug19_G8	20.381683407688783	24.471239930445986	17.230808786282243	0.0	39.41518025263783	19.06900277589453	146.25844352424306	62.62771991702813	0.0	143.0943225393115	110.34867369949379	60.85567739307479	73.93368020406541	50.1103048212012	0.0	161.39630679326382	107.51783005562349	0.0	0.0	270.39104103665613	752.1621059183636	0.0	0.0	164.31840201607176	152.33530878827813	177.44245380217782	108.5880272781347	5123.9024467973795	133.56147552028366	0.0	0.0	0.0	0.0	0.0	2809.205969457377	250.33063173562905	10638.369971418151	123.25826410708856	0.0	428.6370296795062	0.0	1451.9983145570184	327.30567039688	212.5387678852708	0.0	2631.99278199627	0.0	0.0	0.0
12Aug19_G9	12.105473421394313	19.21760749210873	14.685269154924553	0.0	26.52677916971118	0.0	82.4451191880679	40.813990536593565	0.0	107.0222438510508	86.22965384400345	54.873009141318754	63.91677625655449	46.520810146434485	0.0	146.2537758075452	83.31228765332891	0.0	0.0	266.9906194778651	668.7528352594243	0.0	0.0	150.41472881319825	135.69583252402356	143.83813077265074	100.99633129578169	4631.996679815284	135.41744503952637	0.0	0.0	0.0	0.0	0.0	2652.841822929609	260.7590247537348	9896.088132504517	95.28964665215143	0.0	424.46585058438166	0.0	1203.0337360425924	281.0655666094772	191.21673170334083	0.0	2014.005842583293	0.0	0.0	0.0
12aug20_A1	105.30262623331579	438.46387703985926	157.92031397082442	166.45186835201372	602.6851584662729	77.6694647689668	2714.8291838437035	283.43247226234513	0.0	2740.3701754830263	867.4330343264547	524.5178797261243	530.7181003609229	307.7960826309707	0.0	846.5828633972485	2191.628918433095	272.05626632478754	704.6734415342822	2477.872107677554	9539.032526385135	370.5964379172676	0.0	1533.9117904381226	1107.8231292061191	3720.1066070845454	0.0	66547.35770662372	1806.9899978615106	0.0	503.3266279736932	1326.0643635450972	2956.7413992220477	0.0	41713.34886924912	3021.384714510633	138277.01657589848	2617.528714992968	508.60543125956633	12055.221452893098	0.0	34895.920828396185	3619.848605314063	4601.884553536006	0.0	42225.15153521664	0.0	482.4664108686188	0.0
12aug20_A10	0.0	0.0	0.0	0.0	19.14808468855743	0.0	509.37687951633285	103.11824906186672	0.0	0.0	542.1031091675228	0.0	592.8026392984339	0.0	0.0	81.42279887375027	0.0	0.0	0.0	2634.4413279336545	575.0924296031046	328.86861207261984	163.0395315145981	1144.0843612900846	92.76076667449404	0.0	151.45270474227968	11404.352846641435	3496.392133299334	322.71054664663797	0.0	0.0	0.0	0.0	5167.985140708721	5204.787015937826	32729.84238180481	9692.213059093669	0.0	12980.521746877996	0.0	7455.122743163432	13508.11262857252	2910.052346536515	0.0	11590.439907798182	0.0	1938.496813942993	1293.047699542207
12aug20_A11	0.0	0.0	0.0	0.0	0.0	0.0	226.04264368255764	60.386154008288976	0.0	0.0	276.28374648908823	0.0	338.4705251760473	0.0	0.0	0.0	0.0	0.0	0.0	1560.6833487517706	365.73955464266646	220.9213021700121	97.71163636275473	682.1146987068746	0.0	0.0	115.12957546333513	6999.098434751373	2164.0772315386594	212.96483955481813	0.0	0.0	0.0	0.0	3290.6803489731783	3322.525232912361	22609.396823882358	6387.459716125059	0.0	8595.54883930806	0.0	4930.028513806274	9249.560651981856	1942.9758404261686	0.0	7880.317400868999	0.0	1202.0688899026554	861.9865865353881
12aug20_A12	0.0	0.0	0.0	0.0	0.0	0.0	320.04623189889224	72.002111653054	0.0	0.0	350.866837714991	0.0	380.0322069752906	0.0	0.0	0.0	0.0	0.0	0.0	1757.6181064654654	399.05062382500466	228.23110204470595	100.14912106543458	751.317440049843	0.0	0.0	89.13725812675337	7856.647029948455	2355.0442920526293	227.29393796748883	0.0	0.0	0.0	0.0	3665.987887730968	3591.087935946805	24470.801560891818	7083.43535283402	0.0	9268.061338404344	0.0	5585.030237206881	10251.931268993158	2162.647509367136	0.0	9108.128350507126	0.0	1458.554725442616	991.3665279840907
12aug20_A13	0.0	0.0	0.0	0.0	0.0	61.356092812825864	793.2579325530314	121.5016223048733	0.0	688.9661409498954	678.3069878611216	539.4242010660348	345.7595130909706	246.5633913912469	0.0	568.393826932637	452.82568871882864	372.1794112794034	633.0655258505511	2458.854084356073	21626.24274149125	0.0	0.0	686.4938714797637	931.6749286038297	850.2529670160031	0.0	71869.03311765996	6964.596038886102	986.9161233642196	541.1431277153599	0.0	0.0	0.0	77020.53585314832	13168.133267806605	100286.1798974798	4785.026018764314	0.0	9906.243391225038	0.0	53644.47004018782	10741.188931070428	6401.4362496471595	0.0	22271.42533066247	0.0	0.0	0.0
12aug20_A14	0.0	0.0	0.0	0.0	0.0	50.53537494538124	601.791520689108	97.37206065082613	0.0	529.9455790282032	536.0069571913576	415.2226384089233	304.29934521671385	207.12072081133653	0.0	504.204203922953	338.9671608014212	286.6798107643424	517.6806872006697	2155.574570037989	17859.120639192657	318.5867633873099	0.0	748.3358091047107	865.6026968577834	786.0916399456473	0.0	61768.31947515798	6747.924931915432	1120.5182093425954	542.4024629619746	0.0	0.0	0.0	79573.21415615865	14411.783931843647	112054.69766023262	5920.523534415708	0.0	11334.583099764728	0.0	69465.54000777162	14877.840674384895	8589.637636076397	0.0	31188.535809553745	307.4067289893182	0.0	0.0
12aug20_A15	0.0	28.5795934368105	0.0	0.0	51.64994434376691	0.0	373.169438096072	74.04448746089399	0.0	324.28097106227267	301.21758974949387	274.51397901859303	193.65897104333283	140.3912416714831	0.0	314.9000605602586	221.06057579859745	178.0888080428191	0.0	1418.8643961105556	12201.733516576847	177.35329826352176	0.0	381.4611557704096	545.3313570707786	535.3913922914712	0.0	43688.16351234162	4732.135179173055	767.1286406785765	318.06364132021696	0.0	0.0	0.0	51659.61973316243	10233.42759908754	70616.86848954839	3846.151710920704	0.0	8291.095925418596	0.0	42601.81227368858	9448.646243200386	5867.443672502245	0.0	17916.274786696456	160.22652294119013	0.0	0.0
12aug20_A16	0.0	154.8143917436481	0.0	0.0	208.6825797642836	0.0	1095.0256050030482	242.9470314223076	0.0	762.7195503561469	1107.0096141815288	673.9902311969751	242.4906157381189	0.0	0.0	1139.208011059782	506.2501671249885	395.52199740130334	830.3465021965013	2633.9361224341824	11464.644897253918	394.32386523609637	0.0	2187.4293919798365	1622.9711965203173	803.4359068615418	0.0	114092.66954398053	4909.639872556716	0.0	820.3235742203036	1658.2313693312315	0.0	0.0	45224.98316659648	7806.101789443508	214858.33903391837	7834.664002027271	0.0	14106.282561786142	0.0	34840.42890248716	8771.782588335973	4074.251125968767	0.0	55848.13945889553	0.0	939.4123021141827	678.2437772531473
12aug20_A17	0.0	295.1262126607833	0.0	0.0	328.99162902611226	0.0	1497.4662398100759	311.1639831209515	0.0	875.821928333277	1276.8062325188805	721.3360998525619	0.0	0.0	0.0	1286.0469839174527	449.10992915678946	393.2804176706375	835.5336076225116	2557.7383748155858	11105.864974228847	0.0	0.0	2307.001021773866	1745.0353903116031	757.5452896702428	0.0	105971.36375107626	4292.213114231151	0.0	833.8284965553747	1635.0762696265567	0.0	0.0	42743.935519560866	6130.079023346682	210585.58009051718	6749.176438982081	0.0	10761.181968041186	0.0	31272.441681422035	6867.3891698153575	3128.2365112621187	0.0	51289.388056785516	0.0	811.2646211981122	564.5849774481732
12aug20_A18	0.0	459.43962952749865	0.0	70.81387671576779	431.94320399698495	74.61177118405989	1794.4251407691806	357.6313412280182	0.0	876.5603647824311	1354.4595273398418	783.2705937095026	254.54216547689	0.0	0.0	1171.0072524905047	444.5423365745874	360.8621078466224	814.0718091670731	2351.6814850365777	10387.826056037773	0.0	0.0	1885.6339155365024	1369.4462828832427	595.1363564580837	0.0	97534.24131546672	3629.101762403197	0.0	611.2601141767759	1239.5227237307765	0.0	0.0	34798.781305212724	4933.856418736863	165610.02300238275	4857.253948553221	0.0	8037.1288919125245	0.0	21850.53579821088	4757.378640899755	2079.1541912454945	0.0	34340.00795024604	0.0	472.26893370740316	366.23328486993563
12aug20_A19	60.57790673939646	105.5671194833	46.29497144667602	56.85910318117354	176.97008324896058	61.561601044424	1011.20582976245	185.4287734074234	0.0	1107.3486953326244	1091.311169113318	469.32112619883804	597.8877783449295	0.0	463.85610604364786	542.0263252676068	770.8979193668338	346.68942408695676	502.6014867655958	2022.0189839601533	8607.654112441316	318.9357962014283	399.31451732374313	1721.745242712009	0.0	1329.1961077952135	0.0	91862.81511749986	1878.2240883061718	336.553267997938	579.2903354727035	0.0	1133.2028767416368	0.0	25400.565611862647	1987.0656060082013	137707.50451606038	3315.003960326674	448.92618045169854	13408.037302882429	0.0	15572.871195240015	4004.884730355172	2495.7503486879637	0.0	39633.18446189608	0.0	589.1405742571311	0.0
12aug20_A2	76.5057133322251	324.1942056323488	117.95330300471659	108.6645721127514	444.9112609272077	48.32142104405174	1901.3897027229755	205.499762388271	0.0	1873.379837916683	597.173064156323	334.96930063436093	330.5812170285405	187.70707174928765	0.0	537.9428776176272	1385.4903651921118	191.33620612023458	481.79629747415584	1676.8402035819022	6735.078806954411	0.0	0.0	1045.3246216074106	727.3922016833496	2387.738693634719	0.0	49462.826358658785	1159.3148719573435	0.0	373.8967096785211	0.0	1962.7264520483106	0.0	30621.790629830604	1974.2895783841416	106258.58487585298	1767.7613015154584	340.7449030180747	8456.819176970856	0.0	25250.79447990248	2427.1285130650617	3132.0913031723594	0.0	30448.858218366844	0.0	377.4129441221132	0.0
12aug20_A20	65.92052037407525	108.44544570940872	47.383438569844905	61.739100374923105	184.9236171556691	56.52591457399507	1050.422046128053	181.9949347474912	0.0	1069.0993669075633	1032.2182048125676	426.61490318365327	552.7446726583831	130.25812516390363	297.44983605232085	487.07991573495264	718.9067218983321	320.381055238036	0.0	1925.47599530748	8053.636397590655	334.4067393093366	407.7179580071845	1631.2332671341305	0.0	1292.8229737373586	0.0	86152.04458166801	1770.3375370231615	310.2854766679088	540.3611198777272	0.0	1049.9287965568867	0.0	22889.61666509347	1827.9642191684068	125860.71260671325	2833.809817065853	383.068259790205	11555.811046943183	0.0	13158.44786599872	3464.645216021094	2170.955795476774	0.0	34048.94022167764	0.0	539.5688911791722	0.0
12aug20_A21	51.20608125274024	101.20744666147017	40.85822832562162	53.95621418189455	167.79601089010325	55.171611901260874	909.2361447692613	181.74714381704186	0.0	976.9845696432727	1001.7670428492412	433.55885551683883	546.4769052950086	0.0	0.0	527.0920633120969	711.1681960702028	332.92516324122727	0.0	2093.657146221224	8635.348215572372	0.0	417.821990677897	1690.1082174982446	0.0	1249.1626235061099	0.0	101202.90281252604	1983.4712423780163	341.1623188331343	614.5272254661868	0.0	1169.8728436199794	0.0	27738.77875590659	2298.3471490978477	161720.26929174893	3735.6362500608648	515.2376066664224	15779.93165761031	0.0	17695.350615023282	4712.311172721941	2980.289907094127	0.0	46915.62678318528	0.0	709.6181202523061	0.0
12aug20_A22	0.0	50.59653643861157	0.0	0.0	0.0	0.0	339.77119835105077	76.93488845250654	0.0	390.95157760732076	435.7994905949499	148.61352778760696	110.4580502862636	82.00778486698549	0.0	171.64856370266673	277.4162903223801	121.23806834894856	187.70155298550372	730.0375630223219	3590.3158043313133	0.0	0.0	755.2675855284276	267.6210496655223	883.2962298031523	0.0	36993.81593817123	691.9168002622164	0.0	250.7806419542759	273.1370218082186	0.0	0.0	13296.367464627918	934.9739634767473	71647.8965371688	1308.1286941382762	0.0	6731.967048345836	0.0	9477.074546050168	1548.5187337148016	1699.2150416107652	0.0	22304.932089553487	0.0	193.91588184633412	0.0
12aug20_A23	0.0	0.0	0.0	0.0	0.0	0.0	406.17296962908586	84.8323304512525	0.0	463.7096011253552	496.5779867391114	179.27701360433716	147.93688086924186	0.0	0.0	200.01164522202598	319.6701294999142	146.52733922617358	184.29391432892547	747.0454756166048	3456.981666191013	0.0	0.0	769.9076516829341	288.3119548584157	822.2763047630405	0.0	35968.10627944272	672.8552773420373	0.0	254.29758836362703	0.0	0.0	0.0	12541.771646890042	850.4899409560481	70566.69973400878	1172.5447200121762	0.0	5255.708324278892	0.0	8530.537639630897	1324.440935800359	1343.2740334478672	0.0	21653.065094182035	0.0	0.0	0.0
12aug20_A24	0.0	101.64080134612568	54.30638437049981	0.0	0.0	0.0	821.1395290998814	165.11012794163466	0.0	978.3118885836134	1011.010461186828	364.857145113544	296.7210020703024	183.33694096589784	0.0	439.2795883532559	713.9842065303526	328.6256237091457	436.6690779496073	1771.9594937017368	8283.766339964839	0.0	0.0	1704.0689181132682	657.0784938794806	1850.9202049963133	0.0	80146.68648685061	1556.525001814989	0.0	557.5596142758482	0.0	0.0	0.0	29229.3751372446	2001.0870244375485	147101.75794925555	2764.402691800736	0.0	13081.1170175105	0.0	19044.264378440028	3012.8782180194708	3179.0584287512293	0.0	41674.432030185315	0.0	335.19805817441943	0.0
12aug20_A3	53.52938127964546	255.25318790398185	86.95690780187283	92.7243340237549	344.93285245545684	45.44773190911618	1528.089999739356	159.01450294625437	0.0	1549.287510120009	473.0833228055589	294.0202846952565	299.17460094197634	170.35053594636037	0.0	479.4873397360837	1222.908633520262	166.82822421847834	386.26344209593435	1353.4673343282836	5175.626312334731	0.0	0.0	861.4919967903579	648.2045783046271	2084.841733023008	0.0	37560.29112504465	1015.9633012329269	0.0	303.46343053046184	0.0	1679.5403422975562	0.0	24523.28754913869	1708.9896115065173	85428.8182024576	1545.8986059264898	306.0370361471372	6778.23766990351	0.0	21544.14425655293	2176.6124936940605	2746.6370582178697	0.0	27070.6198858944	0.0	306.24438446307755	0.0
12aug20_A4	95.10338991358671	183.47214321055043	97.07787098614763	0.0	0.0	63.95470454595722	1865.904557558324	171.7381208216461	0.0	2382.224063093141	1108.860784122588	503.23769258865497	446.22167959238806	198.65949387647416	0.0	439.7125158472648	1333.1220797248222	364.01099413123626	658.2849629166548	2716.6880436889696	8429.594478490872	600.8743553531739	420.9589249333715	1511.2953484580748	636.7758084248827	2584.6093951755965	0.0	93412.19758110325	5952.160925894158	516.0757051427587	612.2820151203682	0.0	0.0	0.0	27525.47566014916	7558.475339162178	151923.85475337927	3338.998418000559	376.27554856955163	13015.410974156277	0.0	21179.81342772373	4521.4640911493325	3404.890421272779	0.0	49703.84588803046	0.0	498.07818481809915	0.0
12aug20_A5	79.62519331467199	159.0162757045172	76.1736529795887	0.0	419.5411173342677	51.211199474966214	1927.4755691343148	163.54646604068418	0.0	2610.804446767461	1007.1390497355327	508.8715247705215	399.7144512156185	220.1927809982932	0.0	442.30435041030717	1404.5733836096024	364.6890512055857	741.3572611631304	2365.53976996735	7127.380254466582	467.91984948828866	304.5515127448745	1179.0247795654186	0.0	2481.689653918838	0.0	71904.9157321472	4080.538402626797	343.6778382936731	491.1101020418122	0.0	0.0	0.0	20310.402489010856	4428.733517090242	100725.91265382848	2142.78612475863	0.0	8188.4211718454335	0.0	13741.543464518203	2080.847390482036	1914.49905824923	0.0	26304.55527075832	0.0	302.7232895508459	0.0
12aug20_A6	43.86933792794621	85.31738904001872	44.10427745641431	0.0	176.04744905103055	0.0	872.3157356115066	76.33068153040267	0.0	1167.2526885802695	445.7700600662064	248.9269994297446	209.5977349696676	107.14309579230549	0.0	213.67003248515584	645.7676331542838	172.78998835440598	390.60945006572405	1445.9846108507309	4684.082308318871	315.4772146586921	0.0	700.3602876237022	377.11086227862313	1393.9268840147104	0.0	56323.57812488135	3548.7107412650926	322.73409381465194	338.98816728218094	0.0	0.0	0.0	16868.952985263277	4965.183421363296	95147.26659850514	2194.543242612509	252.69409572201928	9211.714071952378	0.0	14443.033155801018	3129.884984542619	2501.978965271311	0.0	33737.746803621696	0.0	334.20144880734057	0.0
12aug20_A7	60.53065533391775	178.50690153030757	90.58933907510715	310.80171357974535	182.75509157358985	33.29137247841344	825.4752109453696	117.95998608423108	0.0	1176.0264081376579	459.5306463945901	340.6192660248932	186.6027917590036	88.41905884801805	0.0	352.5958054048909	868.8550887442798	343.47783839819306	502.342983929766	914.4796336393108	3884.3644175374343	206.19394674980117	0.0	1135.7940386667447	739.3250366692047	1823.495180005372	270.6368451625878	39495.487252648585	2025.2328569528797	352.6170626257898	941.850120756887	1046.7491813156478	1780.6374822837302	0.0	16123.7049783348	5665.70652914888	80085.01075331267	1993.041964793869	0.0	5821.9683701649365	1931.4913356945035	11724.499351560109	6426.8067279825955	2204.697213362316	0.0	24358.313342312882	0.0	547.0368156813761	487.8819169255072
12aug20_A8	37.08721149401155	111.94459755080536	53.99208636953382	189.17765051880062	108.3315326610771	25.09747230237253	442.0591685297102	71.99805005007944	0.0	633.4998703595103	273.01466205791235	214.49997523795793	127.59330344499512	0.0	0.0	212.6792186791153	510.11448112802583	223.1964892208681	301.73239948748335	581.7511273378683	2442.409916873193	0.0	0.0	687.6126455176371	504.0568118407646	1100.4350480937812	188.80797590438928	27040.186604622013	1359.031897523132	258.6006470421019	648.7623287254843	705.0504933098215	1158.0985682793728	0.0	11325.872995467627	4041.793023106892	59756.956586755725	1437.471031312659	0.0	4383.210828437569	1408.261657285639	8666.471581123425	5086.70341129041	1680.5855157218396	0.0	19106.080359512438	0.0	412.6316220747596	417.314025704396
12aug20_A9	17.615497429125657	44.17551713795965	27.261787280992102	97.3639987076936	45.971960836145726	0.0	173.03381493345384	38.73196073868613	0.0	247.60391852877785	114.87932017793716	87.78468572306518	77.13642829260584	0.0	0.0	87.18793793398325	206.64027954622532	101.5392183369832	150.21164439268594	230.4242227491139	765.545296306953	93.35082751941462	0.0	228.0797319515353	156.54871568954994	388.7919599195436	64.16931685603772	9330.603040212944	439.65505751102165	0.0	206.88110942567573	218.04899265624908	332.41581175361097	0.0	3244.808017577267	1200.8737397589516	20815.48319561664	404.44976683254674	0.0	1394.8687807129043	417.2161046068597	2199.7131219476937	1329.1248631077735	482.43593319235464	0.0	5399.544378266806	0.0	125.05223660890397	140.00187123463206
17aug20_B1	125.94990685256971	344.37632546609706	138.06351936807658	61.84908987473146	596.6799505820952	124.16140132389349	2917.733640855153	430.5104797321309	0.0	3007.7604289476235	1763.491106620867	1071.9432319280204	841.5471743745412	548.7234729008112	0.0	1231.4937646094372	2006.6665574763306	482.60909834872496	1143.8543844156175	3920.8653277135018	18726.388689319963	521.3902337111055	0.0	1912.5313662995584	1528.1533774499624	3460.018361225097	0.0	121637.72177677805	2605.411703382524	676.6187764368423	812.2325402494208	1021.15486350255	4824.714866982242	0.0	54236.17866894126	4418.6175889845335	185270.32703009204	1626.0380932127648	636.6806836377385	18141.800172262658	0.0	35841.00894986668	4795.889221252539	4674.827955435924	0.0	51725.37433231926	325.6861986194572	0.0	0.0
17aug20_B10	153.70040435015142	305.2336038995928	173.8745618567662	281.63985340439467	172.1720859034594	97.01814514726894	1933.6691103493465	344.67056792756694	0.0	2505.4663171185825	1061.3831061086812	494.2759833675851	3003.3649322844794	345.8985240665536	0.0	656.6603245238874	2125.751515702859	0.0	552.9726091506172	3141.50405338095	9065.177793160241	936.662796136908	0.0	1405.1265624063349	730.5685759788819	4346.313363094548	0.0	85391.18033258253	2838.7980017741743	0.0	505.45298228430016	0.0	3823.779763031791	0.0	25192.540078618036	3579.867160024024	146265.51745077653	3244.161743878968	0.0	13663.708370709232	0.0	14097.000560730481	8297.279524951362	4726.508347948777	0.0	41478.641854051166	0.0	0.0	0.0
17aug20_B11	104.01205084697183	216.43767153918472	121.01597633122078	226.6901702551674	314.77778878117414	99.19586015978813	1440.4976429406124	233.97598399222736	0.0	2010.8809864101404	597.2157961015159	344.01866688304267	2051.3323334333627	244.94307347186356	0.0	456.41222640293313	1797.9476272052054	162.99318298198358	397.8527927609017	2125.857464360206	5921.732077053426	661.9976872370927	0.0	847.5631220183618	469.0864213979557	3528.852528581889	0.0	54217.00925771802	1727.2120607052111	0.0	305.4200369219649	0.0	2647.504723851933	0.0	13857.789039643782	1974.3200218163693	79623.02640931286	1554.1149415629047	0.0	6920.1057204116305	0.0	6487.263579023529	3847.669785038161	2148.7316160963323	0.0	18877.19679597087	0.0	0.0	0.0
17aug20_B12	222.95709622123792	363.5906262190736	218.9179782545337	392.7989030661123	453.45916204069255	139.92173854423365	2312.3579780265522	412.9272143391414	0.0	3059.332748117984	1208.6437936337554	567.6015193233085	3623.544398345828	466.7352616601094	0.0	756.3876075059687	2709.3684858545234	370.71048285563006	684.67873028547	3853.70428534214	10929.19093447663	1102.408315922708	0.0	1594.0810343711871	803.8329474252341	5520.883274783648	0.0	99066.08974667462	2911.4720270294506	0.0	505.2472030485877	0.0	4294.438811936192	0.0	25496.523219066934	3438.9609661643285	141137.35255476253	2521.344385812808	0.0	12962.198475330437	0.0	10242.69610680562	5620.465560488392	3423.66201784361	0.0	27813.41844906775	0.0	0.0	0.0
17aug20_B13	0.0	1020.1194238267643	369.62641026383517	134.07082712492183	2626.858094561008	112.28715350785372	5309.7721152753775	506.1537042449393	0.0	6268.808342311473	2289.5696193359345	928.5383731001817	715.9846551004797	747.2744129779776	0.0	829.0979373109386	6145.068473647148	848.1261908932731	1799.0727576959796	4206.644010354564	17291.933150335055	327.3814138979835	0.0	2673.9094990303743	1404.3529847455436	11473.062120130886	0.0	89694.69149465961	1069.9271465407091	0.0	1742.1359387354594	2704.8735284921577	10149.615302319038	0.0	39039.445635669836	2754.489814309455	97705.50197091172	1336.1163977387214	291.2102851776651	14168.918169903083	0.0	23457.172616904332	2099.658139003677	4570.600918844554	0.0	23826.238815928322	0.0	518.9359753120207	0.0
17aug20_B14	367.3128771042156	1940.0821257979928	682.945563447313	206.76359135142076	4878.70582358887	211.1157289312703	9191.395875563225	896.0753991407042	0.0	10125.547646625191	3978.084091511745	1617.4267561047625	1234.3041650091686	1273.8736900273848	0.0	1430.9070473328702	9163.61374173314	1428.2949175716192	3011.6590559625456	7207.513385270071	29350.33708582247	0.0	0.0	4569.198848687352	2337.065803226866	16294.939029889187	0.0	147672.72402311765	2370.4770617232807	0.0	2851.5561226659142	4627.641240411519	16167.612581069363	0.0	64092.57590082473	4212.390896790068	157709.21783283632	2340.562706119761	545.6915472572609	21970.490561710947	0.0	38668.669620091634	3312.515411057129	7503.600517539798	0.0	39680.66985193832	0.0	838.8595538621673	0.0
17aug20_B15	101.92142326949495	530.3073376623353	183.5624094564161	75.09483597131216	1322.093024794937	0.0	2799.1774315978632	258.73665547169395	0.0	3260.2705619973012	1124.5091403300823	495.2461597612808	367.9964269682202	382.2966783021768	0.0	474.5546328485314	3216.9953460089973	447.3427881270492	947.3182903895644	2231.0032960972767	8867.058478661611	0.0	0.0	1357.628683443454	827.5767362783545	6072.28505319828	425.85350672790565	46423.89575956548	803.7824678410794	0.0	949.6775285908284	1661.3861186144989	5106.4294126586765	0.0	22693.045795394286	1602.3404575057737	57136.19421624786	839.9602592575992	0.0	8404.651277689289	0.0	15967.12909733647	1486.1438538706657	3142.0467747626953	0.0	16969.438974742527	0.0	364.31666026531866	0.0
17aug20_B16	144.0577298363151	594.4797976325151	132.99622839746576	116.69493430904095	721.6884790366918	66.18348189104007	1611.371339945007	286.2251422636662	0.0	1496.025894946928	1109.2547819748577	765.3925139504064	805.7806818204593	275.2498622075092	0.0	1305.538420751521	1176.081935221537	624.8682387243889	1162.3016087043088	2314.622068900899	11538.85444617924	512.8601157510874	0.0	2132.884290446998	2014.0247140529998	2317.25412984579	783.6939439792823	75663.46625350567	3142.3377746356873	733.3698151555586	1520.3371715339795	2611.2715002672944	0.0	0.0	45325.001764697474	6326.67064906318	149828.56716779512	3947.8493337813047	0.0	14582.199485697172	10010.983498487696	34545.9131312098	10138.192738683354	5419.894190073097	0.0	45841.51520258653	0.0	0.0	722.2381492475447
17aug20_B17	141.23783278152285	514.5597642967712	139.58107373844288	105.86983422649904	666.5868947533866	0.0	1348.9405435677409	261.3412096599294	0.0	1299.5178893696584	1074.4497637532081	680.4350336678987	778.9795721440437	242.03274176424287	0.0	1146.6788283431406	1021.9990452910961	583.491035357107	1005.4673644192827	2116.0576359972697	10964.134844107804	529.2883024107238	0.0	1945.8280838217183	1845.0752283122406	2141.1604396074217	721.7716052411785	75945.0847902742	2910.8314640611266	692.4412439700744	1387.0596328588438	2461.8092781445603	0.0	0.0	44705.106513384024	5861.38218230953	154010.5187916656	3673.025502948878	0.0	13710.856374936455	9369.146847268288	33585.407949439046	9537.331635471031	5016.939471719579	0.0	45254.919588334335	0.0	0.0	799.646090130395
17aug20_B18	104.01649146327715	381.49631330623487	90.80093091504963	79.09989630099874	466.9185429291115	66.04946496279845	983.46704228303	187.7447951820961	0.0	952.1729472149284	739.8327022966707	471.40306013636683	539.235691920498	183.639389216134	0.0	854.9809323354707	814.7361644905952	428.39066859830774	701.6170605150097	1476.0401931847898	7806.069926212765	319.59892639304735	0.0	1428.5487370140402	1309.8935995347242	1618.659197349419	515.833162482243	54933.24140996508	2188.9330069896764	517.7759905747389	1044.243885552182	1798.6237452717455	0.0	0.0	33228.35521927766	4512.286441089131	114149.00461794507	2771.788386430678	0.0	10644.041924990348	7222.108916251082	25794.240502215605	7397.773396767447	3913.383885716552	0.0	34714.17021596524	0.0	0.0	544.8162651440445
17aug20_B19	217.40221686720653	655.0259195597866	274.088358314567	488.8505300781713	644.1959719396265	143.60695262195958	3487.654121152537	389.76595627752266	0.0	7380.3817611669565	1282.3977409221284	923.5004574870682	1101.9758177389697	360.48398820135935	0.0	1484.7013428029202	4689.718340009127	1109.2692029337295	1584.6985606298965	1829.32789905636	12015.778627462743	928.145178526156	0.0	2399.7023408362493	1727.041382389654	11281.261778930022	800.9905406077237	40771.61384358558	2217.0547969751997	0.0	1990.743677150484	3302.599654246756	6063.750013473621	0.0	45680.433521952116	2225.662278096447	69258.24639191428	3300.0844637684477	0.0	5666.6502331828715	7167.288233795591	28787.695848319487	3244.4815975178367	4375.663490682099	0.0	15684.87076797181	0.0	0.0	1152.8495163490593
17aug20_B2	141.6735265842608	397.8377990940838	169.11366547556463	82.14653007099605	614.1858265788152	164.44763148062947	3263.659325983754	475.5703789063206	0.0	3404.312116058619	2117.3619357498346	1149.7581705622779	961.952991824556	606.9902575751073	0.0	1353.058362030494	2256.577261094494	543.7748117583409	1258.2562484357368	4484.815786810942	22457.521710479665	634.1475800434805	0.0	2319.1400254785017	1709.2022941991265	4096.134491106978	0.0	156448.56650831774	3236.880263555725	805.30185163745	1007.1880434908992	0.0	0.0	0.0	67896.355101544	5065.560513470945	243699.42310488306	1877.112232086148	720.6347251512237	19854.215061133735	0.0	42136.76063044707	5217.8487127580765	5045.656853926279	0.0	62195.79297227289	0.0	0.0	0.0
17aug20_B20	158.62886413981482	474.90938300336336	186.98755535155243	306.3227361481753	378.03627043816283	109.97146528451245	1989.7855815317826	253.17485327668712	0.0	4324.546027291315	863.3446738932469	606.1306707248972	796.1635577001445	257.3291406956123	0.0	1138.5051058428594	3060.894979818386	728.4259047617044	1021.1945135445495	1444.3933246773588	8508.218187723061	786.7735398617425	0.0	2062.397257724768	1468.9460310356396	8084.0158575632895	668.6249069684553	30406.89124597836	1745.5498989605796	0.0	1732.1410298532599	2850.0575797488127	4523.650623711671	0.0	39941.59697914547	1881.6274256732572	61941.6872514744	2861.663766427831	0.0	4551.453147592116	6150.1879348110215	24546.566703812536	2618.179624935695	3733.097473013306	0.0	11081.615417241477	256.96310581646094	0.0	889.2399985770401
17aug20_B21	183.8724184543106	555.3293574979302	218.2543369413429	386.91358975504335	458.04482603241087	112.41943043449578	2922.4584480281437	312.8944973935708	0.0	6175.311408413505	1087.420006852792	748.5773989401982	989.6458973560298	300.29529349029065	0.0	1413.9323676465601	4085.458315219624	947.2913768851787	1494.1334893666294	1892.7141698239413	10731.518543641016	811.280324533058	0.0	2274.623257385732	1719.4467521815452	10140.575082755262	787.2035637535299	37601.43734170975	2242.870548202943	0.0	2108.1967313369387	3529.9009721790703	6081.900150854157	0.0	48394.70796112394	2700.19500049364	80291.88233174455	4171.47219283729	0.0	6541.366349174458	8744.969581607489	36041.3982311082	4554.084886940729	5947.996975474205	0.0	19080.221155998865	0.0	0.0	1693.6760578106655
17aug20_B22	0.0	0.0	0.0	0.0	0.0	0.0	0.0	0.0	0.0	0.0	0.0	0.0	0.0	0.0	0.0	62.73451232412579	0.0	0.0	67.82480740149443	99.69025194579424	248.63490596043172	0.0	0.0	85.8057505714782	90.70364628249578	0.0	49.29365492793309	2339.0968054203345	134.62326840319992	0.0	52.313085070611194	115.53713065696228	0.0	0.0	1117.0253393154496	302.44232878199614	6838.974876646956	86.60292379592217	0.0	272.342015243821	0.0	731.1966882308158	388.9748273656888	88.88410834389013	0.0	980.0011078499953	0.0	0.0	0.0
17aug20_B23	0.0	0.0	0.0	0.0	0.0	0.0	0.0	0.0	0.0	0.0	61.4178686101542	40.286676837376156	0.0	0.0	0.0	66.86696668991563	0.0	0.0	65.98320367402013	122.25964541085402	343.09217932062484	0.0	0.0	69.70793774120061	105.02304160628927	0.0	47.90131776388837	3878.1176384094215	169.74177405876958	0.0	50.05891202982802	144.8237203503434	97.29890829294209	0.0	1784.5171553936075	453.83438633792616	11153.771709375393	111.46126068598001	0.0	431.09425767538966	0.0	1169.7777879247762	657.1099221707094	116.97007788599781	0.0	1777.3740344214298	0.0	0.0	70.46902139895334
17aug20_B24	0.0	0.0	0.0	0.0	0.0	0.0	0.0	0.0	0.0	0.0	0.0	0.0	0.0	0.0	0.0	58.40762263299786	0.0	0.0	0.0	71.77466311132928	179.3247225996941	0.0	0.0	53.77949866050418	62.59035339462342	0.0	0.0	1775.3595149643145	89.75950649684992	0.0	46.348564598681605	0.0	0.0	0.0	856.07702426039	242.79869760154492	5508.90725789689	66.0980415373952	0.0	220.7066891460634	0.0	597.4299121304194	343.65511924051805	73.18595394761161	0.0	892.6367672548015	0.0	0.0	48.71594046314025
17aug20_B3	72.36804614004785	145.15820198934793	75.80451102655087	0.0	264.63185759140913	59.582535369058284	1566.8021227538638	230.06532537359203	0.0	1793.8144570017253	945.4506872520193	636.7566834655656	479.04393255609415	321.21125485104335	0.0	758.6839978343444	1211.7379912116407	300.7101389701674	700.8575434599593	2397.092490400122	12109.882577979162	293.1066346777018	0.0	1166.25097751121	1060.893421053676	2130.449262382818	0.0	79981.75404966937	1645.3504463062836	381.26718098344236	532.68487740845	0.0	2738.6494488936073	0.0	36215.862384034095	2984.8879312364443	124012.04355154467	1081.3576921463834	462.2126394895064	12420.219776379905	0.0	25914.315019594516	3597.8862767110145	3627.5152147848576	0.0	38253.0075811203	0.0	0.0	0.0
17aug20_B4	58.76761308700638	175.85257561624894	84.75688070831089	83.98297950299383	458.9184013010182	76.65073276706278	1639.866078558042	320.2988227855993	0.0	1233.6162826176144	877.807924809337	365.6711325817222	644.6966809255886	288.5022940391526	0.0	531.5580719174964	827.1538918809747	172.99010953730283	412.1830622459655	3268.9576891280426	7255.6791065775105	242.49700042893875	0.0	976.6066271443474	0.0	1423.9100012282215	0.0	70635.43421693046	1460.5980398177485	0.0	313.0697276142393	0.0	0.0	0.0	25967.031579209477	1931.4458202316528	107106.93291958168	1681.9342043585084	218.35356029159516	10312.831605004392	0.0	24582.080826260684	2314.3066170191164	1952.8332789600531	0.0	30573.411628144477	0.0	0.0	0.0
17aug20_B5	105.64547393454599	285.2922825137485	126.15328059203169	125.34742916909529	735.9320079058722	98.86876185506507	2640.660541516077	486.24320925955664	0.0	1968.4840990313207	1361.6579526863925	646.2012459446803	1058.8388701181395	521.7069220023538	0.0	874.6189088569938	1335.223699823759	264.27778306885386	638.3301609379455	5049.17166003676	10929.42963838984	368.27216919557884	0.0	1540.5282769152786	0.0	2147.3404291203224	834.4018379084025	95037.95194660565	1999.6830118822595	0.0	439.8682882008893	0.0	0.0	0.0	37243.153880726204	2813.2163928398004	146117.15364465085	2728.2364528521193	322.93983641048493	14986.72110228095	0.0	36519.3469671408	3348.440385090189	2898.950579039878	0.0	45685.59026569223	0.0	0.0	0.0
17aug20_B6	0.0	175.09084408883072	91.79929614872076	68.50174504176815	450.55682312544883	64.82329660480289	1496.6903713136085	305.92200613544463	0.0	1207.7341115523132	920.2377991325124	370.1449295797261	689.2219094938316	306.75485537234994	0.0	577.4707109062081	858.5769356812434	0.0	420.75245160020785	3460.777002860675	7277.371352427242	0.0	0.0	1238.7533068274224	224.58843755936596	1655.4460145524858	0.0	68868.41233399356	1546.0753378984962	0.0	406.7272659419978	619.8227792289731	0.0	0.0	29139.941898100118	2014.527091723481	123583.46071901672	1922.252079643256	0.0	10552.323444888178	0.0	30402.906688090952	2712.608753409564	2283.1584540711788	0.0	41414.83669658877	0.0	0.0	0.0
17aug20_B7	0.0	0.0	0.0	0.0	0.0	0.0	912.2506186121224	183.18963942508591	0.0	454.6416054651898	745.926153858681	406.6506722768859	188.49911744470236	200.77902584772448	0.0	486.7809693506212	337.78653651465066	194.09873847139298	372.5743853678186	1544.6152159079581	8260.251254962915	0.0	0.0	1218.3306900044154	844.8987005827014	840.3091447931483	0.0	74871.34009546523	1171.8625124125986	0.0	404.1157372543705	600.6206376764541	0.0	0.0	31849.50886638463	702.7225760288542	168758.84659751965	3076.7103086801753	0.0	9459.302674059541	0.0	20727.43247841361	1117.8991372425046	2506.236454654683	0.0	53062.65907636863	0.0	582.3211745299415	356.0928801644677
17aug20_B8	0.0	0.0	0.0	0.0	0.0	0.0	571.3737762337723	113.46331669665926	0.0	316.57470920121153	410.57109574670034	266.06868953168185	123.30290001582966	123.4036101063953	0.0	339.1765470205634	254.77783063452796	120.12427072632336	231.7423838008711	957.7150800719792	4867.3602563148825	0.0	0.0	623.9423400183714	520.1219599466034	511.17422346515417	0.0	44575.28948244716	707.7477801299514	0.0	256.171044911009	275.91287561494687	0.0	0.0	19421.00061877269	477.5782270135402	103877.6026177623	2093.089299802878	0.0	6404.459146141644	0.0	13848.589856990433	833.1732515550814	1856.0346658817514	0.0	36041.22773806737	0.0	412.4863529025674	271.49605196397255
17aug20_B9	0.0	99.08272965363086	0.0	73.1777099461491	0.0	0.0	976.8838736602124	192.26574405884202	0.0	497.5965955278005	686.3709533941484	416.5034404937617	179.19578360858966	182.33775278860543	0.0	578.6211436038982	409.60031512008726	201.08660501326682	409.72133972067513	1674.5912757817127	8550.024928820572	0.0	0.0	995.0343673837937	919.0214548199581	824.9846867068608	558.9709922384311	75247.21167148669	1244.1614692942735	0.0	426.46316279226835	529.5776324694664	0.0	0.0	32958.1965642453	806.564435622891	173557.47467947056	3420.9887749031873	0.0	10679.124974994438	0.0	23118.691566781166	1370.1619185515765	2962.924263354924	0.0	58682.59605485262	0.0	680.692011458297	402.6074578302076
18aug20_C1	0.0	0.0	0.0	0.0	0.0	0.0	234.2691079733583	116.6375640832113	0.0	160.51497468397042	288.8899621873207	336.24754415589376	227.4071403039291	258.15686972134137	140.00614485400448	1124.3742470390418	0.0	127.40673862871564	368.0110346102534	1614.1341940648726	6306.114883654466	409.4313195327358	1192.8751686822595	561.2941355219883	1207.786141849745	0.0	797.4982751738353	27140.747664609076	1854.0106333339406	0.0	305.0613528921639	0.0	0.0	0.0	43530.87691338058	2638.2117476511607	92319.67814056217	2458.178955648169	757.6613326182204	2892.8140615323955	0.0	46289.232563828984	6174.174252506333	3247.970577560061	0.0	32046.26827145183	161.20952684351954	0.0	436.22474060988054
18aug20_C2	0.0	21.567426787941827	0.0	0.0	18.28688927838184	0.0	109.39559621238355	43.49258270235865	0.0	56.91445209809738	100.9600536964963	116.25597611254477	75.04343488230228	87.02165717681412	61.82673297716544	375.42629541298487	0.0	0.0	145.18479724730918	537.133187556092	2112.412087786771	113.89221650850591	339.3475517735887	161.63733206360666	329.64331109665915	40.66326692794665	233.84318024006282	8722.669121105613	526.9348555722452	0.0	100.67058353462645	0.0	0.0	0.0	12316.634633072752	716.7675357643291	25477.550945669067	628.4924425933343	186.92080407504943	796.3889613264428	0.0	12297.002265096291	1526.4411871034522	826.8450355693229	0.0	8090.16567910641	45.36539513537305	0.0	25.817045416271807
18aug20_C3	0.0	0.0	0.0	0.0	0.0	0.0	56.17077603290301	33.66937610303777	0.0	47.204472627495385	62.54368379038178	75.88600162096273	48.21420528660778	52.17188378766488	34.95939332621153	237.7375070947644	0.0	0.0	103.14079807186887	313.4892896578725	1262.0866816098535	80.3908103425807	299.93185232602235	109.2890125509027	237.4299670805276	0.0	169.79004161333816	5954.150998374201	384.50129702747046	0.0	66.21867117838543	0.0	0.0	0.0	10041.672490135783	568.7078743052978	22428.51991415216	545.4949560145592	180.8565986860553	643.5589678298676	0.0	11783.277545086778	1458.5062389602178	756.914330658043	0.0	7994.899965128969	49.5592536383131	0.0	108.32513614397078
18aug20_D1	0.0	44.9024316863285	0.0	26.475184110150753	0.0	26.45720801356769	121.46591946394079	83.65927680279508	0.0	212.97098356345256	271.8803776750605	113.6183991918945	213.55947005064658	78.81089311570581	0.0	228.32460210470632	189.26174448774654	108.48815868467501	154.9784522416233	663.7290795504616	2187.147124917066	75.82105878909397	85.94422973578985	526.1402912309538	0.0	467.37557475001336	167.05827104009236	19340.541342844543	341.579671892799	76.84609522284994	176.58166703705746	0.0	0.0	0.0	6544.757218087144	617.6093316405567	32374.37273050676	370.62633264459794	0.0	2629.5678587657103	449.99239440189683	2576.38768537514	841.5225045477209	853.0422868983715	0.0	6095.355394842648	0.0	0.0	0.0
18aug20_D10	0.0	38.16163515471238	0.0	0.0	53.57263393951876	0.0	1100.5779763617463	49.1229745172293	0.0	206.99371074519695	129.5204099471135	61.411702940327594	179.4485569652227	35.599276313466255	0.0	49.60814718370114	140.43337734343405	115.39120547975772	133.46119533629457	514.9676074070935	717.3902810214372	63.20420561540883	83.44778225480314	127.28887798860228	0.0	185.34553113592222	40.376968790599506	7150.481465350764	429.15243921264016	74.0767763043283	113.69705031509912	0.0	0.0	0.0	1998.3562178843915	590.3281285210784	9791.334393395256	549.9111124669363	0.0	3146.463087250991	0.0	1221.7524580530726	648.0144653788681	809.9554377424241	0.0	2215.207538566269	0.0	90.22630220829559	0.0
18aug20_D11	0.0	119.77657848176108	0.0	154.1829166976601	186.55333466641204	35.222286199556095	3924.840383814066	169.19075908705037	0.0	715.4741837783138	508.27030130069335	207.69786394358638	569.1460088982507	95.69416371044396	0.0	116.5330159356411	392.2241271337441	307.78733609011886	390.05485126833406	1590.1079475388387	2303.745105361294	149.76175009541274	178.17455755787705	319.24675215541737	0.0	490.29837919201185	81.94206093390666	20261.27138083245	1236.9414631393179	172.05217700894582	251.0570097298708	0.0	672.3627684685404	0.0	4895.966727847274	1476.459158724149	20239.90765052313	1229.7087219712046	0.0	7347.79101295367	0.0	2327.132995400189	1138.6093222003014	1493.017105557789	0.0	3607.838310234934	0.0	164.79606426974672	0.0
18aug20_D12	29.185615461400914	68.14061132071186	28.757419785490764	67.49536367486468	98.69243894038851	18.44237249443452	1916.8784021024128	82.77669840488306	0.0	350.3441328221194	242.680919875626	115.88411903839796	275.6428515056287	56.517458634751065	0.0	60.06027093081352	205.25781006202538	157.3321096387296	191.80252974062944	765.9017737639833	1107.1202949067656	70.62730003537567	115.65191104604038	158.36263112486247	0.0	256.7840682970166	85.24658317747786	10563.697827347209	620.9626329570249	131.7082121127509	141.98103991327588	0.0	329.2434308916416	0.0	2554.826970944048	760.1618103969522	11696.081929179341	648.8344821320325	0.0	4042.870836508991	0.0	1353.6993603591675	663.5063628260015	877.202499579681	0.0	2252.1372045626017	0.0	87.07306567712631	0.0
18aug20_D13	171.42358171762794	560.5464511427168	261.72689468778395	204.624918414995	1365.6370201875018	102.41240320784004	3348.7970460652678	486.5038676551664	0.0	3731.3444910456897	2418.652335111014	911.5555150081734	527.8936829908071	435.2914635874701	0.0	627.119117361573	2542.0714222336637	406.0791918009815	1018.1283656200636	2405.726395070906	11422.57963746348	173.1019765434949	0.0	1459.7474849030202	634.8060832416453	4599.252938917657	412.9226471208848	67664.56102648778	695.9352296167024	178.28906790767718	443.7393307743462	656.5109712007139	3863.1805460125315	0.0	15181.859113218967	1053.0234558443474	65194.51361990796	444.9099268201037	109.9119186524666	9622.672820062133	656.1292690129094	3982.3107248330684	584.9602954268672	1368.2595533204021	0.0	10346.646639545741	0.0	93.70068442836347	0.0
18aug20_D14	0.0	56.83301209708203	28.876761175684965	29.13635631304121	180.8336182598032	24.89797049076097	498.6846964728894	97.8559476730472	0.0	703.1858698062741	390.741500236989	220.83396557614086	132.5531810774642	123.51308499025022	0.0	175.78178454427018	561.301959289347	129.1315783633913	333.65774097826943	795.8015667641414	4099.868943548844	53.06443197544122	0.0	1015.5744604412081	274.2297123208525	1511.0123997863107	207.1678644014413	30306.376953507784	349.18552825370375	100.16865160289242	463.3593463469058	0.0	0.0	0.0	7893.180699808034	640.0456345470662	40495.8180248823	315.12988138354376	95.25771563827787	6976.2014232141055	0.0	3168.046329097412	546.5024231760701	1411.4340595607705	0.0	9794.308383512309	0.0	87.62274062864904	0.0
18aug20_D15	64.0074159053505	202.34206231229427	105.41744839034702	105.090106565637	771.9223359689424	60.3619624518153	1872.128031151592	323.9153399780123	0.0	2367.1210214516714	1309.6116282657554	669.9964307159023	386.22434362074	373.20440183289116	0.0	523.3695023434741	1744.8823470332886	354.61360946665116	918.4553310275854	2226.8103686989302	10441.183481135504	209.35524657074401	0.0	2368.6623565747714	634.6705222973733	3916.451216757539	502.30622079681564	65040.514766470245	862.6346409808443	219.22630773519288	924.1618413934241	0.0	0.0	0.0	16266.08638424016	1357.3082358073186	73441.49599371279	651.7225776646769	209.78293433987514	12986.879789861443	885.4097604698295	5527.1484516795645	898.9180613056026	2327.038792513555	0.0	15713.743274751045	0.0	136.9270312123657	0.0
18aug20_D16	154.34492481172262	315.29642793875826	203.5516373078084	287.28263121132795	804.0466289405872	140.1571231153307	6577.187947230263	616.1031892448947	0.0	5441.78971917888	1976.8004784771804	861.181857732167	771.3108074237136	577.2078314257358	0.0	1659.5663251779004	3825.2566754171417	556.9951893307799	973.9691333187144	4533.29639637837	8264.244954435297	570.9288898292377	0.0	3252.6039900079313	1945.2015857795548	6634.276236975735	1372.8657375356395	79986.14011888589	2729.340150022976	0.0	942.3866923103624	985.0530779382857	7016.827971294703	0.0	37417.184649006165	2421.9885675641954	202991.24939032132	2519.1596723648704	0.0	4923.183007754562	0.0	33877.5636367396	1911.8586005025054	1327.0079082010095	0.0	77056.77508322439	224.41913338929126	357.83670693038215	0.0
18aug20_D17	157.90796103125547	306.6111216919783	171.72614673395728	263.75476796265593	647.8479921505432	140.03038731185353	5854.555922115482	551.0564925739029	0.0	4671.720205348854	1569.461315568125	724.8040633040445	714.807281947449	520.611880093607	0.0	1427.81078280914	3458.623653788198	457.90373036823775	796.8110813791834	4285.624613614005	7603.7371806042065	537.7118052181194	0.0	3014.7792392833007	1838.631316351976	5871.400934293413	1172.5905207941644	79086.77325706027	2158.534988125045	0.0	892.686408172285	0.0	6955.860493024039	0.0	38814.21551463883	2547.609777142264	219667.71175463966	3208.7678190533584	0.0	5540.0915446660665	0.0	37468.57008381903	2164.792809200077	1533.4541414001324	0.0	90001.86469153449	243.81290394283573	410.1122283125801	0.0
18aug20_D18	0.0	217.11652349067825	121.24871329050416	170.87897733699592	484.3663784522039	112.4542657644217	4648.654587027104	466.9198139525755	0.0	3950.682358308505	1379.9517792299491	671.3458061288317	718.5627444285358	501.42288832819884	0.0	1553.092387702703	3098.8463608140546	463.54665781812037	782.5264552886043	4624.894230908678	8345.38495269439	622.6179497742687	0.0	3583.318269718193	2155.121432204167	5845.433485837082	1602.7960512331085	94825.25058699882	3010.7974615430226	0.0	1176.705080491849	0.0	8009.459383967818	0.0	52428.631080584055	3576.2923890853594	308696.6551241285	5288.255261173981	0.0	8092.212846069211	0.0	58598.47241042008	3565.7173766995643	2750.3565909719423	0.0	143787.86344011847	448.3996796304622	789.2798427120825	0.0
18aug20_D19	275.31023646775327	545.613900268344	305.57582736153086	46.24199411708873	282.79813997145624	137.59573712751944	2211.947962147365	737.303179720811	0.0	1632.7370658789805	1723.3047627074054	1636.9293552790477	332.86109038317363	376.1864727755045	0.0	902.5729315880287	1209.302814490509	562.8153670015598	1194.2631872402835	3139.056371848196	17049.586531019795	472.02607761867887	476.0801234568734	1304.619565038187	909.7129302371844	2090.6556069421117	0.0	108353.93965830626	4223.635283788016	469.448877074756	431.9785837543462	0.0	3124.72363693752	0.0	31981.50807585214	6169.501121678319	109780.12311678118	3014.445551301977	344.3504133952155	10683.496051163467	0.0	12080.346756752888	2650.288898071814	1846.242101798687	0.0	15222.736369234732	0.0	293.4661252366404	0.0
18aug20_D2	0.0	181.68131545162427	0.0	78.96646870685909	0.0	71.32227175542019	449.26614216473365	298.2743576496639	0.0	741.3327192457355	933.7626412844301	386.9011553310514	715.027765500095	265.9506398403679	0.0	569.0865520247218	552.7950110981877	277.25495779956003	442.4812185861512	1990.1461446253293	6996.596420784581	223.97864965567834	235.1190239335936	1588.6456824913814	0.0	1452.2817131061138	473.5477186970734	61552.5932680171	1006.7952568359492	227.78827678167602	514.7663939411693	0.0	0.0	0.0	18404.1350641306	1693.364592712609	92947.37173180014	946.0184383258397	0.0	7163.255713008117	1167.0820847732346	6336.279176849231	1978.46683548688	2106.136921903428	0.0	15339.520458261	0.0	0.0	0.0
18aug20_D20	137.5779579263045	269.81117007197395	139.16462769800975	0.0	157.57387011196394	78.72118647831661	957.5626693459137	357.8037377559596	0.0	753.3580986383286	1016.1060595732272	762.9364843882432	0.0	0.0	0.0	557.7406881578542	623.2805110420959	306.9679646119676	652.7762256303503	1732.0147061006076	9115.329770515333	0.0	0.0	1170.3101392390572	742.6477660519504	1214.0026363780769	0.0	65092.161951435715	2698.892894352124	372.2614233648798	361.8369643591195	0.0	0.0	0.0	22211.551153828463	4239.856218817423	86760.13003716282	2296.805332847181	0.0	7493.7552262007275	0.0	10569.677651226162	2662.877204976517	1571.3423846044882	0.0	16032.680327901133	0.0	269.0441691364788	0.0
18aug20_D21	144.63799472320758	292.103107685287	164.9486014016963	0.0	0.0	80.9761634032806	1089.8846681066734	392.5625867468802	0.0	793.9649528059682	1056.56642325021	856.9725775832958	196.45729899870915	198.80662549288616	0.0	548.4134190536639	629.7791476369865	331.65177422741107	621.2416306479582	1844.888274343418	10185.247362656817	308.39343951990816	351.9187077713267	899.293248014997	568.5307686364469	1122.3990577942027	0.0	69294.66971607313	2757.776105886237	358.0854859311409	314.96342162393375	0.0	0.0	0.0	21638.141370886264	4157.882361558307	81387.30276469777	2033.567170934923	274.143898436484	7270.669892129405	0.0	8918.85524279215	2205.737534690998	1362.2893123862266	0.0	13049.500885628815	0.0	204.1798915964188	0.0
18aug20_D22	44.94981400792387	112.48953004752748	37.095034970498546	49.64017279202674	0.0	0.0	567.395642777236	73.55723102981888	0.0	363.3380618902315	358.5924628407989	124.25911195653757	0.0	0.0	0.0	160.20617770665	268.5223660009063	132.22880584022562	177.1057280957146	550.3835103523439	1884.60015270906	0.0	0.0	379.8183419881804	220.22946907675475	497.4391733597223	0.0	22063.554336544137	1336.9738871948914	0.0	0.0	161.90205690629816	782.2957554250255	0.0	7272.389184700462	1959.7876161653064	37777.32019949049	1335.1362897701492	0.0	4051.1346248079053	0.0	4756.626270060197	1661.369237529818	689.9742752537583	0.0	8087.916849868854	0.0	0.0	0.0
18aug20_D23	80.30675516173397	233.40953033561752	73.05741441286476	79.44997889899994	0.0	0.0	1375.0990620373316	176.33564021545502	0.0	906.1475456786447	871.9857500123878	363.9688477820411	231.5371838367764	0.0	0.0	383.8655547558562	629.2968798441898	398.908853167628	578.2204025378618	1626.7199816088064	5573.7622912994775	0.0	0.0	1028.7890983226278	619.0221986515708	1323.514387067126	0.0	58990.79401640655	4174.986093530125	304.30220527646907	388.3125354643661	350.2759961454767	0.0	0.0	20432.54640573954	5833.771798684034	99073.41599213556	4226.0693198223025	299.70684409537967	12683.89454674779	0.0	14578.567687405359	5410.4764510214345	2418.389307257413	0.0	24471.9920085345	0.0	412.2664460158155	0.0
18aug20_D24	78.52760631769982	199.4579076554028	68.64319424015433	74.42735169669163	0.0	0.0	1108.6906301968313	153.5732953783249	0.0	713.0851909599916	599.3170459293538	268.71067676958734	185.87885753063568	0.0	0.0	294.9369312019597	472.3749014153707	318.1248320272698	444.3796121640695	1244.075647187488	4019.782340142793	0.0	0.0	753.3597316045135	455.75931964977036	1004.9801706577604	0.0	42390.38338017281	3060.922491165012	0.0	317.2719905426777	0.0	0.0	0.0	14332.140543892056	4237.152168966047	70118.10253724759	3064.207973475405	0.0	9145.738443964972	0.0	9965.160962237698	3714.240597484552	1716.2151351465898	0.0	16991.628054624343	0.0	303.37064544892337	0.0
18aug20_D3	0.0	41.40656763244477	0.0	0.0	0.0	0.0	104.76309373036206	80.22360381529836	0.0	191.4043932433699	267.7983168368567	95.65317519905079	201.76063884558872	66.69043580418929	0.0	206.477399516568	181.98815744567105	113.95341424423202	156.22492972704234	606.2362311207191	1890.853195876352	84.78591306378969	83.69675543326862	579.4276163850814	0.0	455.3073387424437	183.07903885340812	16714.122399644762	334.42258236006063	65.75929673059386	186.2516830815645	0.0	0.0	0.0	6174.835014151479	583.4087224451748	30984.582879044814	373.1920043233711	0.0	2431.667516740372	464.17080180457975	2728.9652696908443	844.9705018797532	891.7401192639153	0.0	6544.216206490166	0.0	0.0	0.0
18aug20_D4	0.0	0.0	0.0	0.0	0.0	0.0	135.39302954782877	33.63698224419754	0.0	132.98448392675027	134.23398988081772	87.12288156055907	46.589662615989006	47.67466843996654	0.0	80.1017444853253	98.57224250016762	54.27964840520688	92.22108733562992	350.03264400921137	1393.2618363850863	33.7776150582015	88.9127835071408	139.93599865991223	112.20534359190536	178.7167309020443	77.76583766096797	10535.973786814697	330.5375625693888	0.0	54.92094953285023	0.0	0.0	0.0	3768.329984260133	383.9949007641262	15409.949085529934	240.84114027744656	0.0	1180.2877980548622	0.0	1880.0279248985573	304.4438626496978	237.96068844653638	0.0	3109.7820528512457	0.0	38.61286309716949	0.0
18aug20_D5	0.0	0.0	0.0	0.0	0.0	0.0	422.652043718682	100.25724800110686	0.0	508.7016087356311	638.366336772848	351.2370377609345	201.2245331141471	211.94322780530936	0.0	383.22930602803564	367.393398747294	204.62313521699008	483.03211683428134	1683.4398706429752	6140.531544154458	166.17333817390542	0.0	878.7167504696013	525.3121823939998	941.5803614828529	402.9852847447309	41755.032069416804	1719.7110059995582	0.0	259.8485883361996	303.0353473905032	0.0	0.0	18021.194064575946	2031.5697995975208	66876.15277449074	1255.9971920788662	0.0	5946.166777703849	0.0	9252.73630147831	1575.5133153955355	1320.3869347182408	0.0	14189.53017136559	0.0	98.73127645487757	0.0
18aug20_D6	85.6459332164607	133.7240898856866	66.4488782691504	0.0	250.6583270130674	95.5666599545315	1637.4578988303783	251.04843850021396	0.0	1557.0987351209028	1293.6714829130638	889.1399526613515	342.03696813795017	358.6927933413478	0.0	620.5844766221128	852.7450113090313	428.7661176368208	1057.4944195026903	3287.1576040007826	12032.244916966236	218.39229538780964	0.0	967.876823920345	718.5031487301874	1389.2231462805842	625.042227762856	72158.71802715017	2622.273264028292	425.89831953583564	348.4426163795423	0.0	0.0	0.0	23764.32878354397	2640.132759975612	83900.52532355905	1532.9787155269632	353.0413565276489	8098.4034280415235	0.0	10851.95360815124	1825.3557851785183	1613.1247941447184	0.0	16236.117471120677	0.0	141.67170936206443	0.0
18aug20_D7	139.07146361715021	212.4461719626477	0.0	0.0	263.3663489982713	67.57092324766269	2076.5231294068844	285.7277928438852	71.6150383893673	1309.8135805938696	794.5345440098795	610.5408194223997	488.5987350654856	384.29882493206674	427.92195166543223	1027.1963043489673	624.4422634048484	227.98455074013359	585.4581618147046	2823.388071368579	6157.100909605229	460.59985840896445	612.5531569655677	1160.8153059159215	1044.0329963723848	946.0269504499927	638.1881292743941	40923.790802670905	2656.5695196315282	342.8951554327488	346.8555408831302	0.0	0.0	0.0	21204.17053394952	3005.724955839309	76115.23987128086	880.6116732460533	0.0	2913.5376775214477	0.0	13619.734066730935	2104.6298120030533	885.7183802645451	0.0	19649.293830087052	0.0	0.0	195.60000405485886
18aug20_D8	160.98910437862503	261.68610058381785	0.0	0.0	349.35608102425493	107.4711844748108	2588.601829502348	383.24329621917883	111.95783318459223	1700.572269783817	1091.12812974542	837.2429550864815	750.5552947619234	544.6749610288254	580.8118819396486	1351.6456069310552	803.8441329125926	307.85888539998814	890.0768468452519	3905.765084805473	8502.559523831056	646.2562654502287	970.5831685288507	1570.1753223930696	1435.1852335043561	1260.6436091405542	854.7434180010413	56245.64036118929	3897.6150537508943	552.1635244426676	498.34522459782426	0.0	0.0	0.0	31120.068660218243	4694.989774967073	116696.16574404408	1182.4068208614287	0.0	4279.675510123431	0.0	21363.6776409784	3482.4231483933972	1410.9972435994766	0.0	32849.717493291966	0.0	0.0	316.9399180117659
18aug20_D9	134.62305594328748	216.412812157892	82.05513927321459	0.0	310.06126967289737	70.97824224479477	2356.132670784484	282.4212578061327	59.93858124814929	1434.4833556992594	791.0014721155059	634.8280508941095	512.1442380621097	374.044620683572	445.7984654925328	1009.5500186127292	634.2646961948706	208.9339723422096	635.3161398409256	2927.1053522801913	6654.926774651569	457.3310325438378	873.1842043750372	1063.6385543359063	1089.7470999884238	921.9967414922777	554.9502824558292	47179.42132039017	3005.8099075889577	396.4943238337308	367.2252034166426	0.0	0.0	0.0	24949.15694306768	3573.9397546341634	97906.47416535363	1050.5128723549726	0.0	3557.9200102953837	0.0	17823.742355226124	2789.8390305022854	1105.9222106457412	0.0	27692.712892334635	0.0	0.0	264.97977622250824
18aug20_E1	118.93086965709612	222.19756008132325	89.15456751180383	90.16788239789122	447.60568602457926	80.29256873099787	1318.9758680769776	291.50026214660886	0.0	1578.0619328539215	1207.4278752111984	562.3522669077857	238.64662948926625	0.0	0.0	555.4840970099697	1280.9374385832589	351.54093835157653	551.5097022767252	2525.4868475382	10230.129996293763	0.0	0.0	1879.3996190783466	0.0	2475.9993241410502	0.0	102171.14701266434	2828.308302357641	0.0	616.0540980083792	0.0	0.0	0.0	25015.074432533165	3513.0880301769225	141883.61538198954	2778.454835542956	0.0	17403.807546688928	0.0	11625.549934083792	2910.518417450633	3338.780213591793	0.0	33148.421953975994	0.0	0.0	0.0
18aug20_E10	0.0	304.16846769546834	146.87336749517246	173.079969147294	613.6539746855353	0.0	1437.449087966304	316.8030351474809	0.0	1277.5073616741745	464.09312555390466	128.03222400419725	468.0972561526405	179.48608785928081	0.0	1424.248927830682	978.6984724656405	409.1326495852937	290.5317488278481	1376.5182946822513	752.4617751143979	555.1896318081798	0.0	2389.750642219738	1771.0692599878141	1660.5296514689112	0.0	13951.198473227763	2753.825749531744	0.0	915.9913834986622	0.0	0.0	0.0	26633.601890512622	5236.726255512655	173642.06330002614	3225.952710560469	756.859076663097	1286.9875985725998	0.0	76276.76530193612	13053.350851908091	2046.820975011971	0.0	126344.27078021053	589.3657477787474	705.6569898906297	0.0
18aug20_E11	0.0	406.9973442600975	184.66508428485713	209.65303275268684	780.355012784756	93.2012176532615	1730.118374447806	349.8811210531773	0.0	1347.6689303761655	523.8824201476851	121.72329687685476	441.07775155512655	154.30696807543978	0.0	1080.2437619915518	838.7154042013315	212.18900979597424	220.05844105895846	1197.979208106925	642.2371578831949	476.42281016423277	0.0	1776.6182571803165	1336.2410730429744	1353.777001583014	742.7996132100882	10749.284851212136	2144.984563881717	0.0	636.29515666278	0.0	0.0	0.0	19017.23744488204	3576.7586476342517	123811.55249162385	1942.343952527411	548.4107991264314	800.7470599902448	0.0	48312.80119061143	8265.353083098751	1181.2472100325979	0.0	81645.61021480801	385.63998690247496	486.45334832586883	0.0
18aug20_E12	0.0	405.19074565980463	196.95985822491275	212.49254268570422	822.4949325447197	97.19948637871185	1978.1745188299574	399.5852410204418	0.0	1686.7202303951562	684.9773704011292	155.1630513867185	599.6349337311558	196.9792295180497	0.0	1653.9945426192317	1213.2562022585366	332.01275047752466	262.6966861176366	1771.5086974842145	911.6791841756972	662.6632457378017	0.0	2793.7071356730353	2129.276040811932	2089.9137622650496	0.0	17618.730628190297	3456.9470133244226	0.0	985.1822108822405	3017.7133705517876	0.0	0.0	32203.940911977188	6450.308881397611	199492.22146821517	3718.25192207405	879.1378332883554	1537.3801024138832	0.0	85772.85471010044	15661.522483094463	2376.582048161856	0.0	140803.67863785202	645.1159653622287	912.7609156255332	0.0
18aug20_E13	48.02118130912177	153.46401698074334	68.89609109671538	0.0	322.0326876948529	51.710308352753295	1168.8237930202154	162.2621261885906	0.0	709.8395316771629	843.2282227599768	337.741914289636	218.68868791149887	279.58002366693205	0.0	1351.1091654664167	539.8709984436807	258.177914794952	434.0225936458255	2458.725905915378	6616.520728882655	0.0	0.0	1502.3725710975586	777.413734334025	993.6660731412053	602.9506291824288	46734.610700824895	3775.5183114176975	425.565564850132	361.5382987590078	459.9731439782971	0.0	0.0	27302.310047942035	5369.7972608513155	94283.85393771146	3608.013407133139	644.3746384474528	6557.9925334280215	0.0	19966.76216920706	6477.620765710372	1622.029900521828	0.0	27338.24852041437	0.0	316.4719499260545	315.8612289591913
18aug20_E14	116.75430567333693	333.8518080942761	152.89219877323316	83.17526737571404	743.0392746426137	104.02247685044507	2590.0797515481518	328.7617277647745	0.0	1478.2837122493274	1754.3323283579427	645.9294728536335	370.19945092649607	506.3318042391038	0.0	2529.7322563144353	1044.7495497178056	574.3569637854682	844.7796664100077	4672.43798199591	11950.873426010117	515.3115583779834	0.0	2625.675191454821	1294.6195369879065	1708.4773065786735	1244.985908769868	75240.19823893414	6250.9634866594115	698.7990594161017	614.4537626223563	0.0	0.0	0.0	38625.25208350359	7458.8849915271285	121292.98377933256	4444.971220049237	0.0	8812.881667863567	0.0	22852.618042030917	6841.269134621155	1830.0320633773526	0.0	27997.14935174477	0.0	335.72549044577283	371.2637394248976
18aug20_E15	0.0	47.976681414101456	25.549117187364914	0.0	95.04807493676131	0.0	352.2674381178245	62.189690385158265	0.0	217.99456914659172	269.0013135707304	125.33184869420201	77.79953700184664	106.11975101933191	0.0	480.8244865950642	189.72310646515808	127.53293581500786	187.15530973794785	846.4148335819879	2369.755052441393	0.0	0.0	511.7820934937519	249.87295963634827	415.97559295077554	263.8182410251531	17701.185359145136	1409.1796707144033	171.55752157458022	147.89221235057354	0.0	0.0	0.0	9985.574368096855	1969.8892017303826	35767.14638239078	1365.1388627669444	246.9892880339152	2694.899635337001	0.0	7836.21469395413	2453.4303374875863	693.0870443574823	0.0	10752.208865101184	0.0	135.50057156377986	133.02748082356172
18aug20_E16	0.0	406.0200416940443	0.0	130.22332554074436	1021.9205851925673	188.4461215316989	5589.1327801237185	912.5177491944124	0.0	4915.176746843391	2804.6036045648875	1706.7539798406692	1046.0684067031098	728.6741946893816	0.0	2802.051093258134	3655.07328977714	1111.1554346743776	2573.4895942601597	5506.139941609306	19559.833949870197	1256.5672323664726	1367.3233011442348	3682.877806391148	2716.4128668488534	5678.884680654565	1315.546317309519	134748.81019157937	11180.579504673728	1168.8601343923324	1198.7539306095593	0.0	5504.301207802555	0.0	60781.054467419235	15355.554014706611	225344.48611884692	8690.285842968697	0.0	12364.28294127333	0.0	37824.69980284985	8911.137032663399	3560.389231885676	0.0	50948.631510323656	0.0	822.0708212312735	594.2700540028712
18aug20_E17	0.0	0.0	0.0	0.0	297.2908034577525	62.15330263509689	1682.0065810829235	291.2704772486192	0.0	1671.2111118632272	909.5511584132815	567.3740469418173	396.8853721951982	263.7476587260578	0.0	945.2475496207664	1386.8597835164942	381.2828339517582	830.2994031657812	2047.8129876582575	7319.864639078325	526.7982595838092	0.0	1384.6040613391697	1146.2212514245116	2458.293326025036	511.59853448110186	56213.42503406372	5290.202969067277	710.6627047018883	572.0257345655684	0.0	2681.4528500231013	0.0	29072.878913021777	8350.527674948391	120817.7102396347	4759.250136252654	541.967816613592	6250.2605837897545	0.0	24422.806903922563	7273.569942597238	2366.269741437908	0.0	42791.451306790535	0.0	637.6240915488772	475.5947606112983
18aug20_E18	0.0	0.0	0.0	0.0	369.0587360787626	94.91706876618606	2180.074237759889	395.5007701747329	0.0	2224.386751281041	1425.0801144815894	812.5475114111659	578.2091807386363	392.1621775887362	0.0	1425.1254245965852	1887.974245958076	674.0828129932643	1320.754757426746	2978.9456429906295	11091.61780697683	781.3549255779749	0.0	2362.106206153559	1580.1420093190925	3461.2297453228857	826.9033865684017	88002.98596333025	7152.987118132524	810.4708085192264	857.4486782609754	1516.7788121300366	0.0	0.0	42377.00373911907	10703.183724790026	170857.48516490046	5965.203471454906	0.0	8382.614133506948	0.0	30170.009505584712	7325.982557261132	2610.690667831146	0.0	46097.25317790882	0.0	720.2190342940154	539.1015914504966
18aug20_E19	0.0	0.0	0.0	0.0	0.0	191.63687378128688	4142.638884577983	569.2718101795833	0.0	7306.491713741933	987.0169952483293	357.02486669134606	900.5588494844717	394.1154659297542	0.0	3498.690817049085	5565.498139072746	387.1580159567401	450.8189824728367	2384.2407609341626	2118.375002364181	524.4367553239439	0.0	4844.715889057241	3003.3287425814674	9946.905416477714	1046.539852608159	23650.25249377121	926.4784558836003	0.0	1553.2694763862287	3255.7308391484953	6681.2563112517155	0.0	26149.752728170108	872.9083693434474	143811.29850909385	1647.2493104448624	278.5366696933026	2125.3686643430824	6048.932992386462	35573.905260189546	2237.6165280917485	1999.9649836472472	0.0	71796.4542330518	277.521597740788	282.21947499905826	0.0
18aug20_E2	131.53228477675492	286.69631778868853	113.0033405183256	108.49045910039456	550.5623359832707	78.83519278672132	1636.9038052788183	344.2489463857372	0.0	1881.8509687718156	1402.3475894754981	662.3021633535773	266.3836469068964	208.64988601926208	0.0	665.6011327187167	1493.2768042725625	418.44178548592043	632.1664687616799	2846.0122735025216	11456.75701169958	0.0	0.0	2006.3916440059525	182.30495064566526	2821.5369095912292	0.0	109378.83039687811	3179.9726764307184	0.0	682.8681921385271	0.0	0.0	0.0	27598.004087744102	3954.157098554332	154002.22813456552	3110.7480530852736	296.98070744082577	18691.106024216897	0.0	13364.646762106211	3395.8845885630785	3810.0119620879427	0.0	38073.892559128064	0.0	0.0	0.0
18aug20_E20	134.9112663773441	414.62942393028	188.58086318654927	279.50076017429245	330.71089296235374	74.0383505972464	1164.929689324987	197.4189123610004	0.0	2060.2651680674307	383.98335570190636	114.92854217947998	299.52001179821445	144.71229509132016	0.0	1265.5662871846296	1498.513908712058	258.038535286526	217.3252969113796	897.0471420127993	963.0913616951764	226.62756390544212	0.0	2552.963260135065	1106.8206774959729	2808.537635913658	432.5603678471305	9646.416204547431	390.7358306283442	0.0	748.9907140822452	1194.000026585116	0.0	0.0	11815.995244864891	409.75958227602615	72622.86860698638	1044.0323033706545	245.771762966634	1298.4913786789634	3185.8615870042104	19762.39070369139	1321.1749645120658	1254.8980244651696	0.0	43995.11081571774	207.4158412884037	206.3647611823692	0.0
18aug20_E21	179.75008978756264	637.8338301669789	287.58781681558986	516.6633088356604	723.6990640597612	117.15611898327913	2114.081315010721	349.18393401606613	0.0	4082.7669114161827	593.1226959013118	237.84615192719716	611.7071926149317	290.6656131635839	0.0	2596.6921691873667	3288.255163883878	405.1794509035189	335.0998782299622	1868.7151797782	1804.2645527473499	453.13649442259583	0.0	4329.183246894853	2326.578984241039	6292.8871173263915	905.8956083527063	20088.350981434724	773.3582393979683	0.0	1531.1993425228504	2560.2968310459146	5432.742199711865	0.0	23857.023437375734	926.9867836054387	133054.08571103413	1984.8886664350991	525.0321491755684	2622.6901803459423	5894.05645540421	36355.465024298996	2587.5838307295207	2517.965085264872	0.0	74818.43941231463	333.1074856668876	321.0299149849897	0.0
18aug20_E22	0.0	1398.654917449968	432.2087789206125	293.2599432226412	1657.8469956369436	174.7874308453389	4304.9927137945015	790.4633237256874	113.00911661356469	8257.393096779426	2040.5896439525927	1044.8495179418617	3368.673947605554	810.3631259333017	0.0	1264.9247955551298	6403.028537229216	463.6124958071961	1275.5480188616286	6848.04416808181	18242.753976134623	1420.8640328303272	0.0	3113.908567230902	0.0	10545.735007473151	1107.0182390903503	110034.96194437152	4493.130226486096	0.0	1084.4048125313884	0.0	11867.15244164615	0.0	38471.051786285374	6914.961298594936	127573.75730049206	2221.497987525792	0.0	18192.5150348272	2496.070726726915	17548.783660033834	7377.891903751667	7305.224797468709	0.0	30549.180608419803	0.0	0.0	459.7957139379572
18aug20_E23	0.0	623.9769670537187	202.60980882183603	150.71185103319775	562.3397403821633	78.75859011269122	1869.846624418751	331.61832170123375	0.0	3688.1018471421007	961.8372137036238	431.1245227618951	1432.785405963447	350.25171625061193	0.0	549.9137747348703	2893.0681054291776	224.71410417062611	540.7059927041561	2905.6530597743513	7833.3042982671	700.5517265129922	0.0	1715.5783246781693	0.0	5197.042745653402	529.6177102924213	52447.84244505152	2090.9321756043105	0.0	631.9228758435399	0.0	0.0	0.0	18886.840374243307	3107.519636367578	68042.20558418994	1141.0327133766616	0.0	8390.998322880121	1273.4304999255526	9425.408466102033	3921.4718351365113	3614.78257657792	0.0	18109.171357528314	0.0	0.0	261.4321177569941
18aug20_E24	250.55021657719902	1237.3870405082139	378.7415558392328	258.0857985573338	1283.3014951484145	159.56095109485238	3281.864931859014	624.6897513725493	0.0	6399.644325567583	1616.1471683962088	819.4937050252714	2777.9050000436114	671.563393729372	0.0	1044.0653571013804	5003.118280856887	387.47198799005236	971.9657875252948	5666.7957662894005	15306.33619142512	1256.557054572034	0.0	2856.557466335841	0.0	8935.024524644019	1020.8115070339895	102498.873095253	4008.7781117118293	0.0	1022.3841852463614	0.0	11174.73352007408	0.0	36883.613032601585	6350.039520934378	126307.06465245149	2091.0845228933213	0.0	17094.176194746997	2405.3747826299114	16678.34018078093	7065.070957590349	6867.530605614878	0.0	29237.817014624838	0.0	0.0	520.9275990355544
18aug20_E3	147.67073150501753	279.481248323096	102.93863326997395	110.02623944718077	0.0	66.57621646402536	1321.5236362689018	276.08784322771623	0.0	1403.2890275012269	1223.5151788986427	469.37926285232714	211.75790209999042	0.0	0.0	420.8222415960264	1028.3654547391636	269.8551073292105	484.58999286150924	1795.0075615198748	7313.913408715272	0.0	0.0	1502.4891452494674	0.0	1838.0991567466488	0.0	72049.18584802853	1879.2608494469755	0.0	421.16222927942994	0.0	0.0	0.0	16693.37832451422	2195.865954135186	98001.01350250898	1735.1853731843466	0.0	10497.126157297782	0.0	7411.601741103975	1815.9870733247974	1898.0293191800906	0.0	22567.79958210926	0.0	0.0	0.0
18aug20_E4	128.53654819149028	312.61586138644816	111.41860353408705	75.21810022338167	398.596241930578	71.60376943215952	2455.4970367545793	252.86842609041747	0.0	2047.2584591929626	997.196945376775	553.9434490228532	398.1066124073392	212.4203857923996	0.0	805.1202484391389	1471.9532314386026	427.94779060898384	676.4451836282866	1677.3886933786505	8118.6073442792185	387.88639424096704	0.0	1757.735421995235	1022.5059297601924	2610.537212778253	492.8384805309306	60152.888271509415	1226.1449445639298	0.0	810.3124610776962	0.0	0.0	0.0	29146.758259079357	1739.323565628746	117816.18420959893	997.5110749116968	0.0	7484.267494860881	4138.603076491589	21813.221340284497	1697.4886264253798	3146.3139595193798	0.0	45102.820444474695	0.0	0.0	259.4180835634752
18aug20_E5	37.52799765900009	68.70359426304668	0.0	0.0	82.30187092520045	0.0	540.163680856506	70.54217394354754	0.0	476.04713948661316	209.07826151667254	130.4647638816111	93.5317196934909	0.0	0.0	189.71558955463746	349.9580332423376	118.3871541819675	168.31924033385627	392.96680537266764	1744.8880303612436	0.0	0.0	413.30073811574084	233.07009002797585	650.1828606657405	117.83045128313887	15387.359356520432	277.10438501508145	0.0	222.20159475962046	0.0	0.0	0.0	6834.609103198493	399.8194493461505	32887.82052708237	308.89755342891397	0.0	1722.006697900223	933.608330151866	5238.026456637797	379.8994180397703	700.4833458467541	0.0	12367.212007091155	0.0	0.0	0.0
18aug20_E6	140.2589702727611	314.3460744819722	111.40868922543513	77.60127665953884	457.5165499920952	66.63128545990263	2661.735567466421	239.35087866295956	0.0	2137.4197319550963	903.7654371356488	457.1921752132293	298.83020573541813	151.4617005036572	0.0	596.8853470233244	1421.28256991198	282.24242183675625	523.6927389069198	1181.837944266002	5658.688115307681	0.0	0.0	1023.6425939986003	788.3610677749033	2303.1905121238588	238.46658299481217	41830.51068949088	769.7895395301679	0.0	448.5017942483912	0.0	2842.347591958645	0.0	18352.036847877163	908.4217091086612	73903.46416547718	583.759028791669	0.0	4098.319983408978	2375.2288512834125	12479.617251236641	803.4574911602613	1439.865828717333	0.0	25165.61326984353	0.0	0.0	0.0
18aug20_E7	0.0	78.60346540267533	0.0	0.0	0.0	0.0	369.25551725414664	103.10603164383095	0.0	563.6961551994602	357.51358045868074	135.32000996653318	192.4928422135038	0.0	0.0	324.14583269909235	406.3533506813931	286.5500095447198	292.2215280452208	1055.8365042648193	2406.054081561478	0.0	0.0	707.6399595555807	0.0	1499.1280162602177	0.0	29415.01399970976	1450.307629783313	0.0	402.8080955281083	249.66430691465675	0.0	1060.0866098807082	11468.99900995282	2705.4246065265875	67111.29854929398	919.4589196984756	0.0	3667.906893525026	1072.3605683470523	9182.246993166667	2861.717218182779	1059.3048399328563	880.7298154205449	23848.506685351178	0.0	0.0	424.22080753577075
18aug20_E8	0.0	54.25937524483075	0.0	0.0	0.0	0.0	238.20952845701308	62.99963454176113	0.0	317.18040488976595	196.17326980246062	72.91139931250845	100.29957189606569	0.0	0.0	162.77094935828234	199.6417808751776	114.0442795137682	107.45660805871029	453.2693304178335	1004.6106132231	0.0	0.0	398.4754439084967	0.0	594.9033465425565	0.0	12753.36790162355	557.7742257410968	0.0	178.8292353055238	0.0	0.0	440.74589385456983	4834.749115023652	1034.1677555620643	30741.452137513905	469.7397568648645	0.0	1456.4625812414506	515.7447841980384	4273.195494958006	1297.039591431321	470.18441270967736	468.37994912189066	12863.360518966638	0.0	0.0	234.8049638601368
18aug20_E9	0.0	89.25767305206358	0.0	0.0	0.0	0.0	358.16980784850335	98.24280823811137	0.0	485.60488376440946	294.23190429838263	102.64942457343882	147.80519264935214	86.72937176614465	0.0	216.3111499655409	286.2168099299623	200.08379792495708	217.88927003923908	806.073026910538	1827.22958869658	0.0	0.0	485.83561123416473	0.0	970.1249906634478	0.0	21780.611481568125	858.4736994057628	0.0	271.0409433184249	0.0	0.0	706.3711545847307	7296.368706018678	1568.6329015470394	41992.32527291529	514.3989176814065	0.0	2220.997298361598	611.7144340368858	4937.925236732815	1394.0104906753193	542.0627531151134	479.372126505001	12409.828506146408	0.0	0.0	221.4182924947752
19aug20_F1	0.0	0.0	0.0	0.0	0.0	28.015239261674104	194.0866553399333	79.51714627508562	0.0	244.91926650516936	390.72233229433675	194.39039527370215	145.39334558509086	99.07791351758516	0.0	342.14354962951217	142.8816427198249	108.51459556323306	196.941405690581	751.9698959151158	3995.0104503738567	0.0	0.0	569.296184997732	356.8391393312046	424.5107522112947	203.74064855057244	32500.603185936598	488.1432537675496	0.0	154.4805720030709	0.0	0.0	0.0	12654.486718349373	1040.1056677255096	59787.583811583936	330.45262376797	0.0	4151.900055379345	0.0	5424.311998479992	1084.2412010792618	1152.2772204517971	0.0	12831.229568330256	0.0	0.0	92.5233619069398
19aug20_F10	0.0	92.46506919949304	54.714244717444366	33.31746613939995	103.14740629900128	29.56881959440036	378.56102628711983	96.6009863381262	0.0	355.2561872114738	468.7457595103376	230.69684659402543	108.78478771986204	109.55597408632015	0.0	723.4604105269811	233.6940405997493	176.90712957155387	345.5442013658606	613.4515417976331	3090.940870060924	121.39110538637777	0.0	1008.5458725310319	568.772874481057	426.01023779245287	234.18401899570145	20555.582001752195	1216.7264865893806	0.0	274.7147392681899	630.894697637482	0.0	0.0	14625.718601466848	1790.5912762574392	47396.27102814784	915.1157679710783	0.0	1888.818250746044	2621.7234593810604	9735.895303360025	1836.7343670098649	634.9952655101918	0.0	11422.981938364375	0.0	0.0	0.0
19aug20_F11	0.0	0.0	0.0	0.0	0.0	50.07002907235635	470.36343114353303	144.4985181199271	0.0	304.59712656747126	557.3207442971665	496.1438119466822	290.01996607048983	246.5242434216681	0.0	830.8754985335356	140.54328799136212	601.5904097716927	818.8805182656179	1579.048958314692	8028.328340712146	401.27003447533997	438.9553152485466	690.1243926420066	991.0162869608356	409.04138551780767	473.794840965454	39050.57864247679	5670.512005474195	348.6069574666011	585.3826611142988	1128.8171054039074	0.0	0.0	34955.85211573898	8121.740845443116	74482.00558348477	3088.256911443881	434.3968425085968	2599.782005233235	0.0	19156.781117945728	5503.162362752888	933.1222153667673	0.0	9651.6936803233	0.0	0.0	0.0
19aug20_F12	0.0	0.0	0.0	0.0	0.0	45.36912483097596	298.225035269901	0.0	0.0	230.27166819155516	389.1567136395378	324.75006173375635	211.13751264803886	173.2753551722013	99.2491660526578	554.7320845589628	0.0	472.1618494362368	540.0704638602513	984.3453387918381	4825.0599873117735	315.9678047190161	289.1394410005788	540.2357095649434	718.8242347095044	354.78927365976006	340.3018401568012	26149.685348581497	3829.0484038124123	221.32399433408955	460.5167018228141	0.0	0.0	0.0	25828.128864753056	5364.695735412212	61635.46367361918	2269.132510105181	318.8315918458459	1708.0933846586752	0.0	16851.192987134647	4646.903236223631	703.9796826196927	0.0	9624.15062341224	0.0	91.08269958433935	132.267703682547
19aug20_F13	366.5519196821244	940.8665211299956	593.3040685994177	178.25420086151317	2328.877674390113	209.13108218448352	12222.57747002922	811.112365923836	0.0	9998.729619967138	3714.333846291231	1756.0949974439434	1458.7895102541515	862.6573546189034	0.0	2370.1407354753487	5815.981712950658	1083.9708280572834	2206.7880829971105	7697.204314690019	29934.827033368885	1104.9835256247375	0.0	4982.569785286235	0.0	8721.169468406084	1708.7579038557806	226624.13750979624	8326.95647729025	0.0	1865.5451552551056	0.0	0.0	0.0	83001.8149570482	7874.161619261307	347200.45711187023	10976.92878329074	681.2977964982331	34095.9186412742	0.0	49678.89351546418	5421.619884824198	6372.732384391392	0.0	89979.21462120416	0.0	1247.0356226352505	696.2891175946853
19aug20_F14	189.89707925332817	513.5515024948165	323.1219279957182	114.15562596535835	1244.8555604264693	140.70898054815396	8150.076120724218	507.962110035018	0.0	7368.388140474436	2616.791987431933	1274.1275956033378	1110.087648481544	663.4359730989266	0.0	1848.3855148449038	4738.605429701245	863.1597459463795	1995.0826098242621	6428.129249529805	24720.577995503	1023.182452868872	0.0	4003.1715114558	0.0	7497.090719285788	1436.6447977367334	190188.9922876597	7391.433145560934	0.0	1578.1128993318039	0.0	0.0	0.0	72159.46950849889	7494.763780803145	305442.30101683445	9922.697351526376	0.0	31686.84505635752	0.0	46005.90884709035	5677.3809011142575	6359.396976315584	0.0	84206.31422836875	0.0	1298.971424567925	661.1153997342428
19aug20_F15	0.0	273.3126304912148	0.0	58.77962087339428	657.0734782470282	69.52867218514054	4053.8453807741976	254.05488297924077	0.0	3391.9870514586364	1213.714783913237	597.2801397442403	518.2126942509144	307.98558158762427	0.0	792.4050179322104	2016.0013972140214	379.48385807187896	860.572801612324	2909.8969439427888	11947.621554742074	439.57099174383234	0.0	1679.6209306941055	0.0	3202.5299445781407	648.4480611888722	103317.73228303768	3449.513300711851	0.0	649.7262340901568	0.0	0.0	0.0	37092.295456881955	3574.3322440554884	167648.79931244752	4790.94267630951	266.276439155922	16087.481893530176	0.0	23695.835355535004	2794.40794747438	3106.5859308613813	0.0	46632.013855845995	0.0	642.3780568159195	380.6876477802173
19aug20_F2	0.0	0.0	0.0	0.0	21.368278359706334	0.0	137.95399973784873	59.439862564572536	0.0	160.69600488831122	230.08762743692228	120.9078363449996	83.04584268424105	58.636200173560255	0.0	203.22364809264943	92.94103797314231	55.321567722904994	138.33417600923997	474.58058525701597	2435.431483076545	58.89414375817976	0.0	295.50797468924475	208.4491105223892	282.5864652079924	103.43138250043093	18177.867224307374	267.62294261262457	0.0	96.190517790443	123.19969351602778	0.0	0.0	6772.387041245724	555.7198401703411	30427.550637064902	169.05895767638543	0.0	2200.750771283741	0.0	2747.7824903367573	535.050650402542	572.3687785736488	0.0	6012.670433885204	0.0	0.0	34.600003138775776
19aug20_F3	0.0	0.0	0.0	0.0	0.0	0.0	118.51604931595483	53.63920575847961	0.0	155.216057292335	244.56940432076328	127.56698617751879	95.38391637901282	69.99087496194934	0.0	199.47558534476943	84.67313370141694	67.44155645379855	164.99900227698112	502.35115978771057	2595.0635003844645	0.0	0.0	340.68901115640165	213.38132664346853	291.5343873920058	111.84499379855535	20146.486131779	312.2127660747136	0.0	113.30147172711176	138.66156941066146	0.0	0.0	7407.20007835827	656.3982616184393	34282.755172617835	204.06397403655757	46.37788681816132	2549.3778095483162	0.0	3152.190311652111	648.7556256300019	732.9587665448307	0.0	7208.480475011878	0.0	0.0	57.34407594678045
19aug20_F4	0.0	77.42901680774301	0.0	58.08484299106527	0.0	28.392283252254497	321.8418669973989	100.8539966329888	0.0	610.5418947086665	309.11967107207283	161.09604978872727	264.9421962354356	97.36141289410091	0.0	298.75570712046937	581.766245810486	147.97892961837906	219.3140789377201	750.6267486378439	2728.6074371420473	132.69964343384484	0.0	826.5954303023798	272.3040208210042	1388.7071494086595	182.0901129648817	21344.895986344723	545.6155550255421	0.0	265.7695703441444	0.0	0.0	0.0	8760.677078740475	781.872640189722	36963.334523931386	566.5500715473786	0.0	3257.3671329294	643.0972546311452	4617.0049689833395	1010.0828795807194	1350.4049822868058	0.0	8346.79293980143	0.0	0.0	105.35896578491152
19aug20_F5	0.0	74.35808851659583	0.0	60.905752549964205	111.57261959337887	24.113126586829075	322.72571444778197	98.91072007931244	0.0	583.0969024046273	269.8127791131523	159.25720336643963	264.55870452188924	96.99024027916236	0.0	292.70155253515566	547.3793798385141	112.43170325798549	184.1425591330115	767.4035357303931	2880.1000198783727	134.71845087650055	0.0	936.28865216244	319.15935774784737	1377.2046052466233	204.03483755405358	23222.11842494023	601.1318023288612	0.0	309.494562578815	0.0	0.0	0.0	10008.285182076828	898.4869615786972	42968.95173015256	722.3319048663429	0.0	3917.43100209905	787.7675238472501	5824.886980230649	1311.7847102540516	1741.1247073685806	0.0	10458.58097306327	0.0	0.0	132.27432744127225
19aug20_F6	0.0	30.60120082775785	0.0	28.05836420562471	51.14762413050345	0.0	142.15321488501732	48.960502662969176	0.0	276.84362659753185	123.3505275650881	74.84969226728785	128.39804626968618	43.250701460414106	0.0	146.1606442628937	277.26350201461025	52.088915711702526	109.65064767058777	393.9599397628343	1330.4820652219294	71.76255699932426	0.0	443.40808207600486	160.70174535775595	710.7920550316346	103.596558882945	11433.910315927815	323.3872056897219	0.0	157.49839816593482	0.0	0.0	0.0	5089.648618994981	483.04288748685366	22697.217130168003	390.53281003747884	0.0	2070.034159180701	436.80972512319227	3249.4880674072942	739.5882311851824	972.8463603713941	0.0	6025.264576240252	0.0	0.0	68.28255882251118
19aug20_F7zas	19.1027524521542	45.929912810350075	25.736576195706004	18.413251309476927	57.70987343102805	0.0	164.95916659118245	39.981299934190616	0.0	181.14398673557025	259.9022281429505	86.18738395301813	35.233372211239164	41.3418755317823	0.0	388.7306239971128	132.8850296310899	61.14326868623126	124.83392722269	230.39676502969672	1333.590593202229	0.0	0.0	659.033556380125	242.90889944317246	245.0571587770326	65.2589935648665	10768.213249481181	93.3554546099468	0.0	122.60550862541679	255.9988825578508	0.0	851.1601247319928	5290.42644928837	195.79174162508855	23791.190127506456	90.15363935604908	0.0	1228.0433626410418	2079.419374645526	3338.7005337718215	255.68967520619597	349.8008043119078	0.0	7253.825968692822	0.0	0.0	51.180180874239504
19aug20_F8	0.0	74.80113132938122	0.0	31.501280696774124	72.84631739241269	0.0	202.5326691478347	50.73245017681284	0.0	221.84833714507405	304.53459781025543	101.80591732331085	45.333632812603426	45.00346784220206	0.0	366.9391460092375	159.8703848032759	63.126261971648375	0.0	225.6824259963896	1240.3862829356149	0.0	0.0	637.5967211540208	228.988078075872	311.6976970311433	84.59868324271976	10407.741572090608	109.88816644776529	0.0	117.80540836145306	0.0	0.0	0.0	4787.561661806427	149.5101159594596	22353.380638283736	78.43086797586395	23.420011088947266	872.416546338282	1570.5115043340204	2626.9537505802696	195.46284841463444	236.75169334651454	0.0	6162.377604051333	0.0	0.0	0.0
19aug20_F9	28.71330629651016	76.95585541437217	47.37690984364414	26.042022239453765	95.03493678287902	17.463375215925502	273.9170643313549	54.847915069595565	0.0	290.30651490386583	375.69823040317397	127.75626650375004	47.29826862837221	51.61963770201438	0.0	522.4491738075184	194.50096583102814	72.06331354153414	167.2779262466392	312.33363437537014	1680.9564276408207	29.942710860506505	0.0	857.1797949399365	322.91866336680124	347.10492963093424	109.8941591299332	12665.612663243479	130.822606816085	0.0	141.16754490510058	342.9621818965242	0.0	1223.2428196367414	6171.572921070657	235.86025887435414	26440.050598573227	101.64434488542123	0.0	1357.771398494213	2382.130847911134	3688.9618313209694	296.7391763323311	382.04695777295404	0.0	7844.923949333604	0.0	0.0	64.8954150730042
19aug20_G1	0.0	48.439411349817235	40.73251494310678	0.0	106.59563984462959	46.90593702698843	378.3319425385768	133.55130264385826	0.0	325.6911795432586	294.98928590468535	118.72896423535525	164.1123984145517	105.10321984592804	0.0	465.09209387894026	153.06578523488795	160.9969340137846	194.72966092500718	726.5616780218854	1186.9754617434462	233.74174099830032	0.0	608.2494100637149	480.4624651317788	343.42463929447393	0.0	11514.082925276722	1464.7772789339742	0.0	244.50386339223598	0.0	477.9068493207502	0.0	13773.293467913567	2017.1413132870648	66054.57802631562	1346.7684882943613	286.95194879841273	1126.9883328770109	0.0	18983.714771698636	3950.9550221234936	731.0792567685187	0.0	28661.59817458399	0.0	0.0	169.7754326897386
19aug20_G10	73.88288416395726	180.5655554921684	0.0	0.0	200.08354530334785	48.403605657870294	1251.5525231631239	202.5439453755544	0.0	693.0210594821643	715.1416519808209	236.8071908891608	143.45090086240018	108.97749480075045	0.0	735.3068399967852	356.25803826098763	271.8170493453528	426.68695863022947	1032.9821428746247	2189.558056604241	0.0	0.0	638.4560186868554	0.0	375.98883192471055	311.9246390845399	29536.801163608106	1059.899426222253	0.0	208.83517917677855	0.0	0.0	0.0	9934.121043445306	1398.4833393121164	71906.90859982913	404.9268841383361	0.0	1558.234549821171	0.0	6975.294884275965	1164.8781501464546	314.6900102827746	0.0	20819.824901578835	0.0	0.0	0.0
19aug20_G11	73.04283849263012	162.90555897679403	0.0	0.0	190.67810151273144	52.56849538122282	1038.3925100283611	187.940519694225	0.0	608.9005738879038	519.1609898555699	217.09783797078137	145.04564716782124	111.26552839806764	0.0	725.1829880422525	339.75951589519286	248.48144568558186	407.27978251481414	983.5756265029289	1999.8792743059	0.0	0.0	629.6707931232174	605.1918659496245	469.34313947414637	304.03939717855667	30515.687808864786	1093.7377351471146	0.0	231.30596107376488	0.0	0.0	0.0	11235.995613371162	1527.009331912396	89332.3582927597	538.941350021146	0.0	1605.7174212977814	0.0	8797.325288625312	1380.1383699840924	392.97240649267195	0.0	28497.8093498392	0.0	0.0	0.0
19aug20_G12	49.60348909177599	105.78125491258743	0.0	0.0	111.8731999432304	32.07778380801245	587.4610562606628	119.4646254852307	0.0	362.04386545903947	298.65357828439164	146.4702370274049	100.27495958880364	80.01065870310094	0.0	505.8845744868546	225.39766932767773	179.50395714023549	252.6179725530729	703.6332748217533	1469.3867172493067	0.0	0.0	435.1499690529636	428.34361372395324	318.6015202077008	168.64776277481388	22365.06204579744	729.5946574801259	0.0	147.45255887305044	0.0	0.0	0.0	7801.422619759084	1086.8194123791636	58717.16800623044	335.48707481125933	0.0	1194.7442028023745	0.0	5463.270973693251	845.545462657273	252.75501526954238	0.0	15858.001964518497	0.0	0.0	0.0
19aug20_G13	158.4122110101449	610.9576899914565	229.8276828373053	165.64783680293124	1107.2750966671083	118.97737350908405	7566.1218171128385	612.1641508224018	0.0	4644.32001424132	1555.2702914825045	612.1732481935322	721.7725468886498	871.760822307504	0.0	960.5980933365885	3050.7300659036505	555.1866209998743	919.2418616178967	4339.6192825639755	8033.682590691278	416.3263925417711	0.0	2147.3235783207638	0.0	4964.884327050381	923.2974415148268	57888.09518180059	2569.1848491416745	0.0	926.149497894958	1054.5199975548073	3187.3832704712945	0.0	25222.560966575264	2721.743913598203	109209.58837129585	4450.380115841584	0.0	9875.733611913722	0.0	26024.17970229438	2366.5711150884117	2635.9931286037536	0.0	39764.97440438412	0.0	1194.9236100477665	251.85626656299198
19aug20_G14	182.9715097230776	664.140701173724	238.7507001399617	184.1090001636184	1156.813156908593	131.9224963070821	8434.188338422666	636.5919468193184	0.0	5141.697619056697	1616.7032363632852	622.6669554603243	745.503123858172	891.6113070568746	0.0	1029.6069189008683	3298.0528771454437	614.018078881818	952.3909698336	4488.263700854649	8321.520038306591	439.65286254675766	0.0	2161.2617375709247	0.0	5285.3690993790615	907.741182963871	61105.40031781671	2595.2345651454125	0.0	931.0406862363233	1051.245121780561	3197.2798219940473	0.0	26417.86676607256	2796.639302761073	114747.90849778528	4481.695728472054	0.0	10004.293157768863	0.0	26934.218704974668	2367.5708263459883	2655.496765659672	0.0	41479.063757505646	0.0	1223.2093976959266	281.0560941391143
19aug20_G15	89.83320577358532	330.1891461048561	120.49323780364826	71.13146659382072	545.2862624958719	57.63836649645929	3708.497733767353	275.9877750446336	0.0	2075.90639144131	690.7498593679891	271.8549309500037	322.4355058037968	383.3987355428225	0.0	458.116700488364	1335.77925229144	277.75548131091875	415.42317396565255	1899.6139222981408	3692.308881925192	0.0	0.0	1000.2437316255092	0.0	2283.0276279678296	417.13340123111396	29120.93881134277	1133.2064771537105	0.0	426.75178414341013	0.0	1758.4625480121979	0.0	12838.968772533226	1218.8267206345338	59464.93208841546	2113.9866562122616	0.0	4692.4919151129625	0.0	13787.69479330468	1129.077737943892	1224.518759621036	0.0	21884.643389304387	0.0	595.0665289713431	0.0
19aug20_G16	91.84205354055791	213.06259581937	65.98102074367682	0.0	265.65657884336355	59.424408228507964	1106.0244087208523	348.58597607248214	0.0	875.7085747095979	708.9549018290509	170.36471267771617	266.83483560272214	154.87004906771116	0.0	752.0460665642643	587.2080969730581	156.3209751290598	271.82832110300893	1724.0197259637778	1409.2897301692926	0.0	0.0	2004.4061610542692	955.0337216699986	1137.6337586768645	699.770068375192	27145.801906990953	1045.1994832065284	0.0	507.09291108648864	784.464940630102	0.0	0.0	15545.626993996597	1389.8400968554915	146520.1517698124	3183.735143199526	0.0	2087.771495775245	0.0	26677.82926475328	2445.8700685756635	1058.9985761553073	0.0	90004.80426467229	0.0	961.3861041329196	0.0
19aug20_G17	40.82630373094354	70.61684080172641	33.0314026500634	0.0	84.86282940739187	0.0	337.0051599625967	118.4120600282832	0.0	272.06598306434853	230.39448153934316	53.254038377383324	87.74898446802109	56.39762101525144	0.0	257.04227343161443	196.65251977246737	65.87505896411375	100.91986049981821	538.3459643528322	436.797423781488	0.0	0.0	683.6016742373654	336.8059832487461	371.9103920564691	240.2600563500469	8655.007549141184	339.0596004830276	0.0	188.60616578260883	254.42424304226483	0.0	0.0	5273.5803676666665	440.071686548396	55065.810663184726	1138.2657940253696	0.0	718.0611300007242	0.0	10236.716798150852	878.2136446688487	396.0971506723149	0.0	36209.79747867484	0.0	374.1254073227745	0.0
19aug20_G18	60.80810889169982	122.36485247951806	40.626085991431225	25.262370713663568	141.31570700068545	34.88716376951348	637.8369010610796	192.65479781791734	0.0	504.9970459402057	535.6988502728757	88.85049834520511	136.92170438496	81.17730633162418	0.0	400.2704978008268	321.59200466684945	88.08704199792506	119.12105098046983	869.6972599019106	705.7839257601003	0.0	0.0	972.6362973436047	468.56753492806007	582.6893602432002	347.31635585622274	13033.755553368266	491.570287814577	0.0	255.97678732258717	0.0	0.0	0.0	7749.088088113025	686.7099531569651	69726.3980215704	1606.2777199112656	0.0	1066.4586345312725	0.0	13357.853223728738	1238.6770007588755	510.441307374842	0.0	42362.73745117735	0.0	478.9479421222686	0.0
19aug20_G19	193.9948739271424	164.26757515972386	0.0	0.0	306.55738106183173	0.0	19553.29210242482	417.83927161854655	0.0	1953.8248898181714	3443.898565495459	206.11479617142368	188.60349531159844	0.0	0.0	591.1652919078432	1145.7296443365085	585.900594251143	468.656891913794	2500.868018786592	1094.8862551356972	0.0	0.0	5212.9766560556345	0.0	1577.8289038733756	448.3747845653604	45252.910218523095	668.4980839407476	0.0	752.1952850798875	0.0	1651.1316007806454	4040.3559196836463	6677.716198998554	952.3564760931996	169134.7734891533	2518.878291015116	0.0	8880.799509765258	11752.266750934046	10989.645115095322	990.9374676299608	2917.1377507637017	0.0	58474.30820924316	0.0	599.9379273861223	0.0
19aug20_G2	70.21169441542014	88.19361455079925	65.43470888143436	56.29284665522202	163.35316515793292	81.25498940879959	731.4030240595895	257.7248979827028	0.0	634.1353194057083	644.2774613529821	226.87268872481542	297.5582180170704	184.8112924328626	0.0	1075.7947261126512	391.75019195138674	475.16908395712545	671.8575842782029	1365.6709169563244	2420.6991110671906	336.0381775707416	0.0	995.4562193731932	675.2500474388594	550.5795308839463	0.0	21674.464254360602	2142.9446937756525	0.0	372.5669516620062	618.2636860904938	760.769858289272	0.0	19115.181438913605	2852.339658089816	76462.90928203911	1484.3530343513696	283.3426226593512	1510.1080348819482	0.0	19466.466012406225	4011.436464313303	798.223125715007	0.0	25259.02706378996	0.0	0.0	179.7523497855473
19aug20_G20	11.242017537858182	0.0	0.0	0.0	15.104347902580429	0.0	428.56655444307086	0.0	0.0	59.396842078350545	78.65889927793799	0.0	0.0	0.0	0.0	0.0	37.32681901665549	27.004712673570975	0.0	63.54633357287479	38.691315156141684	0.0	0.0	102.59426542114001	0.0	42.639312531275685	0.0	1019.23065237792	0.0	0.0	0.0	0.0	0.0	95.12517765498306	144.89123579625357	35.24535116328928	4794.501493367283	62.102519678808115	0.0	211.18921933979726	240.70478192021642	202.76162156186447	32.38895597497807	94.20987077144993	0.0	1223.0229083949325	0.0	0.0	0.0
19aug20_G21	91.9584257779108	78.87635821343733	0.0	53.89959324321516	137.10819673289916	0.0	7639.987743127283	163.86670007182977	0.0	708.6258727305258	1376.0019809227406	83.86564919791779	86.45287207685278	0.0	0.0	230.2804190612205	417.6248948605538	213.79119035785038	194.428184560297	902.1909914194548	452.0815681085508	0.0	0.0	1893.4912276315429	0.0	511.481159732034	167.1554264530827	16400.10879694379	237.06631806097874	0.0	273.9537955390193	0.0	509.4475778223057	1358.522754597947	2112.0523149180826	313.79022695062235	57842.88440909051	720.8979795383784	0.0	2658.860648838753	3497.6085473397825	3067.7090971649645	281.19665900047244	808.571262592633	0.0	16914.75952620183	0.0	0.0	0.0
19aug20_G22	60.38650514302914	110.4412916991202	65.68460850056616	48.982936810445025	208.85069178062736	42.619930821173135	6939.670354997062	270.9726814195069	0.0	1209.5022092736513	1123.2015565941942	255.94834682852886	213.18656933370946	138.68093450751786	0.0	0.0	830.0908544583212	647.4056748322486	529.8011921511034	1566.6423350387945	1819.9447554074882	0.0	0.0	1578.4399282395707	0.0	1303.9121552771585	186.7853203104863	32037.727624267798	812.1487725176819	0.0	818.8287433592408	0.0	0.0	0.0	5633.065690522416	1483.691744568486	52888.161857486455	900.4344378284204	0.0	9866.33608443352	971.8657620173813	5762.18630076527	1207.2605907976165	1102.2138736367397	0.0	15668.081915615463	0.0	0.0	0.0
19aug20_G23	0.0	48.98162921775898	29.94347244827323	0.0	87.40249558306749	0.0	2849.783179713495	110.43394397777323	0.0	473.81259582264727	483.77838502023127	111.77251614191685	96.51318974544758	68.79980000637902	0.0	110.01205021297191	340.42053406104736	226.71904107626958	156.79476866981662	577.274625818151	693.3833409850331	0.0	0.0	590.1840322425415	0.0	474.8430294111731	97.03459009519008	13325.87301642958	346.7849513104018	0.0	312.7531023386521	159.93554527119142	490.4071259224616	0.0	2582.475669728201	567.5664616688067	28312.301891011422	417.04274376835633	0.0	3828.250329832428	450.94187249251166	3075.7379545252306	570.8192444758423	519.6920002183399	0.0	9431.994501973528	0.0	122.59597859965454	0.0
19aug20_G24	41.80174544429313	73.22082720736617	40.79871721567741	0.0	136.90090166842356	0.0	4339.132337999215	163.06941271082482	0.0	762.6768684898944	699.8756535251282	154.68172314568673	147.95002805993911	109.80511768926468	0.0	200.21808167268864	519.6383967772467	364.45592634207327	245.1376277812487	1015.0743060819988	1168.860311686626	0.0	0.0	1096.8941317389617	0.0	842.5097535978833	185.71838971959954	22350.983523393817	708.1855206338762	0.0	622.2447703489448	227.989714005734	1097.4045618557739	0.0	5399.036488075304	1294.8854850921546	53244.504877733154	937.1302769495044	0.0	8399.884685405366	1005.6062985709367	7186.852555931156	1422.1884340345391	1312.5441002765813	0.0	20182.462091908234	0.0	255.3430676661272	0.0
19aug20_G3	87.86920232586486	116.74697767771984	78.21504356672719	0.0	202.3133732965249	102.69072185641802	887.9241506523367	326.8732504981785	0.0	829.9755079480169	865.5685993263429	307.3433809785364	405.2835380845745	250.5076314971372	0.0	1404.5767867003979	551.1056180801279	556.8709384995615	779.2489765394122	1860.6562049683944	3310.9418707521986	435.47765721702723	0.0	1364.3642422761918	942.6535131092853	783.384440317933	0.0	29903.36050596857	2768.7499859748273	0.0	504.90796786215685	829.5021764992024	1053.5946645196602	0.0	25521.106737609687	3688.7390935491358	99583.11345806348	1759.6523101822606	375.0184440805626	1945.1521364500586	0.0	24031.660595523048	4637.012401257376	934.3977887449206	0.0	28842.943269172003	0.0	0.0	213.59543759523712
19aug20_G4	0.0	52.19295390008216	30.03167480464541	0.0	79.2000625971412	0.0	339.15625158822536	57.43637882948955	0.0	453.83255997530387	116.98795110995128	52.56401602671586	70.87125119699742	39.8862339085128	0.0	162.12130809714282	391.1382974448117	58.65066766175604	88.0518509018615	303.1383273444971	505.63115994121375	95.39994701448302	0.0	275.04493004521146	169.95845032415062	701.6475889474373	164.46369290253946	6396.227603572117	728.2113298924006	0.0	118.84887476459335	0.0	691.9807291845523	0.0	4966.520859476657	1241.3866797709532	28121.99537210955	630.3581017183499	154.49009589886006	866.0322578731572	0.0	7873.470323491417	1368.1960308583639	384.01929607231637	0.0	14317.385599020708	0.0	105.41603597961706	88.40293722896111
19aug20_G5	0.0	66.53465978123762	0.0	22.269514848078146	108.45240343039696	24.59036566670474	532.8751623040985	80.69652262034437	0.0	702.5041446136432	159.87975887715712	80.8473769306678	100.4231309720217	59.678729701866686	0.0	190.25099679122246	545.0683834061476	63.18993625804296	126.29526226271796	409.81581949311766	672.0111091620137	102.81664011171287	0.0	312.3972572672059	167.60051838010338	856.1150230849228	171.4816301656201	8115.576075174487	772.3438815819443	0.0	104.0130585512757	0.0	689.6876935567074	0.0	5095.154499319345	1256.1099889312711	27862.346780086806	612.5638517935953	0.0	941.5876901722133	0.0	6903.777360647298	1174.5209371310316	330.3158083203721	0.0	12172.253209888113	0.0	92.1624065713998	85.8016260224686
19aug20_G6	0.0	201.3567662596191	116.52124146631182	47.732032046774684	351.9204237388034	62.51574893387125	1767.9196324009815	248.64396064388671	0.0	2534.564701466066	582.8668558994101	249.44729531053486	335.01775792315783	174.61191486795295	0.0	739.275363715827	2002.1069395480927	230.92884527326493	397.6378626574338	1438.8642588581838	2514.637463609683	340.2966289797172	0.0	1378.1280400881851	749.252422232169	3446.7167876815397	609.2801796577173	27804.529110525942	3149.317542492769	381.4386489570625	471.57659915950285	0.0	3259.8109389587958	0.0	19956.12283745557	4922.638042212145	94856.68191072324	2363.036113368288	478.78200122463477	3257.1149529238805	0.0	27126.030070507208	4857.8287897312675	1282.6752229544784	0.0	46459.4834180882	0.0	322.9893400630493	0.0
19aug20_G7	0.0	33.86466361681775	23.06501785896595	0.0	64.06378746984213	23.18105464047009	719.416362277615	93.95396320474188	0.0	247.6267474216916	224.344898608971	70.22892426278199	167.67824405872278	70.92799286310094	0.0	511.78007312851946	189.48683938812832	0.0	91.14171593476105	686.4753268070273	717.1306607469298	0.0	0.0	507.74622579219255	409.5326652511921	298.0091873228858	0.0	9774.976279238184	1094.1717423018063	0.0	0.0	195.13230361836312	0.0	0.0	6258.0920066789795	1201.2483205044216	42872.39756309223	999.2186133099943	0.0	927.4115384511088	0.0	9521.310761928009	1262.0961553687594	441.70355439788324	0.0	22746.28901534814	0.0	0.0	0.0
19aug20_G8	17.657264920829515	36.55589411337287	21.70173654394895	18.12144685150055	60.88950637254296	20.416174835836802	697.6964462563893	87.8071490818703	0.0	223.52059629488272	176.32335268412675	61.72630847527856	130.4155154828592	51.91351107842251	0.0	387.9278548824108	156.7962371022953	0.0	73.73798222330686	550.0006004034121	567.470811850596	117.81416193293215	0.0	349.1311106013763	275.0267726951064	195.07050383494632	203.56663365139102	7207.614878365907	736.3498455410543	0.0	0.0	0.0	161.43598039054248	192.11479341647168	4117.694040983305	794.8670201021981	29288.708135809935	631.926264133409	0.0	659.7664996312187	0.0	5981.591455334576	778.9056443349637	293.164768404286	0.0	14265.089360123942	0.0	93.9217611747533	78.61448500272896
19aug20_G9	38.7259216615535	65.99711810460761	46.11996584711632	29.413937223037895	113.83777949372148	35.12920377171234	1541.1207212123866	171.80403818635185	0.0	509.779302693664	376.1094624592379	126.65785595806408	290.7165124281602	123.80200617266428	0.0	872.5638950560023	346.3388155509092	0.0	158.8721168196406	1256.5309719259621	1284.7180108826806	266.8999931111277	0.0	802.9061067420442	599.213170344541	476.1650561213437	0.0	15806.279240285716	1775.4974549744236	0.0	0.0	287.07722183620984	0.0	405.47660841508895	9234.810784994716	1898.4828727709048	59498.09440627443	1374.5820638471037	0.0	1334.8197371739932	0.0	12908.180895008883	1784.2013669585085	575.3697912323961	0.0	29652.438647924213	0.0	220.6931175848096	0.0
20aug20_H1	0.0	54.991893906134045	39.71888345435407	39.59106466767301	180.64908242774902	23.927487340874528	373.12548178233504	96.60012649165468	0.0	372.79686728439657	205.39082801887162	0.0	117.40056028310478	81.64675349955195	0.0	484.1815952434613	340.9611966020629	147.00050761589503	115.31282204067345	539.9644600625434	231.08154155251	138.4022244654496	0.0	1096.5632271758006	204.13068056959165	651.724353295015	0.0	3145.594880779697	484.56389590127253	0.0	178.35541493945644	0.0	0.0	0.0	3979.395662672539	588.8515041685164	30459.30501034012	1028.8007314191573	0.0	580.5412766586007	0.0	8660.500922754247	1212.654313719808	746.7550137454747	0.0	19370.905346611835	0.0	224.34068733697393	0.0
20aug20_H10	0.0	0.0	0.0	30.059304378824944	80.21531278917631	25.89755291378091	1896.2399299900733	69.41624260984376	0.0	584.1772095798868	229.0924343470871	84.49375675935939	183.3037596783577	73.52122869723581	0.0	286.64019744566434	371.84722449808714	68.30963766232026	0.0	655.3454254010679	711.2608979730101	0.0	0.0	500.3100474791892	367.61400548056196	620.803860346353	0.0	8219.906272748456	486.22260667909734	0.0	0.0	177.54320410230363	0.0	0.0	7438.7483389028885	441.58760810452867	50075.333106956015	1565.017923081278	0.0	607.0254196575107	0.0	37726.932798286114	904.0271688465	608.0165347336116	0.0	40674.64011608317	0.0	507.1568378346838	0.0
20aug20_H11	0.0	181.72475464715438	186.0502061822244	123.55618850436966	495.8478897687996	108.98759291572368	11411.226815027976	330.1309456300299	0.0	3189.6713965756257	1057.8074839586222	380.0101845647433	734.3103360529843	259.9237000207813	0.0	1069.8535773254812	1580.4005278160562	274.73744460348576	563.0166735055201	2483.8032161871324	2858.541524616712	310.2160853348757	0.0	2004.1200656219391	1185.0384429667606	2150.9509329569314	691.8780158787417	29897.308702047147	1350.415522850894	0.0	430.11361010182833	0.0	0.0	0.0	19417.93237454791	1021.8822858765152	121409.15913846971	3423.9068115822197	0.0	1517.2908103737993	0.0	74806.98877311665	1522.7750288394218	1023.2369485566954	0.0	72701.87838226561	0.0	877.4130023536168	0.0
20aug20_H12	0.0	131.93183264742828	124.2680612691582	107.21540684338542	350.5426553402003	87.44813497430502	9477.771053652172	286.35679679903444	0.0	2792.997741512719	925.3659427069732	345.7481754040603	724.1317238180301	251.34984976177125	0.0	1116.6379280049687	1486.1275169906255	254.06702570195156	558.0716035495939	2560.0650958666315	2966.9272562135047	0.0	0.0	1932.4481719910325	1254.2964927599112	2224.1236204623333	784.056302514792	32413.517931947914	1592.4578293229965	0.0	0.0	0.0	0.0	0.0	24174.09907180777	1284.3727403259932	152603.2063539904	4778.534970547676	0.0	1962.2471404446069	0.0	105713.18085897368	2275.034015975962	1644.3974841101578	0.0	107984.49590856564	0.0	1325.686253066302	0.0
20aug20_H13	55.08502641154982	84.84219420635566	86.44492489995382	34.469131933995946	246.41881226281726	54.22725248129065	1075.4681655843947	228.09482975718757	0.0	1072.6434132230097	682.528451364532	120.48191064726505	266.91089272107206	135.32777987064728	0.0	546.3807259590235	772.7684929064948	202.69958218715905	196.90337017151717	941.3103498610893	1063.0962253052726	0.0	0.0	1203.222310102611	543.7283582963566	1304.9446555509912	361.8500984020209	15502.952458927046	800.3703918602665	0.0	280.76782833212866	0.0	1530.7104379339326	0.0	8527.684968568781	1412.5618023297354	73588.40013492189	1520.298630934557	0.0	1648.2919737692841	0.0	11461.19267839182	2162.1151176973913	590.2875091486635	0.0	38773.20935749801	0.0	339.2617083866649	235.55026547878163
20aug20_H14	61.701833038930474	96.96946332560968	102.76845162582222	41.34321314656314	278.91609069537697	69.04326585577165	1534.3728520130708	315.0020100129573	0.0	1538.1731172385462	989.7946275721677	152.7379517908723	342.6584540508458	159.1554393844277	0.0	652.7711216664839	1051.7953148026277	262.30104045998854	235.90682897819985	1199.9692654297005	1347.6831766847922	0.0	0.0	1442.8019824544729	541.2802244511748	1755.5068034930352	405.2442723548884	19925.0463031475	911.181058975072	0.0	306.23195532623436	0.0	1800.912102206884	0.0	9819.99398810933	1553.789101141285	79573.23304722639	1529.396076642916	0.0	1855.8179614925104	0.0	10712.368206926014	1971.690965601799	540.5292752399822	0.0	33392.14889057799	0.0	287.82658380002397	245.8740585123023
20aug20_H15	48.227874055045525	71.61649807941356	69.83516535142523	28.89581103129257	196.63706450248898	57.7678589276175	941.2878649914077	237.59625351102352	0.0	995.4142667686236	595.1689119367153	115.9611591921398	286.00334419918215	130.0398063187785	0.0	573.5220886889048	737.0582580882068	190.33315373229075	189.04365047100862	1016.7760973792759	1113.553401134822	0.0	0.0	1213.248166262224	590.5003748915273	1358.1250296450153	410.9290167244492	16850.670407718746	936.8927915379007	0.0	285.817910855957	0.0	1615.6081955828229	0.0	9851.719458600504	1721.9745565613364	83415.89157674006	1828.469803853741	0.0	2112.2676901823847	0.0	13554.998176537392	2641.2720389707347	708.7374803700783	0.0	44585.262903226016	0.0	390.16585246494833	298.49175658882945
20aug20_H16	136.89546130641492	256.53567062618185	0.0	0.0	0.0	0.0	1591.7992036215435	242.96631707296515	0.0	943.4039649507523	1508.8799964388747	439.1986024170214	177.24069254145238	196.23308560649448	0.0	476.3733700999793	668.4747138028648	484.36985502446925	716.2655392180409	2265.917121476025	8518.188075008517	0.0	0.0	1451.9723584003402	0.0	1174.6468357133947	455.00170859412987	102937.88595932156	2676.938551527292	333.52254782311167	476.7773907540408	427.29728717659185	0.0	0.0	22364.98074881429	5007.300438509273	149063.75012138698	1753.7096067831915	0.0	13708.703957538015	0.0	10825.488927935188	3065.2943610834723	1858.6405514865585	0.0	33185.53971506181	0.0	0.0	0.0
20aug20_H17	0.0	336.64378663472735	0.0	93.62817583404087	0.0	0.0	1336.8868870085635	234.19347289330943	0.0	809.7681105016765	1517.9057556502485	409.8551298500586	188.64931567430452	201.16323705544858	0.0	334.25829464397543	541.4038265055018	455.9065387759578	679.2427302595772	2046.1685309260479	7676.333697195248	0.0	0.0	1493.8862268765686	0.0	1201.8499071010747	0.0	100126.56916283528	2370.5437975826458	305.21042266943454	479.8982495637142	0.0	0.0	0.0	18950.771515612287	4126.433182889932	132521.60703727868	1323.7211196996616	0.0	10424.296415345336	0.0	7623.442850092654	2106.2637016300805	1288.8534387188345	0.0	23989.005207688722	0.0	0.0	0.0
20aug20_H18	0.0	255.03840925373376	0.0	0.0	0.0	0.0	810.6745985731136	132.08041811036773	0.0	467.6620190690185	769.3575977753287	246.08398048529	0.0	0.0	0.0	219.0194650930047	310.28024204064997	242.7884690275249	351.77010069599214	1141.9752976155391	4186.962186666869	0.0	0.0	740.5816355347057	0.0	608.3055531499488	0.0	56617.739102972366	1371.1567945958996	0.0	246.02680451903458	0.0	0.0	0.0	11524.020511867138	2506.175010024433	83286.34236420912	880.3030083609871	0.0	6607.964588953744	0.0	5499.2451148968685	1526.4334888648254	936.992173599819	0.0	17832.849927555064	0.0	0.0	0.0
20aug20_H19	44.73365739615787	49.55282496100591	0.0	0.0	0.0	34.78003040663166	548.4301998957852	123.58531487221695	0.0	290.39530345182135	590.1878851118395	300.60552577425426	0.0	0.0	0.0	338.0129174076138	240.47396695046726	196.89978885819912	391.3033080586962	1081.3785701883373	4883.853401233849	0.0	0.0	472.40888184262826	0.0	469.60819166592233	316.9653730506241	51649.29742591496	1771.1487146083255	0.0	0.0	0.0	0.0	0.0	13999.7355742984	2282.8615193579253	80670.80469628859	2623.8191893246203	0.0	4731.3709998795475	0.0	6585.2447380391795	1440.4034707075525	1080.396090442458	0.0	18026.00707521902	0.0	408.45721059590255	0.0
20aug20_H2	0.0	0.0	23.444252686277565	0.0	70.05640820067525	0.0	156.93696206654164	39.46084789536797	0.0	153.9829415457429	83.97887990904886	0.0	47.6709313905964	38.092110503094005	0.0	168.99083458827403	113.9143996657159	29.544195132627607	36.700509133082015	219.11208944386982	89.95603812524105	0.0	0.0	430.3118469194306	77.76193899808894	234.93441910189225	0.0	1328.4971276472972	178.3649496934689	0.0	0.0	0.0	0.0	0.0	1551.4426297765604	217.39473350049587	14392.784142899287	407.3411906719012	0.0	224.87625204371528	0.0	3782.852419007245	483.4031135937792	356.67008028758437	0.0	9728.637091395542	0.0	106.68071027716779	0.0
20aug20_H20	39.75045512398013	42.10190533799724	0.0	0.0	56.546163467126654	34.73786985999859	536.3694649306154	114.71393066988165	0.0	300.3509829788016	602.0398902236634	308.0685308987713	0.0	0.0	0.0	363.14155323872353	244.19997392947516	189.56941038606686	360.9046182645692	1153.0142230136353	5176.95033713901	0.0	0.0	505.7663950158229	0.0	529.6710019558067	370.1392500552749	55191.29633286248	2142.6353500425867	240.21008156213745	270.38500257516256	0.0	0.0	0.0	16097.666662952073	2946.018950916917	90154.91588175924	3222.2459252792096	0.0	6110.682890455981	0.0	8581.653033472849	2067.677882634465	1517.306889564986	0.0	23471.84571926676	0.0	614.7449312255558	0.0
20aug20_H21	46.757428628577756	42.81539279789339	0.0	0.0	70.5846485765565	35.88587901819301	580.4752793945635	129.68548692156125	0.0	320.620451954741	643.4613539854274	369.10034579761344	0.0	0.0	0.0	420.60171821116006	264.00586552856237	225.7634195783448	457.82268705118935	1357.2503447876013	6302.375789218063	0.0	0.0	610.377860279414	0.0	460.0186432160133	441.8337947961031	69830.1384426226	2579.478968873367	0.0	0.0	0.0	0.0	0.0	20376.230274961446	3536.886236518647	119998.20573923955	4042.6801453489425	0.0	7510.182436753316	0.0	11110.48359136379	2609.4990476589096	1870.787190389104	0.0	31144.981572270186	0.0	772.3529771650886	0.0
20aug20_H22	40.668221445598995	76.78097591575516	38.80388094680812	0.0	164.03681128995126	35.78751372361341	934.5695457937103	113.10440467312826	0.0	770.6702050580208	499.2740079420279	218.06528626230357	184.83586061543255	0.0	0.0	319.88664992703696	601.8923072733439	0.0	240.86268536328566	1249.3913230763624	4069.2883452659557	0.0	0.0	654.5800518099962	437.0419743893885	1074.215068499514	0.0	44342.506725699386	770.6751019674715	0.0	0.0	0.0	1272.4287608033776	0.0	12130.43919214705	1160.0321062407781	65315.2196351324	844.0057752989891	0.0	4292.856136844216	0.0	5672.435935042799	967.0098427896936	967.2170273756964	0.0	15356.506857620181	0.0	0.0	0.0
20aug20_H23	64.3883742054128	104.64803145933615	61.74143300961403	0.0	83.44433440963356	45.954422297409685	1181.6411960948262	151.43087061139792	0.0	943.173391310032	711.9070354497162	253.3602099886577	232.92285577028164	130.79175529538264	0.0	382.64262499012494	684.2058690783176	0.0	292.72127332012286	1448.0081063917942	4938.460324569358	0.0	0.0	900.7588745753374	424.10756224316145	1106.8024399611234	0.0	52801.95006061487	947.6025418366303	0.0	0.0	0.0	0.0	0.0	16617.722674530596	1654.793456075987	95555.74989658453	1408.5331751148535	238.86487076677798	6161.535183341901	0.0	9301.087218187007	1616.0246009765601	1564.5580316839212	0.0	27150.181181761942	0.0	228.9512957723241	0.0
20aug20_H24	47.873422757144716	78.31997541026246	45.710021900835564	0.0	163.8785380920969	29.47713458292471	970.1805499854204	108.32407895281372	0.0	729.0980279141223	472.00081175199256	187.2578522853105	165.68653862160718	0.0	0.0	262.24155239545496	516.6596139663484	0.0	199.79137589429462	970.7694549465863	3227.588148585878	0.0	0.0	511.3345729160186	332.7166715363385	772.9304721438382	0.0	33814.38538703899	582.5005545441799	0.0	0.0	0.0	960.8008013294296	0.0	9504.01506979754	926.3050265546277	52796.680404752704	683.5467552867285	0.0	3338.7858420574885	0.0	4624.890988302165	815.9878734935843	779.3130281060451	0.0	12845.53843734026	0.0	0.0	0.0
20aug20_H3	0.0	144.7742465478103	90.1677257931113	53.89913572339103	467.84761386885214	45.846024163851155	966.7913922658294	175.30735683550282	0.0	826.6598761789328	368.22085523200167	59.96216167164675	207.45060099658508	125.61871979473476	0.0	852.3231039068379	674.3558874077585	132.37104934910587	113.27463970986479	981.3585392855776	342.38944202873324	183.94346213804192	0.0	1843.6931615884698	353.64435527219104	1228.1915753714607	0.0	5744.555559496327	750.3078123930036	0.0	216.66799059075265	273.97611059566776	1372.9284685708187	0.0	7062.012552185834	941.2927643426466	52058.428633889365	1773.5145310275504	334.58311930704025	858.8943907658803	0.0	14865.333387939	1922.7532311939872	1043.265540600844	0.0	32025.010512946163	179.3688324455869	313.2221801391593	0.0
20aug20_H4	48.02772666432878	54.11601354282946	52.46633927111346	0.0	103.05545074339544	0.0	471.44682392470384	148.75973378045578	0.0	498.7207462795919	206.28964228127273	67.96125522654293	118.48935618261095	83.83725774281339	0.0	184.8667105556051	349.5467647673664	78.15936738147545	92.9099055453598	385.06360662967865	592.4261250404953	0.0	0.0	466.1181526421772	179.02653880758047	717.2803784654071	175.16029799360734	8765.635465179297	211.5701606134871	0.0	143.4366538032874	128.6237154865357	731.5426214679958	0.0	3975.669119906859	242.93916154290488	33611.740811420364	520.9417545370086	0.0	846.7328644187448	0.0	5466.626746641285	575.0394228166747	760.9017198004994	0.0	14107.03563950861	0.0	0.0	0.0
20aug20_H5	38.48956090371309	51.0138283989099	49.56125018658695	0.0	95.43579749904009	25.215602721285556	315.78655780380313	99.9391852085355	0.0	328.9868139133847	155.55084966482278	48.96659390814007	81.94580654870863	56.96236407109482	0.0	124.0887036257522	233.9630960093086	52.321101057520195	60.07092762411548	267.5089698409086	371.36890471899386	0.0	0.0	276.4019829942135	125.6091464261257	461.6686033828067	110.06084736437514	5219.78677536633	139.06266762365246	0.0	0.0	0.0	480.8628713317546	0.0	2442.741661434747	162.21618368029206	21688.85706987958	325.08823752899485	0.0	511.10668593377164	0.0	3233.4537651531073	356.2802092719993	431.84916272726105	0.0	8551.763649925137	0.0	0.0	0.0
20aug20_H6	109.34589360440805	169.66321478349997	153.51449612548657	0.0	284.1667028590168	93.99255629578207	1336.440490398469	363.3756528556642	0.0	1422.1443764898208	613.7135914607569	161.56591779879705	277.2943577013504	196.9617554861182	0.0	319.25784275024176	958.627113646444	149.91387707406312	252.0411638943388	954.5977944644397	1292.5953504694605	247.2982194785067	0.0	1207.9496683767493	366.21393859870165	2112.328482704473	359.1964631464396	18085.957909877117	399.6212084475839	0.0	352.69714098449464	0.0	2147.368558298209	0.0	7343.0943392649915	438.13976734318817	57104.58881261523	843.3002506578157	423.67867235328066	1361.7980285965145	0.0	8047.527362681764	788.5445498911174	878.8913473318387	0.0	18969.256791732307	0.0	0.0	0.0
20aug20_H7	147.09217395328199	287.2254222618305	185.62310686767015	55.44099586728756	541.5594165848211	79.2153154998693	4833.791215265374	359.82004539749533	0.0	2519.0596901416234	966.5380804488003	260.8346821922456	340.9205014545429	173.036179805316	0.0	1323.9701875356295	1543.386373591444	147.63952570431886	360.10664442469994	1869.886969318553	1712.9758454602938	117.36004247667722	0.0	1723.4488254595367	1117.2544873140075	2078.3700759703697	0.0	21430.0923508322	1043.6017014478462	0.0	283.5742005105405	0.0	1725.5033617026236	0.0	11191.702052099392	1371.757757160339	78354.69522011794	1516.1820805756	0.0	1898.8391362020777	0.0	43356.97895215794	1146.0287588656106	599.7736963695307	0.0	44487.18904721782	212.11966776409736	323.44786020798017	83.21904436345933
20aug20_H8	291.71641948860787	482.3030813511728	296.71612796230056	75.61827603089604	737.8243409922842	126.44461697890759	6116.480772748707	475.9373910616776	0.0	3065.6152212045063	1238.7554125999493	333.8137335864848	483.56734667170775	252.413168811233	0.0	1912.4251835614368	1860.0469463301688	183.90349631599128	415.7235967754177	2682.375094654009	2400.8780748676177	234.4939810449522	0.0	2491.8401351484376	1637.0989392468161	2872.1462548978475	0.0	32845.5521271107	1649.4369408080624	0.0	454.56130025510805	0.0	2652.44938828133	0.0	19542.114625998158	2286.361577704433	147499.3706698587	2751.837758142752	0.0	2971.9235511774687	0.0	88202.81462178797	2409.4008174770115	1122.8642013613496	0.0	100671.31046912608	452.24372327007416	697.6402721774399	0.0
20aug20_H9	48.274956872629225	84.8432146537332	58.299763594758396	18.07169852312352	144.4277638298487	28.722439699646134	1201.4545197313812	89.47096927013048	0.0	528.3092769360732	220.7254278240871	62.84213171581837	83.82323133344954	46.424473071915656	0.0	336.84418748816194	306.940123711711	55.724300726869004	106.88211436278765	420.68405079398974	356.68295210635523	0.0	0.0	436.37783562309363	281.8397621339538	455.2892753055817	0.0	5425.6434723368575	247.45900565748485	0.0	0.0	0.0	0.0	0.0	3130.0837266391973	333.43949135931433	28407.080221063618	430.34083802894236	0.0	408.00434465384456	0.0	15973.765182695071	400.13091237598127	188.6968496533059	0.0	20308.511617695363	0.0	120.13770563619957	0.0
21aug20_I1	0.0	38.86556054815781	0.0	30.120358694835197	53.5823129322276	22.77651542004845	151.5528991723323	70.33874168693474	0.0	251.5115968527524	204.37988354733048	139.43590268220143	116.90756183902435	55.04837679872711	0.0	132.94816422144822	254.898117084263	88.79849464553435	156.3966589402917	461.19879119298776	1824.9635542892981	78.71338133158147	50.281575195344494	250.75434109214882	155.71469135452705	455.119702262222	0.0	16850.906365079845	333.46494532032006	74.56093005633134	85.79244416326175	0.0	0.0	0.0	3756.481474140259	780.9001709601939	17807.259456258842	91.62447278568716	57.42724840741202	1448.665191081193	0.0	1108.4170457950668	374.4947107822377	327.4318071341017	0.0	2122.822469420684	0.0	0.0	63.45086772679107
21aug20_I10	29.077382748825425	44.79918069111049	24.19421320706099	0.0	48.89857715039032	0.0	187.20614043504173	39.19416631642174	0.0	248.26449453963502	108.91204515866022	72.99710146322488	47.89362151535165	0.0	0.0	64.46590988066161	153.9147778907708	0.0	66.922963451893	148.74691021309303	781.0161565447803	0.0	0.0	70.65366185942345	0.0	213.19245728116866	70.36048330662099	6080.852866501527	142.21235771542382	0.0	0.0	0.0	140.52905678694714	0.0	1359.7474100035547	187.91814696555932	5382.448273542781	89.89812714893516	0.0	438.1652932826317	0.0	401.79872257157774	110.50483996443542	97.8135652326312	0.0	578.3959977076976	0.0	0.0	0.0
21aug20_I11	20.343380964043433	33.19272123867757	18.49724625028335	0.0	45.166097963043725	0.0	161.2667554020248	35.60159399244133	0.0	217.17070564614463	103.53113694028264	69.09237498501912	43.446520330376785	27.622383024471674	0.0	66.28890012630697	140.45860690842935	34.339462390149706	0.0	149.66616486462885	779.4159782604628	0.0	0.0	74.1064508653076	0.0	198.95892249612407	65.61763142626833	6618.54359048051	143.16779136341415	44.02660659851611	35.70272094039072	0.0	132.9682791407549	0.0	1471.457103163894	221.35053018936185	6119.776391427715	69.62859731171405	0.0	485.18585691668386	0.0	479.87486836954736	127.97977111401312	97.63708641099922	0.0	662.5479777301737	0.0	0.0	0.0
21aug20_I12zas	17.618493004108068	27.991478316781496	0.0	0.0	38.01305969892986	0.0	194.29840338413263	44.34345259226076	0.0	265.4055538421935	139.04424266104266	80.21329856195592	40.695054511142324	34.781185314469425	0.0	79.63976253480956	160.61841746179056	34.02414052963489	117.44253003704857	212.1617516426	1425.8493687066625	32.73164031403776	14.376284647477927	98.88607752376544	0.0	238.44505952025128	88.40864472434949	10268.90768850667	199.15170161410603	41.471971126370356	33.79939719004281	0.0	183.6685048903181	0.0	3019.383896092197	342.11374398986163	10805.522759474174	116.72959086296434	33.22647858114103	944.2927465154527	0.0	1092.4624330896902	218.80708638446998	163.28510948236843	0.0	1621.2163464482953	0.0	0.0	0.0
21aug20_I13	86.63546930665741	196.0791256182828	100.30832673392649	125.51063875182035	0.0	64.71812473754119	753.1026241054831	206.0064755246679	0.0	1125.1443400070486	655.6511404745822	478.7374738273475	249.65027857022457	260.68313144208184	0.0	609.1071150475852	748.2309260482433	256.564541838895	753.9869463887279	1804.5863055767136	7371.613618225461	126.14521208861444	304.149487999198	692.3652298874931	694.0227835008328	1348.4529452358204	334.9999848530032	42650.675435278834	1023.3689619232042	163.288431484081	271.0059717374015	0.0	0.0	0.0	20603.317234061014	1379.5155123953564	60133.12458599697	1088.4342659621134	0.0	5850.1794288480105	0.0	9759.619889597569	1311.2516523826532	2512.6916246785963	0.0	11207.8105995304	0.0	142.84566866306244	199.06541453697116
21aug20_I14	22.5432544442935	44.52985102515571	27.13053835185789	36.55606053503366	37.515527582100205	0.0	91.3084736362514	46.23160256473655	0.0	90.38477252443165	61.476786747924365	51.881023910103934	0.0	0.0	0.0	47.5904016466351	71.07534871844663	0.0	0.0	129.1987745176363	306.43379569965424	0.0	0.0	44.08510734640493	51.45588013440522	91.89087627290951	53.22279870280448	1636.472221704358	92.738795661791	0.0	0.0	0.0	77.05697145597202	0.0	523.810861239498	93.7489054401062	1470.5937203816927	68.8709074587397	0.0	193.555287677102	0.0	198.2738828914447	54.53994818730202	73.34848191933231	0.0	195.79758945980203	0.0	0.0	0.0
21aug20_I15	108.75882334785612	271.3375823312249	151.85359857533317	186.73230946681545	276.94295887783005	92.96991854740654	987.1562175714264	264.231655838719	46.20658503847893	1294.1917834555409	641.4753298365745	508.59600122605667	292.60840873173635	307.5158611396131	0.0	673.5421815866957	1006.2588975654057	261.35070785463074	745.4181343966641	1999.1074165573689	7675.824914411341	131.4799860951399	209.37943215427674	695.2873962139771	787.4897923951959	1639.302075786438	576.8236644301126	44589.67734867593	1361.7686347811184	214.12936811057384	270.87651921246663	936.7530024361715	1956.9193220388645	0.0	20425.377563330392	1589.8791821852158	56585.64809291758	1258.7271267129277	0.0	6085.615125322093	0.0	9822.595524978262	1440.121613249772	2716.4842364746005	0.0	11158.65364221483	0.0	166.6803805838733	0.0
21aug20_I16	0.0	192.02312670961206	0.0	0.0	0.0	69.84273176631469	1644.031785333152	238.2032267772041	0.0	315.7080277487373	1742.6594349101638	513.8972421946678	242.01619416846802	245.4940391324175	0.0	948.9680309526007	310.4667234289001	315.6239760784903	475.94312851130564	1798.2784844533105	9206.57935659473	0.0	0.0	2845.235963001353	1187.4008457386456	529.770599092293	527.6893484898767	44060.832132772106	971.4647613103082	494.27386424627406	387.2599202979249	0.0	0.0	8250.821418582516	30667.06747049457	1024.2351120961962	71357.6336690055	1931.8250575290524	0.0	4333.173756587502	21253.935335036265	17864.631497875733	1555.6939455246065	3274.4735829902006	6289.410261226052	17720.9025811041	0.0	322.6025276896584	0.0
21aug20_I17	0.0	41.85068248527539	0.0	0.0	50.12738898700391	0.0	336.3927812821789	53.85501106307172	0.0	71.63063678807794	341.9628365210919	105.03400729789499	53.392811997694565	0.0	0.0	204.07974554499245	74.75115147828771	60.829469954977974	98.62533718793604	345.14462736500394	1742.72300875925	0.0	0.0	570.3074479993188	262.6655520181525	125.10906105390612	95.74545089919643	9057.591956068001	170.402210566529	0.0	0.0	0.0	0.0	1772.760968364986	6606.669652235743	200.58025565506938	16387.17775071797	433.45159035569054	0.0	919.9793861423927	4798.942181926379	4050.7928770568415	338.4760212949007	648.18637343612	1403.577167697378	4043.162187548703	0.0	0.0	0.0
21aug20_I18	0.0	121.155534065509	0.0	0.0	0.0	46.36489921504122	1045.889091411752	157.7805838294842	0.0	209.57468597415942	1111.7676519309875	360.6080279154061	176.06750808713142	161.06887515903887	0.0	625.6845218820444	212.50811381733863	204.66677163586482	350.50791625689635	1172.9652480842985	6155.804460707235	0.0	0.0	1871.7450425961028	796.1640223705734	346.05653773950417	353.9128396118158	30130.83256132415	662.5748997437138	0.0	280.39431114113916	0.0	0.0	5848.434568968399	20118.576944822908	706.8147241219971	47565.17055493162	1424.872507608653	0.0	2928.802430468456	14496.100277063144	11574.286839328352	982.3733306388592	2006.721195837769	4298.110315384912	11371.797026580349	0.0	0.0	598.2948812669533
21aug20_I19	0.0	257.1571169505991	0.0	0.0	0.0	160.919726477773	2349.365782169414	482.5508314795266	0.0	2910.581357346588	2504.2890085252866	945.1666780004628	610.6527140643013	510.01265676049036	0.0	838.5035165977417	1906.0279788320686	977.840287806844	1308.4054228516302	4552.920966753373	14639.98583971493	0.0	0.0	3550.742544594897	0.0	5097.624847913374	0.0	168206.6595691848	4789.60621088551	636.7836735532544	1435.1723208735186	0.0	0.0	0.0	36226.48590901437	6140.557218668142	248518.7759687455	6193.944559113877	0.0	25160.505343195684	0.0	14758.770070273864	5837.9712365028345	3682.8364570111153	0.0	63141.62297158981	0.0	1401.5775989098456	0.0
21aug20_I2	0.0	15.564702044423713	0.0	0.0	0.0	0.0	43.65513895668581	32.62605208755651	0.0	62.997391750896654	0.0	55.62730344692714	48.80433102346239	31.87064398404087	0.0	44.523057884897185	59.543445956368	75.21456320324637	89.04067821614255	156.44366560444848	533.1717489746102	0.0	0.0	145.4260741650581	71.53878047616747	177.36234433770198	37.73066161634768	5772.217899707855	177.33800519755573	36.195579797098155	66.32366530265685	47.1014017648432	0.0	0.0	1570.1067173069935	448.0889294206466	10137.598546667232	70.10630279839111	0.0	718.5208453373479	0.0	734.7557790872258	341.8078749126058	234.19530543679343	0.0	1890.9869186573947	0.0	0.0	58.12055673764431
21aug20_I20	0.0	91.12757436805708	0.0	0.0	0.0	0.0	682.5459079774787	154.18479674674447	0.0	812.2720254571907	697.0980329734385	274.61605257865074	200.752849734752	161.3972256955592	0.0	249.92389113793988	532.1273932902029	264.0760365745977	369.97939399533163	1270.8979916796845	3686.109550668261	0.0	0.0	891.3959884829317	0.0	1350.605023951962	309.87565699987863	45900.27985805237	1340.473850228836	0.0	425.73100263426574	0.0	0.0	0.0	10542.877141734893	1872.1113287592498	82444.49388110543	1862.6775410429548	0.0	7573.282270160719	0.0	5053.292460553656	2224.671691540566	1259.3524834463633	0.0	25053.00863581441	0.0	549.1683298576492	324.9776560128091
21aug20_I21	0.0	164.83342823038106	0.0	0.0	0.0	99.80501926509628	1239.8238578956984	281.6597741422768	0.0	1540.9399939038642	1325.6936896529785	472.00329396341454	313.70327945886106	262.6783151569556	0.0	585.4451505055238	1148.3851010919964	735.041726916289	885.2880334860757	2603.393996917517	7787.838219376169	0.0	0.0	2022.0907652155856	0.0	2713.845591590575	621.2340062129415	92016.33155768401	2736.7265934675875	378.9529727086483	812.0783163157242	0.0	0.0	0.0	19827.977563900637	3708.591144047489	147572.807714917	3628.284856529684	0.0	15025.091656348666	0.0	8659.64517416448	3814.815902526001	2282.5126582885864	0.0	40051.68981698206	0.0	958.9720991636307	550.1581662398773
21aug20_I22	0.0	0.0	0.0	0.0	0.0	0.0	1396.0662659100778	0.0	0.0	3391.720433635889	854.1024117760538	0.0	0.0	0.0	0.0	0.0	2345.567505948061	0.0	592.0795594462951	1719.0773738870553	7001.463847024637	530.195463306849	0.0	1090.6594987114772	0.0	5480.814203896239	0.0	47180.73786383639	1346.330135667341	0.0	528.8470230349957	0.0	4617.004574648468	4105.006965424461	21488.93278645929	3023.5846770661797	48486.51292254512	273.662439940866	0.0	8658.65681548677	2793.68018549252	11195.720852434632	1470.2267308435996	2908.1363137098097	0.0	7170.034715156945	0.0	0.0	0.0
21aug20_I23	0.0	0.0	0.0	0.0	0.0	0.0	1000.7109419743073	0.0	0.0	2433.0914450107475	671.7468643551322	0.0	0.0	0.0	0.0	0.0	1780.452214539856	0.0	522.1581766228717	1388.3719166537894	5528.025708667255	421.6782068424637	0.0	989.5942288026326	0.0	4312.469461597228	245.91284896183797	35533.533252611756	955.1397570549859	0.0	487.0084233594115	0.0	3958.6591357399657	3345.2035198899603	16967.864689012975	2529.2129362832598	38160.541611587614	238.60602796894128	0.0	7149.2346683192945	2345.766409523985	9251.259707300622	1300.1659597051805	2514.6124546865	0.0	6129.0090779638	0.0	0.0	0.0
21aug20_I24	0.0	0.0	0.0	0.0	514.0710506084885	0.0	1906.8605327307446	0.0	0.0	4669.437205149881	1213.1986394515413	0.0	0.0	0.0	0.0	695.1782926506681	3406.6190919923747	741.2515759853056	1044.380663248046	2524.3259050187853	10181.856437191534	898.9940697933716	0.0	2058.480982193902	0.0	8366.713748252281	454.1587660146779	68843.92500161612	2030.5903528211165	0.0	910.7969089082433	0.0	7327.294268966887	5396.537724947365	30842.27560582288	4177.858794338191	68958.09959728994	459.83766169377367	0.0	11403.981109737097	3637.6635304752217	15463.827397807263	1998.131818857494	3894.6253346886733	0.0	10285.165347660988	0.0	0.0	0.0
21aug20_I3	16.863581291101394	21.59740687367788	0.0	24.06844434987339	0.0	0.0	61.88478142718222	26.92306357470921	0.0	81.84500577434406	69.91690719764493	41.567746231018795	35.90711767033386	19.153825660295368	0.0	39.9116115284593	68.8840711786507	23.911542619551483	46.75737173962546	125.87269727047405	443.23873077819735	26.312659821131447	0.0	80.64723206193729	53.02821037893185	134.85613715982558	33.64972264894165	4877.932235128621	135.90335391612336	29.011791926072764	33.47994548825044	0.0	178.47385737064616	0.0	1309.9309344222333	299.6074992629677	7979.917791232491	51.383944032391994	33.6519874804371	533.5439974292384	0.0	563.2542833259623	229.31527528331452	152.64278105630632	0.0	1464.1804338104403	0.0	0.0	36.51471817833526
21aug20_I4	66.07203993970155	88.92897015280603	64.36809280098689	56.59394525381481	238.72842949624714	49.67762609734952	1462.7141720114234	198.83711893698018	0.0	1340.6773368172567	850.0357782489692	470.0779762284976	274.4254572228702	146.4016433055277	0.0	349.21519345764665	910.083201995276	226.63082711240344	552.0324226328959	1930.1787464484241	7866.695115781517	168.78326038620486	0.0	630.1742369302514	0.0	1468.3607336136592	282.39748609824	72112.28151736906	1600.601405814823	170.4670860449146	171.5656300667587	251.5660085522656	1218.61621857703	0.0	13741.311523042983	1548.3841421425398	74439.77668273813	1729.384350225531	123.32283503022896	6678.801469943349	0.0	3808.423383792511	471.5409683234163	887.4907267308594	0.0	8912.986036497741	0.0	176.20681796756068	0.0
21aug20_I5	41.83277922813004	50.56553573349824	45.23710263271562	56.792451946897756	146.67036015995012	40.64684471260453	1034.012155238415	131.1197771840965	0.0	920.0006753663139	618.4946059061892	320.8843330017461	174.95180918523548	106.58917177667853	0.0	227.0967068185712	584.4837581363875	128.45020518481854	326.493819346528	1190.3592760792317	4719.954623526615	108.07006941905462	125.28577596883265	375.9980168416974	0.0	875.9499194088472	188.7289604773697	44682.321646218916	985.5182679556337	99.66839091941021	94.78555093093071	0.0	725.6560571671511	0.0	8523.701393514633	1084.2339179618139	50304.235760922966	1029.2590969856176	103.71082928514707	4395.450063487249	0.0	2703.1699961731188	454.2200504322436	643.9284225801507	0.0	8028.559091994266	0.0	142.68454886177358	0.0
21aug20_I6	50.682232670121365	71.58103669023991	53.387838704472635	66.96105868158583	178.76225844605918	47.325035207195796	1495.1438927780994	174.43959644285684	0.0	1396.0551629037898	826.8305054017762	479.8736256965913	260.4172699470469	148.36464103038256	0.0	344.1545439505896	905.606156822314	192.28082001793015	498.69963705580324	1932.4996454891705	7645.2139069614905	145.5037540611529	198.1441010400483	616.451744070224	0.0	1441.0786946076214	274.82733118933317	71352.99797474072	1675.5447379201926	154.98311172010833	177.3993363488484	303.02487626471384	1220.7393742584393	0.0	13932.453840661656	1859.3440532731024	77808.67439206349	1882.046497734092	114.97789127386757	7614.661029532275	0.0	4487.280706889776	688.7548156135488	1076.995634045994	0.0	11791.43388939454	0.0	196.0090605843409	0.0
21aug20_I7	0.0	26.516563704481353	0.0	0.0	0.0	20.164961069181754	206.64901211813503	62.01281888516469	0.0	231.68774798807067	272.593132759186	123.75109791271332	58.796968699684065	74.56198847939177	0.0	133.06634255956718	138.88170360479123	54.98942864988145	113.43321368209074	548.3546661792561	2130.8295521846126	34.58236439813877	0.0	336.03241418452075	0.0	355.5022727850666	104.09114610933676	19940.65177194475	362.2743204634952	83.55962768105087	91.2472559114147	0.0	0.0	0.0	5792.203997086446	371.714167344739	36647.897693745705	697.0965441003669	90.32623691790592	2732.779765305676	0.0	2650.641642121021	497.37278340665415	634.8452148895086	0.0	10274.093472347427	0.0	132.69471557701988	121.58803238995074
21aug20_I8	0.0	0.0	0.0	0.0	0.0	39.092888382654706	404.89512606737117	123.49026248031548	0.0	448.1288131320246	571.110384985979	255.69423950775	111.42453342126065	136.7214614299832	0.0	309.3206273883423	313.09943412980675	144.4728770035001	284.88882980219523	1164.3042016900881	4526.249446125614	70.8733952457245	0.0	686.1195965857188	0.0	739.7371954157611	206.03613810463702	39548.37183480975	561.6659782589799	96.06988289706443	183.5351883769775	0.0	0.0	0.0	11528.207280007093	763.9495904138984	69288.86762698801	1397.7072601907723	0.0	5668.490030297034	0.0	5160.673854634734	967.8046805487263	1329.6957020514647	0.0	18984.052867228907	0.0	256.0713742221688	248.480550456494
21aug20_I9	0.0	0.0	0.0	0.0	0.0	22.154173675327378	218.42418650534242	69.41446091901045	0.0	254.02048116883438	292.66965889056024	145.55843735409783	70.61106397958581	78.60074153534356	0.0	192.29759935622616	179.7256488211194	72.794446600343	166.38046871647416	660.8128050499615	2447.5946569279395	52.98674516006674	0.0	376.38206146358414	0.0	420.3308203259597	144.7706576751821	22062.57921481966	357.8843395729079	65.66288811221776	110.55597678875445	0.0	0.0	0.0	7257.1921818458695	474.30516548731623	43052.17575601275	907.958474407504	0.0	3492.0949775023278	0.0	3545.716956381594	693.0261524469348	857.6988330966469	0.0	12991.860268394272	0.0	159.82563545958158	0.0
21aug20_J1	89.84735241990481	0.0	0.0	0.0	60.082254343098214	0.0	177.73588861284972	112.80563730589512	0.0	163.32624441768257	332.15590126050625	248.1601054559335	126.55451139104531	106.32964583395427	0.0	0.0	0.0	195.30601735943264	468.25569859785577	709.9348751227255	1268.3063396777102	230.40781346928676	112.49344967628544	184.29284582143342	0.0	0.0	80.30696825665218	12636.301897279152	705.9822761637828	107.97240280437452	92.33241291956641	310.2208376500958	430.9704491954786	0.0	1371.39314083564	973.5912579862232	7851.27156369253	124.53510988081324	0.0	793.9173469738357	79.0912985026833	220.27291877435718	305.76382194788965	90.34537898238071	0.0	370.79825991608686	0.0	0.0	0.0
21aug20_J2	0.0	0.0	0.0	0.0	73.71711140044097	0.0	240.27539231218347	148.03285708955886	0.0	195.0980636488747	385.04768824466566	319.88041745949425	161.4245503055282	129.77487834369057	0.0	252.96906229100398	66.18022360098607	209.804245407418	563.4449215730801	896.8388459313741	1756.7953043181915	249.59422132901668	126.64050158030035	205.00187231680283	0.0	0.0	115.02154984326292	17434.07500104674	886.0940623918908	122.64177715552799	94.57970092408152	354.1151849401623	516.0464426385638	0.0	1730.9869389492706	1265.0133476160345	9823.863399617536	126.11771621276951	70.40040201476944	1047.5462467146886	109.64805753522951	240.23236417320174	371.6625553509568	103.08564562953354	0.0	465.27864980908754	0.0	0.0	0.0
21aug20_J3	0.0	0.0	0.0	0.0	68.3246982801861	0.0	193.0629874568171	151.3705995995825	0.0	166.23151570234413	364.7915575239012	290.6862695351087	153.42036521538984	116.16733814539327	0.0	0.0	84.40661649940904	288.904331732226	626.0575432323412	928.1778031077116	1821.6248122567588	284.22690664285483	115.85134700137587	195.60158203973614	0.0	0.0	82.9198133327588	18734.027948051862	899.1521655167519	68.92287878479624	107.62808801602866	374.5001798948423	514.5506506316249	0.0	1944.2821120720864	1374.8743991010615	11533.409542675061	143.09710176077272	0.0	1153.8118818266043	111.04986164091042	261.30181111937264	396.0350615502028	126.26477602938655	0.0	480.4681668806841	0.0	0.0	0.0
21aug20_J4	83.89146802238321	62.390433900967224	0.0	0.0	0.0	91.06131575943311	329.7365016719118	160.44070901560758	0.0	151.66048634282586	437.23275527284983	228.26896996080632	146.505009157058	341.66848150228174	0.0	305.99447391375685	94.53972989194305	177.68088318993543	291.5261860470004	1616.4379370504867	4290.208837054842	0.0	98.27664326100435	260.1917863063344	0.0	129.56851581546363	298.51598388160187	31512.64667718036	911.9022199236349	140.40291526198828	0.0	0.0	0.0	0.0	7696.974834347474	813.783110843205	38205.01664102815	384.57465351992266	134.61799070758113	3312.447431393558	0.0	2709.182926589297	450.17792575798785	411.53728501923035	0.0	5438.399465391781	0.0	0.0	144.53562068119777
21aug20_J5	83.18584507876557	72.43602166075415	0.0	0.0	0.0	107.53265771483008	470.1462691960056	212.51323331580483	0.0	257.5674966139639	512.0132110373022	377.2968546766389	247.8397006041364	532.8836741452232	138.10230123786246	696.6189967405753	228.62431541621345	335.86064223784734	540.3632577483378	3161.12259619206	7878.616304101606	229.71950695273893	206.4779502485949	412.53236879057573	0.0	0.0	483.0482985067736	60137.50886071209	1582.3754410440383	197.90503808539088	0.0	0.0	0.0	0.0	14814.15936492554	1584.1983034452217	71511.57910993148	529.4777780486313	178.67624169460376	6904.0690910435305	0.0	5071.358531655341	714.252318207294	641.861776675426	0.0	9144.082558511212	0.0	0.0	169.75055758350715
21aug20_J6	0.0	0.0	0.0	0.0	0.0	81.23659924757449	385.58629423473195	171.2027183288902	0.0	188.26690636840618	414.93509694444856	336.00489519385286	237.65429254964408	489.1742933473972	0.0	682.3795055118852	197.73756718725545	271.84290625557225	476.3608032771071	2915.785429370611	7351.10444433412	218.939454692279	213.50430451769012	412.49551045239883	391.74554940634476	383.55888056250313	484.9661314200801	54558.84121794173	1599.906898451	241.26082383548192	0.0	0.0	0.0	0.0	14295.187095071444	1532.0933873594656	71031.65014898725	802.5153737751297	239.294383832274	6557.229591224216	0.0	5525.032210722491	860.9124506779049	808.4528201930716	0.0	12030.711377142734	0.0	0.0	0.0
29apr20_A1	36.0409676637289	53.59876692884093	39.78785753392895	0.0	175.6895262472116	36.027182689083155	477.36347683788324	140.49933653817172	134.74782381869724	187.662196005276	364.7807354590886	148.7491606864963	542.4349101475317	115.38408802411848	0.0	241.82184034454446	108.6402334008345	83.18485063061773	125.56145452635648	877.7627729254568	1488.563261371527	159.85246403766826	0.0	398.3736055028887	270.1146358948261	212.46943281948555	152.68398580123366	15239.678835961062	602.1510954005721	0.0	131.57401028901302	78.70595833337235	0.0	0.0	5233.949045543754	607.6976275067752	29266.34750498892	583.7289736605277	0.0	1281.277180343908	944.3956188923365	3592.64394614552	709.5363089817073	232.1543380850819	0.0	7929.753041855994	0.0	0.0	122.29575264848353
29apr20_A10	28.286121644707016	45.52374662599775	19.38196046010038	0.0	43.490175953407224	0.0	190.02936430557483	99.99845828607272	0.0	222.1722416337433	311.00426545377445	144.467191862274	51.66122866695946	55.51057837174707	0.0	250.75134349214616	143.8741264993091	61.536287585844434	180.79403126312732	599.9615134262931	1630.0989261945801	41.22307827179968	0.0	380.9004185492751	227.7398600287314	221.79525679348308	132.85552318742643	14754.353142068345	465.3416147173226	0.0	75.11551318716853	0.0	0.0	0.0	4619.089536890938	573.459301607538	25702.713850101758	365.007206777996	43.91675631695831	1709.0927016421374	0.0	2818.9588675004634	531.7835142545597	521.8251078461943	0.0	5839.020251108114	0.0	0.0	0.0
29apr20_A11	28.549544585087613	51.84881388448824	24.554510015081302	0.0	44.65773629435757	0.0	185.11601975437165	99.88409415077301	0.0	229.48532659496425	307.2191063737207	129.0021138473405	53.347868454782144	58.45593419066152	0.0	240.615351537263	153.83653491678132	49.72446204206789	167.6811662831768	587.397777439433	1555.9318338085989	40.538827288766385	0.0	375.6180961138271	238.3544513209946	219.6312710314542	140.59342687095	13890.734614371577	446.31872242293946	0.0	67.41749784703781	0.0	0.0	0.0	4269.081188742667	560.961003150756	23862.50447376009	373.9406761741225	76.39197020416464	1599.7684710035135	0.0	2605.3135853254325	514.457547982168	455.5447795698401	0.0	5319.928370509079	0.0	0.0	0.0
29apr20_A12	29.896528221910266	46.73130107940964	24.38155929363893	0.0	35.800335971266726	0.0	151.46340616258178	72.73128982769866	0.0	157.74545883841853	230.57802219335255	103.60919973338356	0.0	45.537996881327466	0.0	167.1148908429705	108.95862613871606	52.31988734350132	131.39286601997236	396.5111594607341	1046.369155841389	0.0	0.0	244.71459379693127	159.1228817948266	162.7502703314604	97.34927942537529	9537.515965108068	285.413002095894	0.0	56.79357603654764	0.0	0.0	0.0	2956.9652963219337	363.16992423980463	16413.292389531347	238.87064870124286	0.0	1030.6647385467759	0.0	1664.8589848645984	339.5623077230311	310.1731539515619	0.0	3693.3057097569313	0.0	0.0	0.0
29apr20_A13	29.611264295068544	56.514166121089666	39.60127709297411	33.31753708749741	114.49595615488815	106.29964313465004	765.4915046737586	254.39922447999044	0.0	604.7592532065364	656.963779872648	370.94836995667833	188.66396101500655	398.8030071525057	0.0	605.7105016830212	479.89285515600443	131.10214164308383	0.0	1740.1716682704655	9499.541928783803	116.01484241473392	186.8160853211798	622.9603365234823	575.3576336006627	828.6090752908127	774.7014289055023	27675.943126462433	769.8809781422482	212.5906892846721	104.33434515764252	0.0	0.0	0.0	30680.054202358042	1493.1854316129388	42984.91053275465	859.0128179654355	269.75778361728663	6685.061222296899	0.0	19328.317675176862	1688.4238147557573	2902.5366770549617	0.0	13092.478963163623	0.0	0.0	0.0
29apr20_A14	21.719787927331765	43.98867512804982	0.0	0.0	86.94217894925386	88.59059334226214	565.0181696141024	202.82307812530613	0.0	517.6216787039253	617.5443914231671	335.5478388310413	163.55579561347403	379.9419313847789	0.0	629.0276818405034	498.5362317799634	180.15690624428126	0.0	1898.876733390751	11266.167589351155	0.0	0.0	859.3470278592341	618.7609381294131	1379.0394642930682	854.8282448040111	35142.94381044343	921.7215259346435	219.04575087195252	138.0735596668288	0.0	0.0	0.0	37079.92154279978	1686.4765687037445	51972.16396899555	913.9844906974361	232.07004899111908	8421.31442686687	0.0	23495.131545642944	1988.95380760577	3670.2647733871795	0.0	15987.814701782845	0.0	0.0	0.0
29apr20_A15	44.89359692572816	98.63702473915026	77.47827388859072	63.52956695216223	218.00445830175846	222.0494487596955	1659.72743032651	561.0595174403963	0.0	1508.2328250237686	1833.1246843574506	1032.6134260924348	493.93581457243096	1170.4496458299275	0.0	1791.8781464082151	1448.3495401968626	446.4761030904188	0.0	4666.089286069733	29166.407651562284	202.03493090414744	403.7646259334942	2053.3684461084067	1642.4556464936195	2955.5591585348748	2079.369649057905	81264.08496974688	1977.0721142353186	509.59089508341117	410.3610897703354	0.0	0.0	0.0	79536.54128139965	3446.677405687545	95756.47949443872	1854.3996100788452	649.6980147595135	15800.31727354474	0.0	39025.071000276745	2919.8020686039727	5558.49504632465	0.0	20794.970055950293	0.0	0.0	0.0
29apr20_A16	93.18219434111981	165.22465381450309	101.31950484781231	0.0	414.2640036994327	159.94456742898745	1036.0499357881633	880.6182336029233	0.0	1205.4262629951766	2666.1379735854666	992.4492820656668	511.7875526536952	565.6779417069097	0.0	2587.2141115279487	883.7156612536705	608.4140465288148	1302.251408081044	4395.758597268988	11506.36918599491	318.66183508901923	0.0	3938.143029945344	2004.5666486455307	1242.547091407361	1479.0201378337745	81400.04561389548	3223.5210754528725	0.0	850.6851795238388	1729.776230935939	0.0	0.0	32875.732916127	4515.429506435349	128973.59864296149	3161.703150368193	0.0	7613.595936300517	0.0	18690.480272923764	4851.36982361406	1743.9129455146729	0.0	27921.94040801516	0.0	551.597281629244	473.205341832124
29apr20_A17	82.58782782846824	131.5207497363831	0.0	0.0	288.76198637758614	146.15616008391942	699.025336440945	661.2847293464987	0.0	926.0041637500716	2193.0137977507447	852.6617780318859	502.2975018067674	545.6223158161848	0.0	2852.471340537081	844.5783071774838	773.3440312818358	1343.1702536903372	4877.302488849268	12392.96110507636	509.3795837700769	0.0	4736.988828991638	2619.7374234154536	1394.0281039337012	2005.3707063063885	96441.1570568526	4375.383925841971	0.0	1216.2171545166184	0.0	0.0	0.0	48729.47680858033	6784.866140658501	210108.3226952087	5232.828813404521	0.0	11225.563241086269	0.0	32007.893222701405	8519.056670048127	2992.201095396822	0.0	51664.192629265344	247.60177690557458	945.4904475834377	0.0
29apr20_A18	21.404775514886865	30.466231454593128	0.0	0.0	42.600494320366785	33.921126027608835	118.64494981848465	109.2978534307878	0.0	157.52682832238992	337.97793067566397	144.3375157319489	95.18746252921906	94.94311379543224	0.0	559.0765177757	153.44676245384383	131.057966477496	231.29417427208062	866.6161887829946	2192.2927852503053	97.04437184892099	0.0	903.1798995702676	549.9575456935926	262.24137751324713	443.40610779744384	18961.751769496008	959.8937584188424	0.0	270.6761682852283	506.2340946236993	0.0	0.0	11735.794262806248	1632.6290889108843	55045.777492098925	1512.8863002136763	0.0	2916.1457646224108	0.0	10203.725776692178	2918.6287291581652	1006.1696375298427	0.0	18075.14428478349	0.0	346.02988818021566	263.408186451151
29apr20_A19	0.0	0.0	0.0	0.0	48.77008100292846	0.0	164.76680100337387	75.73857152688242	0.0	77.40532665030499	96.69341449806244	0.0	0.0	0.0	0.0	145.79176554595182	70.26436651583978	0.0	0.0	160.48743039566938	48.5472802489874	0.0	0.0	168.83585761980254	94.43353488175428	69.78176820679496	71.57790706137406	668.4091873210124	0.0	0.0	50.26747093870652	0.0	0.0	0.0	620.7674589471756	0.0	7646.44748978148	334.79005907403626	0.0	63.1659676649652	0.0	1424.2604996199627	107.50172422384514	55.93806236194341	0.0	3364.2874360954816	0.0	49.43981101506731	0.0
29apr20_A2	16.732512423289517	23.795822507946173	20.675533571547575	0.0	68.10980587648203	17.30161397193308	207.39360217879747	62.90909899197383	57.074308115341815	97.18178982280706	166.07845047942538	70.35534112108702	220.2429033469308	55.81029357747767	0.0	103.20846766845541	53.6601949213462	36.6723949694337	80.61727824308718	402.67708484123	676.419450093581	86.90129507518587	0.0	194.04183043362224	127.83281057960787	101.38727243474364	112.4893834421352	6713.905499163943	327.0314086301765	0.0	63.45108816223707	0.0	0.0	0.0	2338.4395360586586	301.56836779332775	14430.125832687207	295.9613216993391	0.0	722.8532772889099	474.2437590383535	1813.0095279449554	404.01265529518616	141.56485892528826	0.0	4447.9462857413255	0.0	0.0	94.49746366128973
29apr20_A20	31.646020965706878	50.303853614606574	34.76599191205507	0.0	69.1739347974736	0.0	252.49235420689362	131.56228692644598	0.0	118.15662682210902	238.70897664063682	0.0	133.56593267272896	67.42632359741043	0.0	289.13670257755314	100.65148215819885	0.0	0.0	443.99555803790014	178.73199212776103	0.0	0.0	550.7429862518626	268.18092508908643	120.49067579138064	155.7815081108855	3089.003984842411	185.23956387832445	0.0	105.91214351545672	0.0	0.0	0.0	2903.1947847582587	120.962580742555	28559.652956431637	978.777798163628	0.0	218.72251672993556	0.0	6178.014477021332	418.2064449018515	206.31084352807	0.0	12729.835573849954	0.0	222.5649000564023	85.99392311467
29apr20_A21	0.0	34.35377517640507	0.0	0.0	47.05319014098486	0.0	157.84002321122156	83.6061207247696	0.0	71.9698860473253	117.09681615430763	0.0	0.0	0.0	0.0	148.50585692136409	62.21114670085059	0.0	0.0	215.0269006133995	85.0487858845487	0.0	0.0	257.58734561194353	137.12601123473289	61.966128568734675	87.97390976249082	1306.6645104199872	0.0	0.0	57.49924481183918	0.0	0.0	0.0	1299.7962347624782	70.5442282469358	14297.310670241446	458.07436574995575	0.0	98.64815362174214	0.0	2883.885883522859	180.9468980153392	87.61836323746138	0.0	6503.544010718382	0.0	91.06416585310896	0.0
29apr20_A22	25.890948796351193	47.36846906183797	0.0	0.0	73.49055847322886	51.537507870963715	594.6815295630856	221.73596434674758	0.0	446.38002121126635	613.5862761373041	219.86186833007432	169.63622116354753	152.2791303227322	0.0	784.7020155814578	440.10325435913217	159.64806837903424	308.89097235569335	1736.043909600545	2225.2019006705227	136.91407927912832	0.0	1263.2604822175385	807.3020960626873	699.6848884038274	580.2680036797731	22476.215305183174	1297.262302375603	0.0	312.74071482087317	0.0	0.0	0.0	13141.990013966168	883.0538586979703	82719.10864370725	6689.6942479138515	0.0	4534.41963422219	0.0	12935.090579033164	1540.7733201460508	1519.3930207315732	0.0	30346.782653422648	0.0	1719.5335710998181	286.17440555756275
29apr20_A23	52.44641863841657	111.89900885303452	0.0	69.1930861487308	211.53805318020488	107.8849665713663	1792.8823255664774	610.2001902255976	0.0	1108.3037511565224	1637.0902154704113	535.0972602947926	340.23560793438867	309.2033743855928	0.0	1637.7765458722974	950.2259493109004	262.53283965616885	506.92855455740386	3836.6771962482862	5219.849646824364	264.92376197965547	0.0	2460.796332767669	1527.8898148097355	1148.5327289952593	1058.6249495315965	48175.27654299162	2500.078624352978	0.0	559.7098730499314	0.0	0.0	0.0	23094.8478426409	1528.6958554889181	140676.38435916492	10923.718905768492	0.0	7761.383671871934	4736.50583941748	19389.809885050527	2059.183353585554	2027.5407567464358	0.0	41405.584869412014	0.0	2195.5987603170524	0.0
29apr20_A24	32.70335518827353	56.757726957753256	0.0	0.0	118.28114886789496	55.447413247397385	794.1877797875334	283.82432804635465	0.0	532.1633110160898	777.978901526161	267.02532516791985	186.32708092835045	171.7127277142489	0.0	946.1706024490891	507.78802115369723	173.0335360706741	321.0891010784149	2126.7879061270014	2796.1997434756518	144.02050612719125	0.0	1596.5378933251368	1013.8224333123268	793.8474333215186	709.9829691578365	28074.498141054537	1452.3221477613376	0.0	400.3098184177017	0.0	0.0	0.0	16356.809372043484	1004.6193310787055	95378.40012817734	7831.222810887839	0.0	5131.652521973825	0.0	15564.993783259948	1767.7570051770988	1683.9535866734072	0.0	33809.43633129673	0.0	1727.3912176725794	0.0
29apr20_A3	20.643669624985247	35.901568301824696	31.20592526499906	0.0	111.19753752360678	23.623231066157548	345.85200368995237	115.15503748754676	103.44858314023018	147.69366618795172	299.41034386736334	117.10692204186468	424.5536861931922	99.94998252126463	0.0	213.28181948131927	94.85293040597848	67.61340946869979	141.94848811972776	804.4280864092516	1360.3238818827244	170.48512205084282	0.0	381.3000546350639	253.22834476883443	166.3138688029554	243.07763644138745	14562.306283293086	689.3965155360482	0.0	129.86363454126473	91.37839039916835	0.0	0.0	5507.976768566908	704.0854797280584	31877.606901046078	703.6198601130868	0.0	1563.7004005579915	1169.901483885249	4200.186043508786	940.7657163698692	306.4789550607432	0.0	9941.545968557077	81.95240037595407	0.0	162.28939381065427
29apr20_A4	15.31280534425573	22.85556125147685	8.628308414189236	0.0	72.40954904346692	16.971754031392194	365.85019324515963	132.38258431429836	0.0	302.62088520577987	384.0201126958476	72.09828698595292	46.75935585936232	45.01881664528858	0.0	177.62072826249732	224.7191976869521	60.18564804133867	137.36035731225456	715.4599582319028	1129.9448787405413	0.0	0.0	475.2786042199598	153.5585333844741	344.21744580209787	138.30577966504572	14040.64540972947	136.91951024158558	26.97145109173429	73.8748200735255	97.36012095631605	0.0	0.0	3792.641258679369	198.7433407713516	32407.433125898286	0.0	0.0	1783.3409546575822	0.0	2666.345684603146	243.6802804186706	348.39919453721154	0.0	10589.180729805188	50.96700325438432	0.0	0.0
29apr20_A5	19.54163521439469	31.484347872496976	15.878822758312705	0.0	81.26126482020648	23.321066210375104	381.18718607584213	154.21515553384194	0.0	335.77436065465923	392.0610173195017	87.78537023961586	61.675142572265614	69.45155324692756	0.0	199.75371464757907	244.55895786128238	56.216970574192466	0.0	881.9339226374882	1353.970657157883	0.0	0.0	576.7964615133085	183.03488003864987	417.9944655329903	181.22898891250557	16868.673631495458	211.40279526559087	0.0	87.02333817087805	0.0	0.0	0.0	4601.8737280191335	225.01302362042102	39659.83960908793	0.0	0.0	2024.5885149379526	0.0	3309.747719080088	306.0612869459281	413.36935132943887	0.0	13499.649095532293	96.83287201863064	0.0	0.0
29apr20_A6_bet	13.00795232740767	22.375270370756507	0.0	0.0	33.936939239840676	0.0	157.68732404474238	64.40047137266426	0.0	144.7221122526818	165.3475901279385	51.7696748325524	36.53800251199457	30.713713884954878	0.0	93.4128127988337	101.24675809095777	0.0	0.0	350.0359111137148	510.0518358303439	0.0	0.0	241.5132030868137	87.57098107549696	171.15666168626424	79.27407018508842	6357.6591321610995	162.58189090458768	0.0	0.0	28.150555270962638	0.0	0.0	1841.1639682847726	98.02361860901928	16534.829992344406	0.0	0.0	842.5708732630757	0.0	1366.0956477523869	137.73590322833	182.89306066770916	0.0	5817.241918680302	0.0	0.0	0.0
29apr20_A7	0.0	0.0	12.442393628235552	0.0	25.06953812615703	0.0	115.78328318399859	30.84349634356068	0.0	102.18272108748228	56.802805269384955	0.0	0.0	0.0	0.0	53.326765438705685	65.99115264254696	0.0	46.465531747633655	166.72689317682443	162.59928234866825	0.0	0.0	132.70721310338084	88.92219276058474	121.54274415159956	45.816574144467495	3204.7602163970832	149.97405690981944	0.0	41.517573066439745	0.0	0.0	0.0	1264.694670481956	141.2268810664925	15704.088541279081	171.7220150078865	0.0	322.004279432582	0.0	2137.0517539097737	201.89847778604613	93.32510739476652	0.0	9852.787525297244	54.14224024392917	73.36239904921364	0.0
29apr20_A8	0.0	19.55345228539327	0.0	0.0	0.0	0.0	231.02703022773034	53.040350397955024	0.0	229.0243102511006	125.45687708783228	59.27417620202238	45.3069580445341	35.95913469720901	0.0	159.2070322643701	172.44360781636348	41.74904092978597	87.71975092296013	413.6669320508688	392.61999449621516	0.0	0.0	312.8887659625828	223.76384649909375	280.55625938504585	101.62720321204321	7407.709002736015	451.10990193307083	0.0	102.52854092541237	0.0	0.0	0.0	2896.56357181052	335.4208877667708	34413.233263278096	386.87870498236504	0.0	713.9888702259317	0.0	4644.987911013327	461.5589879552814	176.82012930745285	0.0	20608.698612101987	113.10023765731084	145.17653112747018	0.0
29apr20_A9	10.63561010792836	14.31440950927974	0.0	0.0	27.879421429843287	0.0	238.13742623974602	52.43571449537764	0.0	216.0024108423941	133.00110510064368	60.895756981763064	38.09241364984858	32.9774368498952	0.0	124.22478961872831	144.39606575755482	41.041439551242206	84.07168737767955	332.5112675619417	351.78372313259774	0.0	0.0	259.42152043458447	176.49607684883892	230.3287368917453	77.25629362418573	6047.598965226284	421.4949961960347	0.0	66.99894433197954	90.48214923809151	0.0	0.0	2200.8616973509365	255.29166981361183	25508.037347334794	293.5901775469211	0.0	564.0208952289223	0.0	3374.767206719736	330.90586568730265	126.3989919308972	0.0	15028.779227024992	69.18837206847259	97.64198402478331	0.0
29jun20_M1	0.0	0.0	0.0	0.0	0.0	0.0	51.861943700700294	30.661002120252274	0.0	0.0	78.07550042815026	25.000826492211942	41.42683084570999	0.0	0.0	72.2244696774674	0.0	35.85272544020755	40.00293671649217	182.7491875973798	415.0977903082464	36.37455205213147	49.90430804885235	176.77453822729308	91.3382137907622	0.0	47.000226615331094	4307.404688344306	480.4789486743738	0.0	45.73757282436692	61.19170048012178	0.0	0.0	3321.0069496513306	391.6681201514867	18685.2853920916	2358.014762788416	0.0	863.5126040800392	0.0	3829.7905438257453	2012.4457686867127	273.87753928834917	0.0	6374.377771461732	0.0	280.7945855335481	0.0
29jun20_M2	0.0	0.0	0.0	0.0	0.0	0.0	160.2270048429626	87.77123565304956	0.0	0.0	245.6845152824565	86.04216502993246	140.3864727795856	42.10193365281354	0.0	237.75157933315208	0.0	91.62285892337921	123.65589819193522	747.0901338516728	1626.4243431685852	117.00015857949477	170.02743037665698	584.3849662482527	299.29771893392103	81.29823078246926	105.75958735725337	14985.062279088303	1741.6018170984491	64.12256706201323	166.8305685249774	168.7592566652548	0.0	0.0	10902.055672638671	1439.3872275394062	54009.769230601756	7052.986538956436	0.0	2994.6467893941285	0.0	10338.638197161268	5584.456099895168	711.1136428533824	0.0	14961.288220973427	0.0	645.4803605015043	258.4819193771349
29jun20_M3	0.0	0.0	0.0	0.0	0.0	0.0	46.1514689436479	33.62872008925294	0.0	0.0	84.27807467088854	33.779323440253386	51.583254577093	0.0	0.0	82.57904556532641	0.0	39.073797959972566	54.860539672962105	264.6736886952652	639.4958413979658	47.173322976579854	75.31159492654164	235.904417999438	107.87060413331808	0.0	66.02257438079936	7129.365409264966	794.8852227669934	0.0	68.25338058231921	82.16476469025471	0.0	0.0	5475.201011479917	694.8381219633886	29281.65825006009	3761.339845034699	0.0	1443.699604165048	0.0	5819.542322416169	3135.3132101277074	380.6996665214991	0.0	8849.86190515157	0.0	370.56838283520113	88.95869460177532
29jun20_M4	0.0	0.0	0.0	0.0	25.569248958815123	0.0	166.77246809615087	53.487961465330095	0.0	127.9287181918013	92.57830535281536	0.0	0.0	0.0	0.0	173.34195258680813	102.04883019043166	0.0	0.0	123.29226123307038	78.82689516073549	0.0	0.0	177.38235628989494	175.56738536721886	118.99283173766749	0.0	1054.159287227732	90.54041413925722	0.0	40.264401383969634	112.55176691825146	115.23897044435398	0.0	1421.9301429221164	65.32567359264125	18125.51634856265	182.78871350957863	0.0	68.99873178893681	0.0	1431.9643814266028	86.32076772088682	52.42971805591309	0.0	5552.475918008695	0.0	0.0	0.0
29jun20_M5	0.0	0.0	0.0	63.84425412906079	82.01640971070394	35.166054715095036	995.3603422557023	192.75351399828884	0.0	640.6151164977318	385.46318210815423	80.3178335509141	74.31394069330533	54.723261042048826	0.0	723.6538255164533	399.06770352275583	77.66785909006437	109.8902487159247	467.5713891274763	296.81297717898843	63.767428722852074	0.0	662.8861836431188	647.3524542718153	496.7599831140157	0.0	5254.441754420827	223.47132087641654	0.0	81.58652356594386	346.9781928086802	328.71792222615636	0.0	4680.150691484008	151.96264929213962	40130.720807394624	499.4124994718167	0.0	160.90344505511322	0.0	3723.891895774765	167.9478247292149	81.70250162345987	0.0	11126.226331495613	47.53192416072668	85.54949310814511	0.0
29jun20_M6	0.0	0.0	0.0	157.0920672608105	195.86881615855017	85.17084235304486	2204.079862443304	456.24682908682996	0.0	1440.604681860923	934.9001268449664	182.36655428557057	168.22462931503415	131.6143037467719	0.0	1598.191652749506	924.0891635154242	226.57966430908738	284.6071222119343	1030.3616708090035	631.6615630803632	124.47194935054114	0.0	1490.7059107681534	1368.186463462723	1117.5742799131347	0.0	10548.236787568838	527.5621731435873	0.0	189.1335491039288	753.6540933083309	886.2347362826978	0.0	9720.569818520782	366.6341607140317	92531.21022443511	1078.911903213136	84.88231747050767	367.48663370140036	0.0	7782.623349774261	386.90271577440427	201.11095987443284	0.0	24325.642636335102	101.58043092555978	191.238333457285	0.0
29jun20_N1	0.0	0.0	0.0	0.0	0.0	0.0	67.63492150918924	23.37783567792334	0.0	52.04737754912861	83.92420282242838	52.289705424421065	0.0	0.0	0.0	55.8331425776929	34.77411735378284	38.75771504162537	49.4843165948361	166.46083068145853	1149.6580359375016	0.0	0.0	97.1363284866522	0.0	64.6411356682624	45.06920992133668	12850.640023473221	113.29585685563076	0.0	44.869872126572034	0.0	0.0	0.0	3110.747114383724	129.67229516217262	20187.96270390208	290.5559391498743	0.0	1096.0097659070848	0.0	1165.094366292317	121.11307134877444	211.0312985019767	0.0	3787.434750433854	0.0	37.74009702758437	0.0
29jun20_N2	0.0	0.0	0.0	0.0	29.346271928192397	0.0	84.5542623928179	19.68222293339652	0.0	59.98181885474817	106.66597447365416	48.164731984345224	0.0	0.0	0.0	52.17199521866191	34.95165700389548	0.0	47.288700029078534	158.16836339470828	1028.9302638183865	0.0	0.0	83.7591123008551	0.0	54.164728954445756	0.0	10367.773743359652	89.49303362493637	0.0	29.932333891350638	37.53806444783506	0.0	0.0	2738.7847619070235	108.24214876148972	16172.624720991651	282.22354420557105	0.0	936.2142854764006	0.0	1050.538148286988	95.70156274416391	171.64059923422874	0.0	3139.9998191964173	0.0	0.0	0.0
29jun20_N3	0.0	0.0	0.0	0.0	31.4818616591258	0.0	131.94615600037696	38.355392161984476	0.0	98.71725700454238	178.55567140434457	86.97306600529696	27.119867007376193	36.27466521996866	0.0	104.34968609988844	52.51750028431453	53.47671802779628	104.71332444009559	393.9304309460166	2624.9796729997283	0.0	0.0	191.5345258200052	0.0	112.97561526509777	94.33623616468422	24787.82848074968	256.9034929893554	0.0	71.08297769660332	0.0	0.0	0.0	6825.065927913026	305.8893476233629	37861.28186103277	668.8710410908568	47.61866206496118	2728.790060056121	0.0	2781.8497139474157	296.1725578908635	560.2859002597531	0.0	7811.079166141216	0.0	68.49150006345572	0.0
29jun20_N4	118.72048165384857	106.48041756518064	98.27040372201807	0.0	168.7080549156772	150.86293550825906	483.47551097661835	517.2645180515216	50.90792354078596	316.19501044828377	990.2729128462723	112.33016429221937	386.30506447144546	218.9954105424726	0.0	2142.2273245180854	229.92186650305192	159.75989653962566	166.0340521661319	1965.9694097098586	531.6066283403467	129.93401763142214	0.0	1577.852284828941	1228.3936154962696	381.33178502605966	1075.293446139309	6770.355197880452	507.5958715105281	0.0	147.3619355006431	0.0	0.0	0.0	15219.936298011335	417.0940488163233	66675.17100056191	345.7755464033152	199.14873367796125	290.576504788217	0.0	25993.642851905952	1240.999847577119	324.098546051819	0.0	23802.09470330844	0.0	0.0	112.4731319602743
29jun20_N5	150.6148094829409	137.16345277156788	126.48722778781831	0.0	211.7042056287256	192.27945943061906	643.8341128684052	702.5687789738157	58.477875473600356	392.9694291540044	1189.694997384773	131.71731550806686	441.9077675085736	266.0193878254859	0.0	2262.163086886333	274.98679079907174	164.66754727038776	173.24222894288312	2285.3050992877425	656.3729594227971	129.2117755237555	0.0	1655.5255586261667	1255.5820658761204	367.92515189703107	1085.0378477399358	8175.941914427642	534.078560089132	0.0	147.76220632704116	0.0	0.0	0.0	15967.530393226487	401.79738713603166	68400.9188195558	333.50533514890265	189.2468937477119	311.2839472720666	0.0	26305.875656913988	1276.7291299279896	354.84706158269813	0.0	24134.692517229643	0.0	0.0	151.07029791301312
29jun20_N6	103.28061211019131	91.86614081451646	83.59969559462363	0.0	135.9880658230775	128.90801154251702	421.74775209319336	450.78536188793953	40.620316231988866	264.78116177282726	794.8738352675734	97.34206042649134	319.3115252458948	193.14895482143382	0.0	1573.5748786464706	193.21169367506974	98.80328025032648	107.30041747155913	1607.8933621014369	465.86242230246086	92.82127513807741	0.0	1137.7915585903575	881.7923417938654	245.61728484631396	733.2693336850157	5618.9921971889	348.055670788435	0.0	95.79305732921692	346.8564592565848	0.0	0.0	10384.874549982958	272.0386118543995	41806.99699809397	202.58212653872943	114.07808516377553	196.64332467904717	0.0	15685.462105036826	724.2961441907629	210.60866003226974	0.0	13416.730650433345	0.0	0.0	78.87199834751054
29jun20_O1	0.0	0.0	0.0	0.0	0.0	0.0	79.28963146588437	25.306562115207228	0.0	66.25953988646506	101.12228810336192	58.79231531369151	0.0	0.0	0.0	69.72507214537032	43.20850965444811	43.99071603048354	66.24208383765267	208.60166185391608	1378.2206658434964	0.0	0.0	118.03884137341612	0.0	0.0	0.0	15787.926511085618	135.92681240011862	0.0	51.92926670863239	46.58396298763843	0.0	0.0	3830.9518378472803	157.16085763787044	25764.091032410983	345.12748841586233	0.0	1433.1214577436294	0.0	1479.6829988518218	159.47957116626412	242.82886512204053	0.0	4980.421623805346	0.0	39.66577960704646	0.0
29jun20_O2	0.0	25.98121809552911	0.0	0.0	50.782308373465284	0.0	225.09230638080598	83.36965030028308	0.0	193.3654443496224	307.186212534291	174.98486626707003	34.8257829756664	0.0	0.0	169.46614061724682	106.9223237463285	68.87032945955005	140.73588611830806	442.23873768417394	2796.4692201701473	0.0	0.0	253.07748984685767	0.0	164.00467597634602	0.0	30763.136415603774	187.04932568063862	0.0	77.07944588284278	0.0	0.0	0.0	6645.129199815708	288.8180759128781	46834.84226406123	329.0325648988048	0.0	2898.6459117655763	520.5945964280725	2497.2723270078704	292.13968040682397	280.362185781431	0.0	8899.956543311351	0.0	0.0	0.0
29jun20_O3	14.396965128329427	25.269157497771612	0.0	0.0	0.0	0.0	47.8089410122998	18.938629272899675	0.0	53.595290063716966	60.29345021477594	42.61502982143433	0.0	0.0	0.0	47.58147531489709	40.19268696102112	20.162282107054523	47.18478543516759	126.33300881357285	754.6051508721025	0.0	0.0	77.64596151411844	11.22793333237	89.15686091666086	0.0	10111.92995863844	74.15212857947235	0.0	34.62065650864143	0.0	82.93384496297506	0.0	2315.7536596494065	107.49986198122862	18024.173993179942	131.40965433439973	0.0	1154.307488005192	205.7049723299524	1017.1879835553532	134.7422754036079	121.04129479812529	0.0	3822.320934451434	0.0	0.0	0.0
29jun20_O4	0.0	0.0	0.0	58.04905906166315	88.98183782417144	0.0	734.7592051909236	176.48848089787452	0.0	386.4722468109071	439.22856274267264	79.49575104578473	82.88004920278513	65.18759768635564	0.0	821.8629633527628	270.48067095372926	254.16328372251823	229.5633609540209	449.5245764114522	271.37229460219453	0.0	0.0	1031.7760176516522	865.8342482252142	435.8083596725409	0.0	3995.0894120418384	365.4727990050723	0.0	224.6658358547881	0.0	0.0	0.0	9035.189305868556	133.9931602288175	81944.20230340061	1977.1168165189779	0.0	216.9686043137456	0.0	11633.352061790709	282.6535486030969	244.7541963937719	1066.976178109039	41869.60830994053	0.0	882.4941594941544	0.0
29jun20_O5	0.0	0.0	0.0	0.0	25.970133283509035	0.0	282.50155287112864	67.86266944375437	0.0	158.30321684422782	177.64952833406028	0.0	38.24228241055389	40.14084296513125	0.0	457.7897727887678	125.48213186698656	88.95932470127319	0.0	211.2889286462137	137.12254473814673	0.0	0.0	551.0773386585992	508.2845211227205	210.8894947983401	0.0	2287.2676209294314	0.0	0.0	130.5719154868529	326.1327008503662	0.0	0.0	5487.256217647505	60.867484638625356	45453.73220356449	1247.4153600662269	0.0	128.02087184273412	0.0	6598.369824709258	142.4650914851844	130.47338601899827	476.2439609970233	20641.440305517568	0.0	512.9527690894206	0.0
29jun20_O6	0.0	0.0	0.0	28.5686061413747	42.900771497265225	0.0	368.72355794125895	97.93817965120401	0.0	202.641514801584	237.16310308183017	37.86896669146772	42.0908127640364	39.45274504422489	0.0	506.25626953508345	139.7168530965024	174.0843847305115	129.67828665073455	296.56906335666383	170.20476999471856	0.0	0.0	636.1967202366097	504.7432600025016	227.21515263281483	0.0	2407.655890874881	206.59663586345312	0.0	113.64428291463898	0.0	0.0	0.0	5239.88455818658	56.27745312258643	41898.794015242034	1178.1866955453318	0.0	77.92269435735984	506.0953965520882	5758.783529472492	123.2422659172863	117.97195523914057	436.99835627101305	19454.464561652512	0.0	445.71044243941526	0.0
29jun20_P1	0.0	0.0	0.0	0.0	0.0	0.0	88.5337697073938	70.23271366439864	0.0	69.75326857117157	270.319990317976	236.63055025166992	64.67888126490004	112.86383099898336	0.0	406.69168891174894	0.0	281.82919973520325	515.4878308407683	849.0671216504817	6666.0708936649	93.28226156272352	162.47371536667654	328.990209812971	484.0024690826323	132.84324122387548	294.5300420302337	44901.85415261034	930.2981707234344	197.29401101010026	132.21095470252024	0.0	0.0	0.0	18311.50695522945	3277.97807466175	58858.617166610704	337.236637546461	0.0	3617.071133701233	888.669858834166	4456.6066180278885	1982.6328120879612	693.5783098435382	0.0	5592.170369383425	0.0	0.0	96.01916676187744
29jun20_P2	0.0	0.0	0.0	0.0	0.0	0.0	56.776749251065404	46.68447957219304	0.0	34.724439296173074	144.06003473246173	127.04923887059358	28.571561315524587	54.84080797034912	0.0	177.61479738767537	0.0	119.69249495356642	235.22021304150445	342.76668783709886	2803.1444419770964	48.50830893927202	0.0	127.907395903297	146.59199357637237	0.0	84.89886593270627	15951.827561089003	265.06849737045576	0.0	47.49302973622861	0.0	0.0	0.0	5259.269860014272	896.0539838712613	15809.278543001585	106.3555958594295	0.0	896.4863591163797	221.023766363178	1048.6065660169859	447.3824486597995	169.1708344132347	0.0	1259.5960169729703	0.0	0.0	0.0
29jun20_P3	0.0	0.0	0.0	0.0	0.0	0.0	67.76807321016385	58.098911145130884	0.0	0.0	194.21889353602702	183.73431137328208	50.486416039457225	92.76814685676443	0.0	265.86359598440293	0.0	172.8099457162496	327.1124048911769	561.6837747535728	4648.059959699956	72.10545866368538	0.0	202.8411832004325	265.214216845597	64.1176197794706	198.74412828248882	27740.73162486665	641.6968346204362	0.0	80.40793155894335	0.0	0.0	0.0	11629.430720634578	2242.2896140131274	37868.31839931888	294.1308805545192	0.0	2359.6187002823044	574.1751274047366	3097.56595883583	1489.5738788868134	550.304253448471	0.0	4433.113901250744	0.0	0.0	0.0
29jun20_P4	0.0	43.073891712941645	59.90322771632206	42.209290129072095	74.8030256583161	26.294097115705785	147.51588870609785	147.15847337251185	0.0	176.59782936903198	236.17783896521775	0.0	59.13739254540911	51.438218392583295	0.0	750.0089890932683	130.66847894397773	215.4931140193188	97.15993514743131	280.6042365229839	163.70824666042515	0.0	0.0	728.8372220398272	409.1205143063324	305.53461055453084	0.0	3272.482112400419	193.710545216681	0.0	107.38950322578172	0.0	0.0	0.0	5551.599549741352	107.75251034141888	46611.023528075275	282.01760849821176	0.0	280.7653237603077	0.0	9015.6742754383	261.0772052988214	498.6596873476632	0.0	19625.66057448265	0.0	79.17297959858418	0.0
29jun20_P5zas	0.0	32.37937665533895	48.962260969481726	25.44935486802845	50.90265490967261	0.0	84.33905427268594	74.3236649762928	0.0	95.57919614572072	115.58912421515544	0.0	33.469196847450235	0.0	0.0	390.0296387258597	70.15368861106829	69.21872623565993	45.22781000761053	160.90035579329034	77.40357301270532	0.0	0.0	353.7072519146652	204.65243464914218	133.78667430260614	25.405023115980722	1447.2789587741192	0.0	0.0	56.21289515161818	0.0	0.0	0.0	3032.3818047576947	66.31487741448743	27161.06458635152	229.28443976099462	0.0	164.64518238068982	0.0	6376.648701347859	196.3334603587349	351.53351372434423	0.0	15070.431229397569	47.369333253385115	65.37255707323642	0.0
29jun20_P6	0.0	49.57926802992971	86.27509730193145	64.04757937346528	95.56547385693241	32.49747137687117	195.66023379935515	193.80856993833862	0.0	253.56184490299	311.624082978932	0.0	87.48064714377514	59.46067531059562	0.0	1161.5257127627726	234.35174842156013	205.14338091052647	137.36433502691898	446.4488843826088	195.97762039200254	0.0	0.0	1022.3172736109559	591.5701159882623	362.32874451445963	0.0	4323.853489304496	0.0	0.0	145.17404737482374	0.0	0.0	0.0	8401.312071704695	140.19974253570976	71542.16204399706	500.31093227447286	0.0	421.66836159793536	0.0	15511.028652081446	457.8481555836385	837.0827885619681	0.0	34511.57911449944	0.0	140.56806605273286	0.0
30apr20_B1	12.186513611020198	40.98039531672224	12.74693530974545	0.0	47.52773412154992	12.175757006006027	233.29514570077487	81.97972580766185	0.0	216.6746150036585	343.782360687535	102.81351873886022	0.0	0.0	0.0	366.8843474854841	164.52435622866517	0.0	143.27886519065942	880.263070107256	1833.8741185139565	0.0	0.0	637.1226395174239	282.271731559888	319.1558771509364	151.45875619171827	21985.723900009503	814.1251128152658	0.0	0.0	0.0	0.0	0.0	8430.189487590536	1390.1738220064358	50087.14309304737	659.0474816354623	0.0	1413.9297545602615	0.0	5708.4524566225855	1242.8912977297564	267.99953559347705	0.0	11237.121088669517	0.0	0.0	0.0
30apr20_B10	0.0	0.0	0.0	0.0	32.19035696217115	0.0	140.03820153341331	36.25310002022598	0.0	111.95702415755808	150.86435141785122	0.0	0.0	0.0	0.0	135.4306547780945	93.71306427882635	92.10601244093564	170.72876367306816	319.68516885796987	775.8033215197843	0.0	0.0	259.8946782814323	0.0	154.55253156042386	0.0	12129.758285094611	309.27123507030115	0.0	0.0	0.0	0.0	0.0	3825.126414262093	780.5692230541188	27900.87264569542	247.69473049178245	0.0	1106.8174491544337	0.0	2281.704419540265	739.0038216517547	254.8081113130092	0.0	6136.638757513595	0.0	0.0	0.0
30apr20_B11	8.065380792928671	7.443187392460134	5.629941108977307	0.0	23.721752899867806	0.0	110.875600178071	26.160131451471425	0.0	71.30265375553898	97.26165266624064	0.0	0.0	0.0	0.0	60.886606713018274	53.88016510339738	0.0	0.0	175.73364364317817	424.83595657379317	0.0	0.0	130.14017414794162	0.0	0.0	0.0	6653.570896949529	134.83558086434996	0.0	0.0	0.0	0.0	0.0	1870.2705325862514	374.8486155086934	14658.637444757736	113.31526839097513	0.0	563.8388082592927	0.0	1117.703191429026	352.1800682346508	123.86964340601178	0.0	3110.2483768316706	0.0	0.0	0.0
30apr20_B12	0.0	0.0	0.0	0.0	12.269353076440305	0.0	48.030907764440975	15.822357429214337	0.0	40.54147619554391	55.813651981882884	0.0	0.0	0.0	0.0	64.64760328054435	41.386511558211645	0.0	0.0	139.49037247183162	319.7885872028589	0.0	0.0	115.68975749132493	0.0	0.0	0.0	5420.382543917206	142.68786054011375	0.0	0.0	0.0	0.0	0.0	1960.8105765803973	414.96309695848635	15359.013872746797	142.22237963551368	0.0	614.9278460650395	0.0	1361.860586392598	448.1483056764648	149.83206133969367	0.0	3896.406691534729	0.0	0.0	0.0
30apr20_B13	7.0561377485320325	8.36629677627897	5.772281260253456	0.0	10.142634270116472	6.641068088924697	140.85815897933318	28.967750048205875	0.0	50.23718914026579	63.20412390064719	0.0	0.0	0.0	0.0	0.0	0.0	0.0	0.0	113.26903528925804	298.61869940658187	0.0	0.0	44.07454857145637	0.0	0.0	0.0	4972.568958220309	70.53214427618296	0.0	0.0	0.0	0.0	0.0	834.7853826785724	156.68767965067855	7562.90021856659	43.59832696435213	0.0	223.0499901982923	0.0	396.0697683969377	93.98817412449476	0.0	0.0	1287.1961870576936	0.0	0.0	0.0
30apr20_B14	9.21980358447977	8.333801606852298	0.0	0.0	12.603887514440244	6.017994764045848	183.10363003901688	40.51823633528522	0.0	69.07993280628851	102.26922954121878	39.5126645801662	0.0	0.0	0.0	49.07152297188786	0.0	0.0	0.0	212.00078652437247	561.3515492331434	0.0	0.0	82.25841658964188	0.0	0.0	0.0	8246.567500406029	141.0040521321427	0.0	0.0	0.0	0.0	0.0	1577.4234994272351	292.4273115149292	12628.022057193291	79.56053548462174	0.0	412.19159284914736	0.0	773.1069031092807	167.45706814387276	0.0	0.0	2320.081981317769	0.0	0.0	0.0
30apr20_B15	2.799060957934026	3.717322081134299	0.0	0.0	0.0	0.0	60.432584262117096	10.656156265980078	0.0	0.0	31.878955638733004	0.0	0.0	0.0	0.0	0.0	0.0	0.0	0.0	84.22048298976259	226.6963866513741	0.0	0.0	0.0	0.0	0.0	0.0	4637.507858590044	68.36824767371108	0.0	0.0	0.0	0.0	0.0	938.037040399445	178.7146822006897	8551.14485826975	0.0	0.0	315.25972456930333	0.0	576.4180306929181	134.32507522183508	0.0	0.0	1805.1957718602239	0.0	0.0	0.0
30apr20_B16	6.3746734587506	10.86498284807379	5.109399729323727	0.0	28.388863485425826	0.0	226.91844427639006	28.069643145733394	0.0	136.78896960491215	61.00841272045101	0.0	0.0	0.0	0.0	56.46505166920953	84.69961662090289	0.0	0.0	132.20022642320754	109.41295947680449	0.0	0.0	152.2259921635553	0.0	87.28874582626474	0.0	2617.2251350522565	90.9900073395145	0.0	0.0	0.0	0.0	0.0	803.6260504367534	103.23039346968099	13139.642758846592	118.41369719355127	0.0	126.78465705749704	0.0	2183.2754014355633	103.07829361137681	0.0	0.0	5920.445317281818	0.0	0.0	0.0
30apr20_B17	50.48004373605497	124.88856020333344	75.72115334030917	26.89714210783982	379.89767219819197	30.40008374650669	2678.873223118151	307.42473086597283	0.0	1623.2907715770148	708.5211602171812	110.31845069781946	136.46642321283437	0.0	0.0	453.30390330864503	671.1752703577	91.8707513074362	171.95841053853766	983.0454049593253	811.3661194345613	96.0978814714213	0.0	1111.237442235103	344.2743679984517	631.5485618738344	118.51513243558145	15132.49762217954	465.4767497367246	0.0	146.83142243913383	0.0	0.0	0.0	4343.147935884845	512.3622539051905	51510.27908833781	630.9450632199993	0.0	558.2389839537651	0.0	8381.618966245762	373.77660456117536	107.19312482857815	0.0	19228.449417750948	0.0	0.0	0.0
30apr20_B18	12.875543703455724	28.68740687020029	20.18547277469281	0.0	90.43463955489479	9.145766331323657	743.6918937525613	83.51653581375464	0.0	400.27894242389067	179.53272137001053	27.050244048229843	34.82350986329862	0.0	0.0	121.15940085840488	183.37626580260388	0.0	47.15863403258591	271.8920958351893	221.2276022576193	0.0	0.0	323.0785098976537	104.09377383514315	182.27549730657714	47.76283646086429	4622.384770135142	163.52148054456566	0.0	0.0	0.0	0.0	0.0	1374.115129032177	172.0134913916663	17342.163746346025	207.0343367016889	0.0	186.38780751618057	0.0	2991.120801431489	141.27106633371653	42.9438776781612	0.0	6942.924237282387	0.0	0.0	0.0
30apr20_B19	14.535382085720293	54.772794037122615	19.863669610999104	12.928398369228267	37.22534222945026	0.0	147.94789487730205	33.41408416729609	0.0	322.0058476842325	46.932333751592466	0.0	59.61196962636107	0.0	0.0	229.08036501144161	251.59362132747142	36.06359372961405	0.0	139.71624065522306	62.19592095060703	0.0	0.0	482.3937246435689	136.12580829783147	528.7055811746816	0.0	1167.9116634584605	0.0	0.0	104.56869727664407	256.52551331818864	315.02491862542564	0.0	1799.0164118122855	56.37857899213137	11763.89109619132	123.93844459513788	76.64542176946183	72.48784701244065	976.7954561403103	2456.5588676260445	518.2982547662874	237.7295805243733	0.0	4500.291884677355	0.0	0.0	220.37609368495862
30apr20_B2	7.242028710701335	22.35848386429572	8.417200126067167	0.0	25.946731834032327	7.1368017322103166	111.1632826107558	41.487470638841096	0.0	92.8317382224507	150.10986156062157	42.27604081424228	0.0	0.0	0.0	138.19663627567164	66.62679305211182	0.0	0.0	309.3330586535782	628.1419828883072	0.0	0.0	215.46265436503242	96.03225645118604	104.96822406425129	0.0	7483.044806078355	253.3655062323068	0.0	0.0	0.0	0.0	0.0	2871.255090740735	468.8367856195117	18959.169382907152	256.5463840962289	0.0	474.1585215459796	0.0	2201.710816852384	520.5423047086286	113.44131947190857	0.0	4967.323821622185	0.0	0.0	0.0
30apr20_B20	31.067744171191023	133.3812677016374	45.365822909123324	27.464855446146125	98.38852712315418	0.0	365.32054085157546	64.25621326821931	0.0	573.694883779309	68.77853698630648	0.0	81.30019652540986	0.0	0.0	345.1521534278858	396.2368730920933	53.662937070945254	0.0	179.3849900260063	94.06081686237309	0.0	0.0	764.4897280252662	188.68743945965647	773.0754570917617	86.20563670069366	1510.9781069808632	0.0	0.0	154.0750383234785	346.1961444862144	0.0	0.0	2129.9313754766918	73.34760534062431	15194.197589265554	124.84569650621842	81.90403740949209	93.82636085156277	1279.7268556709862	2917.2203927776372	533.6975308985984	256.2064006641281	0.0	5023.578924026647	0.0	0.0	229.3007659931328
30apr20_B21	6.855373417977924	22.13324804973547	8.863042101141911	9.015617521324844	16.085140964563614	0.0	74.85029057961792	17.369775432291135	0.0	150.06833099020872	20.656148028803187	0.0	28.63326772926807	0.0	0.0	129.80872431061155	143.57171423946667	0.0	0.0	81.47785824802614	0.0	0.0	0.0	317.39861106939134	94.22196239941302	369.057428778332	0.0	747.4292416402124	0.0	0.0	76.16465112703905	204.49436508248226	192.48662270616921	0.0	1306.5925595284862	0.0	9030.370841243672	88.95015675084234	49.147269330253216	59.04506100144583	894.5633371310014	1998.2552596483588	415.97242468693986	211.98228786276792	0.0	3467.1861738981984	0.0	0.0	197.43547367851295
30apr20_B22	0.0	0.0	0.0	0.0	18.59758445030352	0.0	431.7288760999758	40.214874298359476	0.0	139.26764617935527	158.15202138106227	0.0	0.0	0.0	0.0	86.99474915022984	103.44198271199974	0.0	98.88263871707491	450.61967954561663	1282.980056887657	0.0	0.0	181.946482727081	0.0	183.54434688476383	0.0	14711.78367683876	431.5481419433262	0.0	0.0	0.0	0.0	0.0	4370.156638356202	296.79904618735696	29259.667470525517	1606.2014391650125	0.0	1107.1087618262034	0.0	2165.2304630285653	260.78444267118067	208.9075611426409	0.0	5498.364386649571	0.0	179.87832155119156	0.0
30apr20_B23	0.0	0.0	0.0	0.0	12.599480452842725	0.0	322.23627985667997	36.545216550040706	0.0	116.92278725293795	129.3404799208254	0.0	0.0	0.0	0.0	96.06621347229465	99.48896380994863	0.0	0.0	428.3464053233776	1256.4253505045635	0.0	0.0	193.78865151618595	0.0	223.66741447314945	0.0	15670.165257556606	453.4212751202242	0.0	0.0	0.0	0.0	0.0	4704.433093481076	313.07707411460166	31229.079422515282	1722.8180865019706	0.0	1192.3665093681802	0.0	2207.0027231847253	259.09368813565294	217.03116589094824	0.0	5310.314850622646	0.0	179.0344681761803	0.0
30apr20_B24	0.0	8.048480196452019	6.9535914515676245	0.0	12.638871351246342	0.0	364.9015107585777	28.557265876196016	0.0	105.75877754708782	106.76747072128916	29.973448073536645	30.013322967778805	24.71879801717845	0.0	47.934782180971816	65.75887848757314	0.0	40.14579793010778	263.4788332899544	706.3876016291188	0.0	0.0	92.1616113547624	47.79565399658674	90.13781791503031	44.63698310017018	6697.888014958843	217.1754486920757	0.0	0.0	0.0	0.0	0.0	1953.8450423153606	127.22321598750908	11426.776048946558	689.9090586837555	0.0	412.66034177676653	0.0	926.4321405464607	102.54472313601799	78.55843661037017	0.0	2320.247731261818	0.0	71.66868154836713	0.0
30apr20_B3	7.6815433582812265	17.751544345355423	7.568430727395621	0.0	22.71900532218352	7.078295926509628	92.77462680526872	35.93390461290525	0.0	87.18119173036	144.3907562402899	41.88287175306479	0.0	0.0	0.0	141.88836979571067	67.99911352083151	0.0	0.0	329.31468803430414	655.9837494048377	0.0	0.0	221.1753633174596	98.20533630202247	122.6161879916752	0.0	7016.498654584395	291.25832013387543	0.0	0.0	0.0	0.0	0.0	2656.2312872511984	466.19300470575484	15780.734491895184	224.98104758978343	0.0	429.90864160555657	0.0	1808.2381819898756	422.8948058541069	96.95685422780176	0.0	3890.010546014789	0.0	0.0	0.0
30apr20_B4	13.692504360409446	107.63755768197704	14.638403741498616	0.0	86.5014040506568	10.562247182595105	264.97517637105216	53.15755864859484	0.0	173.45672240441826	201.0685464401755	0.0	0.0	0.0	0.0	134.00164489205451	89.27095892527812	0.0	0.0	302.6617775630733	605.6799531834291	0.0	0.0	235.08001206935398	0.0	0.0	0.0	9889.824076197789	559.9997447371185	0.0	0.0	0.0	0.0	0.0	2958.9629206071613	929.5245385715248	26098.002088483656	476.1317375970848	0.0	561.5043815935549	0.0	2745.989994444863	682.238702181128	0.0	0.0	7184.807033400288	0.0	0.0	0.0
30apr20_B5	27.85055842172337	230.75807111958932	32.262141463118375	0.0	222.70067627246448	20.412666135694337	665.7706161796777	137.44423026264252	0.0	484.3069199386633	598.2392651607096	120.31189133274772	0.0	0.0	0.0	304.80328530892587	250.3565360067873	0.0	0.0	770.9129313234301	1585.7893408447412	0.0	0.0	567.5917963230472	240.54640612633057	314.1439714926475	0.0	23735.646815564003	1246.9593372437691	0.0	0.0	0.0	0.0	0.0	6146.801808294017	1967.7637891101533	51122.119270563366	951.2267481465586	0.0	1248.897549994767	0.0	5190.714495197746	1268.985361483114	0.0	0.0	12855.532340992339	0.0	0.0	0.0
30apr20_B6	55.54478004959874	694.8895725670865	76.39900702603599	0.0	697.7050089087164	42.00373144986954	2112.9597115715865	434.4901849470703	0.0	1501.4108650897742	1891.0213280892224	350.3717820405269	0.0	0.0	0.0	709.9546300946735	684.5007678232707	225.88185480513127	389.9594582194889	1867.9164754759088	3740.2716446029212	0.0	0.0	1188.212278943936	406.51604215907446	636.5975923880397	245.96150375767925	37885.89376103254	2109.434296896161	0.0	0.0	217.2077310190716	0.0	0.0	7926.862458325461	2577.9824488255163	47582.37465326539	1071.051177393575	0.0	1843.9413568332361	0.0	4272.078521040437	886.8503031416386	155.88906787927783	0.0	7667.0890326844865	0.0	0.0	0.0
30apr20_B7	8.559234777817503	19.599055835966176	13.931013463537885	9.784370654701261	37.83505753637971	0.0	360.77414266010055	52.70608988848355	0.0	149.42029096081777	174.60762191341698	0.0	0.0	0.0	0.0	0.0	0.0	0.0	0.0	397.66728067926033	1512.8416168288086	0.0	0.0	0.0	0.0	0.0	0.0	13766.164780143836	255.77025544532145	0.0	0.0	0.0	0.0	0.0	4382.35243023406	189.60443699421916	21651.03970154004	517.0961444199921	0.0	992.7379968092613	0.0	2770.059202262693	180.55835370446246	181.5050843323226	0.0	4832.109574252379	0.0	0.0	0.0
30apr20_B8	0.0	7.0373805554114455	6.497000767228888	0.0	8.139888160378613	0.0	70.83059057961887	13.745186747150655	0.0	35.032256101256586	37.59114657069632	0.0	0.0	0.0	0.0	0.0	0.0	0.0	0.0	96.06593214384924	335.50397819095747	0.0	0.0	0.0	0.0	0.0	0.0	3648.851164594369	73.42332609083044	0.0	0.0	0.0	0.0	0.0	1342.2611828707568	62.093906524973384	7415.942747719838	162.87251739119475	0.0	306.0819527957185	0.0	998.3323798284233	70.70567008495445	67.26098226893889	0.0	1887.7335409376135	0.0	0.0	0.0
30apr20_B9	0.0	10.611623723032146	8.869122286848153	0.0	20.454456833750204	0.0	177.6024648862139	27.123358807317906	0.0	79.83353348641134	87.71477477477484	0.0	0.0	0.0	0.0	0.0	55.15333686567408	0.0	0.0	202.71688300948816	758.0880276275783	0.0	0.0	0.0	0.0	0.0	0.0	6396.754715039976	132.45500625965164	0.0	0.0	0.0	0.0	0.0	2198.569156255243	107.30133243136429	10644.62403871751	258.6372486006981	0.0	475.12765316700967	0.0	1454.1803514542034	98.20687229990251	100.64354120890472	0.0	2500.355260211583	0.0	0.0	0.0
3jul20_G10	0.0	28.42622392569179	0.0	0.0	28.399099900050985	0.0	75.67520218547031	50.885721680097895	0.0	92.41286907251538	101.77373823974544	73.6697177374337	0.0	0.0	0.0	159.42251807053998	85.15529642441616	76.85608092006359	125.0950201174994	165.91830581731872	891.6749200546581	0.0	0.0	214.63042973765403	0.0	179.59930718388455	75.58117100640601	9323.639913209294	158.6971425708321	0.0	73.43868794199284	0.0	0.0	0.0	3598.961162933447	193.37075665335442	24243.27488868337	361.6778300778556	0.0	1113.2350553832312	336.20580424881086	1956.8262018391117	295.9390363831865	395.87472574988493	0.0	6842.72969279151	0.0	106.74226641039031	81.15469744173951
3jul20_G11	0.0	117.76702992407472	0.0	77.51908217461268	287.6648404152244	45.3452906456551	1989.8268901767096	230.01253902222118	0.0	1894.6689020931751	926.1332042126024	363.152764194656	228.56883800148142	118.62262788454642	0.0	684.0408198234902	1177.385090719011	252.27152116592862	489.51881259905815	1310.2226355323805	3276.427660153168	213.8149773252623	0.0	1381.7884281204394	845.8996263430746	1648.0907201463815	254.55989489990398	44924.244452963154	1354.647670819323	0.0	435.80221240995127	688.9253790295496	1794.5042997632074	0.0	13903.437606292617	2676.495460106869	111562.79067256812	1836.3752054951765	355.8200089106421	4818.918730685439	0.0	11172.875635628183	3370.5286571613624	1083.44233021406	0.0	39277.466602996385	0.0	265.9438901023138	320.72007073523207
3jul20_G12	0.0	46.20280637503133	0.0	34.59737763972791	110.0812531759001	0.0	682.9944280579435	109.03017470078986	0.0	750.3928993813457	358.0670904887171	177.1236430834431	121.50165737979046	66.03057893400565	0.0	358.24554925562103	545.9180496984399	0.0	236.1854480421032	676.6115921335704	1681.7431573689191	0.0	0.0	857.5165795423253	538.8368101008423	1001.5236742423475	233.4060400457188	26930.876392672533	1080.4483746789397	0.0	339.02050983068705	0.0	0.0	0.0	10255.695737025932	2106.303981923693	90674.11901394723	1338.0531581646735	0.0	3488.46178155004	0.0	10160.75311569811	3331.892793381395	1092.1992244888418	0.0	37740.8794157469	0.0	228.452153445706	308.56229997897213
3jul20_G13	0.0	70.9485045971431	0.0	56.55305173279504	160.80447939957782	0.0	1055.401478500829	150.38558985483505	0.0	1163.8058788150186	579.0930157509579	267.1938980403939	172.09322446962838	90.49198988241574	0.0	503.5203089629017	787.0712000337007	0.0	375.2866680949337	1019.0977699275447	2618.763354958429	0.0	0.0	1244.5032870526345	753.7561192639907	1381.1152397134042	329.17169528171354	43170.01753845875	1469.8561540908083	0.0	448.29262142733927	0.0	2121.7381237798368	0.0	14913.789372853791	2981.417030405499	137129.90212560294	1787.5514128523505	0.0	5196.068521331878	0.0	14212.94975105604	4439.231487813703	1443.5759668636927	0.0	52656.92875442466	0.0	318.35758125026706	382.44397693074205
3jul20_G14	0.0	0.0	0.0	0.0	32.615167006583576	0.0	97.20147841362555	57.6443218381474	0.0	93.74042112804182	198.1683122507381	109.55527674646669	56.37848824059859	0.0	0.0	281.84148794667675	63.10655763955676	0.0	99.16230544956824	335.362594395988	1040.959625978462	0.0	0.0	358.23078508457445	388.4903621114962	164.03705879781728	169.49890794340513	9529.454653284974	200.01154422165885	0.0	122.61232138935266	0.0	0.0	0.0	7409.972261487861	300.4900752796454	39545.39291476682	459.5483248779873	199.10184808709656	867.4068294232312	0.0	7095.858599623074	873.8950333878838	385.72201522367874	0.0	15904.464127529973	0.0	0.0	0.0
3jul20_G15	0.0	0.0	0.0	0.0	0.0	0.0	154.35292360034134	90.45347741418043	0.0	159.32762696077612	323.3109745840393	163.5449867274813	76.63107628209919	91.40409641971254	0.0	426.95789412877093	108.08341569806524	0.0	162.3086894267793	525.4850881855954	1772.487152117174	0.0	0.0	614.3249118880494	595.4210395817498	301.330663380348	260.32550368453394	16552.989800249285	348.58970366104387	0.0	165.91883375454927	0.0	0.0	0.0	11851.040142032758	452.16674908612663	63052.803916005374	734.9338643040427	283.4044103598352	1445.7535709263684	0.0	10621.88005202272	1313.668181771228	659.2083436500607	0.0	23182.215854281327	0.0	0.0	0.0
3jul20_G16	0.0	0.0	0.0	0.0	0.0	0.0	77.55120556806256	51.064124014182205	0.0	77.9594086707113	167.89203338654562	87.40311005356659	44.94837572853485	49.990618171251924	0.0	225.80132608971638	55.319020574072994	45.8356597000554	90.45308767337986	280.25517974478674	958.0284616281496	0.0	0.0	315.7726350911037	302.4498122427558	135.12314324592913	138.66513912498414	8731.151662522389	169.9418545917044	0.0	81.93690946577159	0.0	0.0	0.0	6126.195102022213	244.92970640973067	32602.952667241898	372.0347164515091	134.0005174083657	737.6484284120401	0.0	5529.469856510927	671.6406857969141	337.1997010435167	0.0	12244.979199764432	0.0	0.0	0.0
3jul20_G17	0.0	104.50318526547736	0.0	34.29466471524509	240.42078495253202	43.75601829889722	765.0406228035754	166.09691835626194	0.0	971.5325996407147	554.3151923081198	198.43255652214387	326.31818116707285	84.79774717939054	0.0	245.38589097358852	574.1153471597949	163.07040156777845	298.4955602520567	828.4543227382211	2019.2107792353393	194.82326683370977	0.0	730.7447748914096	0.0	1171.3965849370336	155.61360995853056	28078.158294827266	610.2556076478338	99.32003930055578	207.0790587246421	0.0	1370.5662776153301	0.0	6965.0585782299595	791.4608333749429	56425.792254997774	621.691829087077	0.0	2791.207141804941	0.0	4575.962352878987	1039.091576049921	667.7395320732587	0.0	16423.454817097423	0.0	0.0	0.0
3jul20_G18	0.0	74.83392299038272	37.96813274116797	0.0	0.0	0.0	595.3325737247059	118.10196263280442	0.0	756.9604869466466	407.61469182206946	136.9320560499599	224.94286862339118	56.694290037277796	0.0	215.3376253225905	494.5775069669706	121.30663209541704	233.3996123964719	604.2628051910702	1426.2896988503128	142.26228204302194	0.0	581.3512533064928	0.0	900.380814127662	166.8831729250429	17304.167113147458	465.89725518033083	87.55625796416103	144.30931553909647	0.0	980.9173066681379	0.0	4711.889173027194	592.7232978094017	33833.184930003416	344.7274136519559	0.0	1779.4705228158637	0.0	3291.694782209547	753.3617894431673	458.4305045180429	0.0	11236.784159886452	0.0	0.0	97.25266647286277
3jul20_G19	0.0	63.81661592148973	0.0	31.162554658915898	141.0827298368585	37.73098926582802	523.4472094144799	109.83831926647964	0.0	672.362891911594	353.7067810742387	140.18901148031642	209.86207636934432	76.36273168416288	0.0	175.3623731348727	394.3585095676086	84.2197231615497	201.1462264968797	523.9145202362976	1251.4321550088225	128.13664566935324	127.66466231976091	511.9931077177416	0.0	812.2102471742057	138.86877904090255	15699.470119790018	399.9674000359871	0.0	134.37980738342026	182.40124257088448	893.1814253389356	0.0	4251.469735591142	541.61880184013	31564.821146743885	301.1044020560679	68.77054689698011	1608.9235646708435	0.0	3030.5011720765724	724.3737400103014	433.44421759215714	0.0	10519.60536688902	0.0	0.0	0.0
3jul20_G20zas	0.0	0.0	0.0	0.0	37.14828338721067	0.0	130.25673865893185	55.154379614720405	0.0	130.09789948738484	156.9155739042203	123.26439573780706	63.92131387156822	55.528317441836386	0.0	152.1879671090557	104.29936107595978	117.7237740205846	213.83410985405825	440.0188157601387	2070.462723441943	0.0	117.86765000852141	256.66444681706747	0.0	341.2062499099107	144.38195160132983	18697.396795394332	626.9487964284117	87.17345459166523	144.26881655562514	0.0	0.0	0.0	6496.623836046156	866.6433205918381	38221.68962924635	1618.4417647332723	0.0	3651.916785262491	464.29906040672483	3343.200575638849	950.0756759604112	1114.6976032754083	0.0	10154.862178199477	0.0	332.02647751546834	0.0
3jul20_G21	0.0	30.74911119729895	0.0	0.0	53.03807908285099	0.0	225.55265916184155	88.7110809492565	0.0	221.44356830210015	291.5361328350141	186.9649263903392	90.77298463850384	89.09171585777227	0.0	202.47908082953987	160.41032331206483	117.4784428318124	236.96863009205876	671.0104095275143	3305.519855402925	68.23223725268305	0.0	380.5525257364472	79.4499353204142	401.0704941772188	185.3588594933665	27284.877098909503	914.5070891018063	0.0	186.0616402368295	0.0	0.0	0.0	9451.779441001147	1150.822107443121	50836.27851786309	2195.4490355604707	0.0	4366.654487836378	574.8914525325969	4384.710378474905	1197.7952006578535	1277.7571517067165	0.0	12876.39308201634	0.0	347.235813358992	0.0
3jul20_G22	0.0	26.89666992956861	0.0	0.0	67.894647687489	0.0	216.8382264186044	78.60522761524891	0.0	232.34145237286899	260.68651121219455	190.40266180915586	106.00805432772808	97.41755854556055	0.0	218.3981748002676	177.8488743178062	135.87955726340314	273.9893077042722	707.5107302207124	3343.87237215856	66.06996482181958	184.6826360287971	376.32619054285567	0.0	450.9124228058498	204.83824496240555	28617.95415579188	1046.8614375075938	130.3804112824368	208.17060587474074	0.0	0.0	0.0	9878.619087372545	1299.569367770091	54255.884633079724	2474.619927653786	0.0	5348.307437747216	627.0392548356223	4842.1623138848545	1344.3551600140468	1638.4122596319744	0.0	13904.522810925544	0.0	420.9128599900066	0.0
3jul20_G8	58.34533542442274	88.00807670315928	0.0	34.87233236077648	126.3115143474811	41.283082368543994	225.89592792421985	152.7183154975315	0.0	287.47827271879845	338.70124701461987	217.9976356946326	97.65144810455782	66.6656618629027	0.0	420.1615317799769	246.09521320308815	256.65232746527437	340.75252760291215	414.7674311263366	2233.3140469367804	0.0	0.0	558.5150640450279	0.0	400.6630693173007	190.728860688721	21136.48378009621	352.4454163377861	65.99541036883055	171.72423002521762	0.0	0.0	0.0	7800.747759152083	389.993539719869	49466.52905999326	776.1855876562904	0.0	2185.6607926344864	0.0	3905.7775754531062	574.3758624891625	755.3589809948252	0.0	13530.737856727668	0.0	187.6882924107851	135.13170674440556
3jul20_G9	122.71690374261549	228.54899358767312	90.33072798147556	73.172486113023	246.69982724760843	60.8475622483184	502.7489519774863	310.1282422393203	0.0	622.7210485321019	686.0474123053114	396.3648806915203	184.34752463929055	125.59289194731316	0.0	938.8629552206772	505.5979300247033	368.6524167148453	563.6182044231314	841.4434243185162	4884.575053379814	0.0	0.0	1158.7997341278967	0.0	934.7324198125103	288.34725630676417	45208.685564274456	622.691418420575	154.5704983466389	361.0241798340409	734.1285374806715	0.0	0.0	18247.414078537662	872.9715685175246	106081.70506595763	1923.2101392068	0.0	5325.279111326317	1699.0493346624694	10297.04086563268	1342.1265438010796	1853.996997804093	0.0	31332.640623482148	0.0	440.3719710280144	270.4035609797826
3jul20_H10	15.180919024947135	31.031275433942703	0.0	0.0	45.889042262383434	0.0	148.93156832726498	40.69568248204804	0.0	173.58385158407953	141.0964420264856	152.0732605013986	58.14350032716922	51.35362588974979	0.0	140.6794879813688	113.21417003411848	59.07377451229624	143.77601942974866	340.1474405129405	2294.654729450411	47.703693197095305	0.0	180.90791683464985	0.0	226.5490201863773	92.92734703119012	18855.16270392551	391.18599442223183	85.45863303753323	84.97565555143376	0.0	0.0	0.0	6462.540520358514	597.7795961333212	30301.45518299665	270.7805384421304	0.0	2496.041664912188	0.0	3047.0003220189183	524.5781243356265	599.9198343917526	0.0	7312.6791552098975	0.0	73.33470368108136	0.0
3jul20_H11	0.0	0.0	0.0	0.0	0.0	0.0	63.70188662801464	38.14494009234015	0.0	57.10128772848635	175.26661127548442	109.0995168749388	0.0	85.04421129973923	0.0	270.523130864959	57.48033987430242	93.67576912186355	156.93888997986073	543.4656386939588	2330.128609871391	61.46695250969593	0.0	299.3951377740712	0.0	0.0	207.8038817896569	16163.745680384405	617.7597326946939	0.0	95.41302983609327	0.0	0.0	0.0	7999.001547310581	532.4039307935217	36494.22903014169	802.4034193857962	0.0	2451.111329798288	0.0	4859.908734431671	758.5398041483215	646.1122990518099	0.0	11028.133310837551	0.0	91.420619719509	126.52075568971284
3jul20_H12	0.0	0.0	0.0	0.0	0.0	0.0	82.23017763311734	49.38205189684036	0.0	96.94188056994108	262.14142298085096	132.71825722501615	51.968781368181	93.5820781640918	0.0	281.0477007932228	66.42278216291074	126.14649267775525	222.35819457284265	680.4959538004533	3024.555658670022	70.5790551853659	0.0	407.38806317053206	0.0	238.85569293934918	231.62015620147824	21444.25473458239	728.2389564501552	0.0	93.70661212649452	126.31827057135986	0.0	0.0	8575.649149166224	569.345310746057	37973.26243843547	785.1391781132935	69.38068171204512	2633.5069156578456	0.0	4380.656422111282	666.4669253807832	599.712859235739	0.0	9741.500495527644	0.0	0.0	128.2917140688107
3jul20_H13	0.0	0.0	0.0	0.0	44.04775590634468	0.0	76.60416400836574	50.590778004670106	0.0	78.49922390634319	259.8931637008269	153.10828003009016	60.65624411689031	97.40424280800356	0.0	268.676091353264	0.0	86.88415652928713	162.6608776402499	655.747134478157	2876.754272271687	83.1751602120639	0.0	411.6579097020743	0.0	0.0	231.9441551945773	19058.99847949903	748.7072842744226	0.0	130.62535969967752	0.0	0.0	0.0	9229.420904854847	613.8158077305277	40837.10945272246	927.6123897788207	0.0	2789.298959981851	0.0	5618.367371462261	869.2747525488044	747.4224560859351	0.0	12514.547636735413	0.0	0.0	156.05758452870597
3jul20_H14	37.92410693305339	66.11218086177996	0.0	28.581979891184158	92.06211544326892	0.0	353.3209788124352	152.54360790535577	0.0	293.18405036633976	479.8822953837227	298.40692908677045	124.86128482564642	112.38120383596248	0.0	386.44500895693113	187.28110943572457	215.3555165312556	363.67036641163213	944.521463141618	4203.158758905654	0.0	0.0	758.6204792082964	567.8359567789914	425.39827142547716	233.56889807899043	39790.46413793664	704.5692200298613	0.0	309.8235672717915	0.0	0.0	0.0	13287.383248934575	811.4172266893355	85729.39845751268	1601.5981914891647	194.8222054352948	6907.406902507598	0.0	7013.707089027671	1109.8690514205223	1453.7939251032935	0.0	28683.20513133001	0.0	290.13524029572187	0.0
3jul20_H15	0.0	24.258160961236683	0.0	0.0	0.0	0.0	121.04044524469829	56.95946305329303	0.0	105.58815909896104	147.38340932274144	98.37392048661751	48.450756217563715	43.14776724159875	0.0	138.62055757135496	69.47115946815012	65.7039343806096	129.0535785295281	333.5964173931066	1470.55874897365	0.0	0.0	277.61959810356603	231.12096644419327	168.03147983625342	90.95313362998834	15329.506175733492	328.61065436187505	0.0	144.56901215923716	0.0	0.0	0.0	5799.476849884922	367.58520456405614	41258.23405162875	832.3788962484535	0.0	3142.5854063835563	0.0	3800.1345482380184	634.0622248970509	778.8755083102265	0.0	16878.498322545885	0.0	175.48981961879718	0.0
3jul20_H16	0.0	23.68363664259606	0.0	0.0	29.490937401601304	0.0	124.87981779898722	51.44684708761647	0.0	105.47314882491614	148.89584405465382	91.3397318553983	38.58554930368551	34.16916048607663	0.0	107.50638810715998	59.773854432305185	65.67277285667035	123.54753036201224	321.0023176261006	1392.838710981618	0.0	0.0	253.28958261595508	202.79890944917332	146.3548388358576	81.84527758081883	14668.417149832649	240.75445038344918	0.0	114.1768244196042	0.0	0.0	0.0	5057.787784690858	304.28304805063226	35202.95594014574	685.9534822055684	0.0	2728.386105822455	0.0	2868.1949700870714	463.02860320153434	576.8801908855675	0.0	12223.968926244284	0.0	120.75026075699759	0.0
3jul20_H17	67.8755870044036	22.67265769464177	0.0	0.0	26.607345752815863	0.0	72.81317536619405	35.80412493817475	0.0	61.02530403566572	94.06693964570957	0.0	0.0	0.0	0.0	64.74192400641833	0.0	0.0	67.22247191914111	177.67494934127632	580.6058395379532	0.0	0.0	89.04542321358124	35.45861814192239	41.277972856721746	78.88375084134859	6804.511923045552	163.492030053292	0.0	0.0	0.0	0.0	0.0	1317.3137711849015	135.43701581743488	9018.403418986722	180.29865285533168	0.0	615.8407631818744	0.0	538.7355734934068	114.55630262658545	150.77433390842864	0.0	1257.2705945604714	0.0	0.0	0.0
3jul20_H18	104.57989490056477	26.982906121122042	0.0	0.0	33.739112081724016	0.0	100.27047460836216	47.5683116193509	0.0	86.73770689284454	118.46751267866385	84.46024050829851	0.0	0.0	0.0	65.41507489154354	0.0	0.0	72.85693869033446	213.20062284855968	711.2136666200317	0.0	0.0	115.07421487351179	41.504706331039536	66.60463852094401	98.37752076409659	8362.088207349552	164.1955627493584	0.0	0.0	0.0	0.0	0.0	1510.8712798370416	162.48486685445127	10467.21260144766	200.33636190888316	0.0	698.6545640734952	0.0	597.5625000938733	129.98023491865573	156.35805682255852	0.0	1384.1314250731054	0.0	0.0	0.0
3jul20_H19	160.44275459963478	86.08313481122616	0.0	0.0	157.74457691868932	40.36701912346227	502.84526074170714	219.0725190616081	0.0	355.6305526792842	725.6041632459732	326.94659145918416	168.64749614697882	156.82393095115506	0.0	427.76866249138044	222.78137495614442	245.43102217421554	450.3564491018933	1620.6862905701184	6717.101202088894	0.0	0.0	812.5170435939312	0.0	415.1651450577567	415.8756720682109	58983.38858476769	1066.8820516698124	0.0	301.5796646107013	0.0	0.0	0.0	16614.928976149444	1109.4543757865852	84570.14709054482	1853.9203889895168	0.0	6418.283358114771	0.0	8012.965681484939	1137.225742453314	1559.9401607517932	0.0	17219.301152610034	0.0	343.00785440676725	0.0
3jul20_H20	63.63110685423282	104.1974050233478	47.40186367182889	61.74025631234298	208.2682146989491	0.0	546.3775924262918	180.04085814033797	0.0	693.8167139277213	404.54204864701035	146.80981123194118	107.5787259877544	0.0	0.0	502.5256568657032	378.7154237546808	209.71793224535847	274.28507123888767	583.230334987614	1257.6066366634172	139.27265019928498	284.9561403367088	985.5684258001194	606.5478208770581	649.3269101125317	177.22912888084025	13322.011502228974	938.896530180744	0.0	242.17270372776366	0.0	642.5933656512109	0.0	9209.96489260174	1196.641991405244	54159.338623668555	1885.5438071285428	0.0	1313.9092583722372	0.0	11533.608217362384	2034.7697173184933	776.1876525121554	0.0	24876.00124303999	226.42702139677002	472.93728780238564	236.99603913385042
3jul20_H21	34.88866414008422	65.69445972339514	36.83454411008909	43.08174510189324	109.58985683518308	0.0	329.9451637049259	135.31736925176176	0.0	476.7460288176528	319.37521347851964	122.46592378595885	113.36893665231442	64.07524511831366	0.0	516.4847009369588	345.76622804202555	215.1974015071822	248.2446552260969	502.17638370009735	1088.9001175231472	134.66835746286318	329.56760548710264	879.6271243612531	554.0729394826006	547.5761135046039	203.81312098506734	12727.90234680455	959.2418353169804	119.14589239977686	202.5133764548377	0.0	678.010407624074	0.0	9711.124824922541	1402.6819451699826	60726.60984712425	2199.2977014008657	0.0	1723.6743397885407	0.0	14154.322404686747	2670.0650719729333	1010.964383359788	0.0	31561.565193058817	294.4631010124746	646.3941228002525	275.07106884946387
3jul20_H22	138.8260814753419	266.9841350817757	113.79793583907406	141.27469267827556	525.1534738174348	51.38421083311107	1224.9767275123838	332.70093949135406	0.0	1467.9485325564347	782.7503416493138	306.2483761610631	239.09267332899606	119.88368174315114	0.0	811.9994706188505	772.5276323017872	343.60215477079566	530.2815458924443	1087.6876132321092	2464.7742221447793	210.57665860955106	476.57512696349283	1635.2474078002801	931.780425277043	1238.5101215146271	319.0347826217117	25593.07242597435	1468.0869082316246	0.0	314.37899314820754	0.0	1150.8866986911482	0.0	14197.719047246614	1874.2205257802173	82968.53011236526	2812.5043724388374	0.0	2218.144779769443	0.0	17018.528357515926	2979.185446932868	1168.9308064905913	0.0	37360.108022564906	329.00676134931916	731.4111823028102	394.50959314389837
3jul20_H8	35.303607092519584	53.56790927335036	0.0	0.0	73.1391700321918	0.0	231.19492637979351	58.97935670759262	0.0	291.33051018183977	219.18477656633567	214.5920411274976	92.31072264492849	71.50774514186445	0.0	213.79100791521483	185.27768458650056	82.92204275864793	219.5734688440778	479.8633566411287	3211.5746212316194	71.06338205366606	0.0	281.6800735549116	0.0	362.73605461015643	145.47210744547806	25000.651537160516	440.4051782818135	79.02760102553405	139.47638881166057	243.5547788283261	0.0	0.0	8562.435023563827	747.9934889095982	40371.426557008934	393.8576851600223	0.0	3125.7157349830895	0.0	4192.58730513397	708.7394545538713	772.5327362668387	0.0	10132.823817472236	0.0	90.90092028516537	112.8144257982033
3jul20_H9	34.23911525472367	61.301824745623634	20.47439056224329	0.0	84.93457221297135	0.0	302.5135361813876	81.17282918013021	0.0	336.0105975032445	271.73965887327665	245.31591466541772	100.64260183376464	84.67889583471388	0.0	270.8317765491281	233.15989130291283	105.15637017403105	267.39108722026947	631.3148995229691	4191.109350105184	84.44708137123698	0.0	338.350635495431	0.0	469.3685659413962	169.27438464055436	32083.583403296332	558.4219880332831	102.55046247597281	160.20692351628506	0.0	0.0	0.0	11187.626810364907	1024.201457761902	51155.984063673895	491.1395906166112	0.0	4035.5326337581982	0.0	5444.17998338258	936.3162811453836	990.9055203331512	0.0	12878.582581685449	0.0	113.73113122867909	132.47516159737444
3jul20_I10	83.54015207450885	59.40310840235837	37.713431009276064	0.0	149.36437388496338	44.761278295889454	380.816966333351	204.0254700088985	0.0	382.05783507848616	827.4821313457396	378.2965842420418	114.0099838723445	194.58323502876289	0.0	760.2139832875655	243.27279693207961	229.15409920194645	466.0428561318358	1682.2805138071835	8503.353278596442	0.0	0.0	820.0813883854277	0.0	306.81675583428785	489.4814143747091	53485.46063866687	599.6703938875891	0.0	229.8826629714587	0.0	0.0	0.0	22536.557856390253	981.5183279908023	92318.48034323011	3484.0228020728914	0.0	7810.654947435914	2568.3650860743505	10937.924516981086	1277.097450912193	2395.8758733415875	0.0	21498.236073198477	0.0	0.0	0.0
3jul20_I11	85.99158978412396	152.1140741003713	87.7532917030045	0.0	0.0	108.73323196402916	2861.3129468900593	330.1831343630161	0.0	2649.9492962108484	1389.9131079357649	968.0028832091909	1142.7941388580225	726.1938995425973	0.0	1847.2530191481776	1902.0467287869958	440.17365826615435	1221.879022002145	5437.272406932646	18654.619475449505	1071.8960799729314	0.0	2460.226049056871	1899.7631034364715	3844.9091254714976	1806.6830745130544	107883.55253992471	7652.176939863369	0.0	688.7501809637864	0.0	0.0	0.0	71334.09617215936	8678.948140432902	249798.77304695782	4208.118599782863	0.0	13033.816010079016	0.0	78332.0774547016	9588.214922257155	5588.769988715008	0.0	114576.5398075927	0.0	0.0	721.0347005207535
3jul20_I12	159.2235621935542	343.79101888505966	189.40007913963126	96.28807456575493	1187.6212330313733	305.7327112893983	10016.220791278154	1069.1668254292315	0.0	9800.929548872842	4079.465824579253	3538.3107320990675	3526.1367316486944	2167.561165304301	0.0	4945.438576194776	6806.310243948566	1194.1191935380434	3803.722641180213	14321.213150105319	48735.23322065458	1982.2382306038721	2508.3665964787688	4113.942319581688	3741.2934852963112	10011.031315720544	3069.030919084934	234270.1624075457	13175.502680459504	1717.3618525235247	1149.5962939219705	1660.4871219636705	0.0	0.0	111929.27751065859	12377.633643309719	337515.4581211094	5469.78332186418	0.0	19732.16965464044	0.0	85871.69028026411	8431.022880594113	5790.675365615458	0.0	95753.9421800842	0.0	490.1712608494847	592.4022423244335
3jul20_I13	0.0	176.68655730181976	110.27285755166454	0.0	0.0	147.82570281145408	3506.7972909643004	397.46858798705864	0.0	3207.5725792586863	1972.372514212004	1231.018933708012	1385.1358464316168	879.9206919308943	0.0	2042.2424187425574	2316.528273692546	823.5077647747595	1814.5021766696866	6720.512298532174	25259.860608871295	1085.8527592060552	0.0	3346.5519525397785	2321.7853039658885	5099.278426855461	1952.2070339817446	144407.48681049954	8958.860764784582	1209.3553675520131	946.3676492752112	0.0	0.0	0.0	82614.3947942696	10007.557820110529	289213.3193308852	4634.573065282271	0.0	15803.107604994893	0.0	80209.68882539938	9446.923919221304	5730.733232132412	0.0	112273.41442433631	0.0	514.8519271412206	0.0
3jul20_I14	41.32929704776354	127.64774275590536	46.35544923776927	63.39733958620387	233.62720353283618	0.0	436.9688280466565	159.29287261884477	0.0	596.9537756132638	279.06472438497565	78.66521073020854	345.6023448567085	70.99626611604485	0.0	978.5653636211088	480.27872731604265	161.49390713202516	129.65364645580937	944.071533896738	402.33834165212073	251.18257187760614	0.0	2165.341580138839	1151.5804501023026	1198.054570134418	426.58315940138647	12339.035522312686	810.5959868242779	0.0	609.3043176054215	917.5307890475219	1511.0586593907374	0.0	15032.263271238191	790.1600106268477	152780.62227250912	3914.3119892143495	410.60675573435725	1186.5588756046716	0.0	19295.245673209072	6079.499574174419	3345.946481468255	0.0	94614.10741401576	780.1109715263523	0.0	725.5234719776618
3jul20_I15	49.67889190680722	168.81982948686618	51.52319221448724	67.02543814051836	270.43441218084337	0.0	455.68028365987175	138.88055176195428	0.0	571.426311328139	229.65264603201226	65.20948516893476	272.6012015577588	51.190448039857294	0.0	852.5449991694815	470.8758769393369	132.93866521067102	92.09578844348556	677.1773119479144	266.03652575630764	165.36612116102938	0.0	1600.4163796438565	867.750384258694	933.984107692164	291.75498440740404	8397.171520433696	548.1868542741598	0.0	452.83741593262886	602.1255101840095	956.002346621324	0.0	10295.986215532568	513.8722369103358	105763.33661088931	2701.461484734624	320.0311014648873	818.636604472417	0.0	13494.276580272683	4049.1648388463145	2197.1605382271964	0.0	70720.41891203639	569.7387854363508	0.0	461.27796214930083
3jul20_I16	63.81778533511484	202.79609958419442	59.272691788493354	84.8573496716403	334.7065030354538	26.75808464384555	564.4530291456252	176.26931909191038	0.0	747.849918678057	289.16703274424174	63.238069976570046	330.97238063481603	0.0	0.0	1010.7446012019716	599.1466818548697	165.75231573675168	118.6261442750853	876.0323436873123	345.25655251320137	197.71393950316244	0.0	1850.223184121874	1052.6453001328666	1218.7810703163989	372.89606946281015	10619.144514652144	667.3868245315061	0.0	525.712465192324	0.0	1270.0724212984446	0.0	12676.578261437264	715.1797489395541	125962.91078342005	3275.5290373314806	347.0039753666654	967.2888095983496	0.0	16084.231483538186	4996.629682323809	2790.0066232187787	0.0	81549.41173087966	681.8496939355994	0.0	555.1499508866352
3jul20_I17	176.72086747736748	162.44936054480243	0.0	0.0	0.0	0.0	1137.3649359579194	376.44529927676865	0.0	829.7345920856732	1757.7854249117445	586.118867493297	239.0186007499685	224.39530790063603	0.0	662.0333903410271	492.7715798239592	672.1468572150851	905.3890942142098	2736.802820322476	13412.17054761132	0.0	0.0	2042.560165779888	0.0	1536.7358384436789	1004.3283122329483	128162.82976285755	2421.873270554461	0.0	737.0482328533527	637.4038648039033	0.0	0.0	37862.08520068268	4253.736709059339	207917.98268117066	2454.409648471466	469.69640954410863	20613.74010591908	0.0	20862.331834696917	4968.787579211502	4349.252328458707	0.0	54654.96173945452	0.0	0.0	451.62866061506617
3jul20_I18	386.7527362826709	349.5200294698922	110.77456938474644	58.6071952819412	0.0	122.345726205289	2533.412292663192	784.000102838353	0.0	1821.9074522235467	3394.0934944100563	1160.0042506232496	423.21492412577504	407.88808367980613	0.0	1093.8558987793147	1064.3879591002237	874.262476410705	1314.6839190672501	4165.645861546687	21794.03317724721	214.832906239839	0.0	3080.0596924992574	0.0	2768.094793203005	1364.7017521640084	194350.6328606652	2922.2198082875884	0.0	983.2761442737736	785.2554870442517	0.0	0.0	47916.99873051092	4262.143180781204	246432.38905443173	2379.937049212295	456.241723742285	22243.33692353289	0.0	21327.85939389449	4042.624285905757	3779.5559911141195	0.0	51606.3652710016	0.0	0.0	328.53060485791735
3jul20_I19	255.33349736018417	241.68395552895282	0.0	0.0	0.0	74.24640648168958	1673.5565725643821	522.3270599774639	0.0	1164.2424788077865	2280.639638314729	773.9663489795827	294.5418888839036	261.7667157953165	0.0	972.6189487889566	817.6228180348398	801.7898402653018	1168.4326381570786	3443.043917502805	16764.0106527117	285.39164578211415	0.0	2300.9693933824788	0.0	1871.7970843474288	1169.0198697217525	158101.1803515574	2872.6344900221834	0.0	888.4605971425801	743.2924989186679	0.0	0.0	44586.07214200773	4858.184882646788	239822.96998470183	2844.8124462803044	515.1960668280386	24081.379127401156	0.0	24355.25218555328	5549.491560522608	5034.981499514715	0.0	65132.59688650628	0.0	0.0	545.3229819763408
3jul20_I20	162.0136023475266	427.0428253747343	129.4193930264945	83.71214420411654	739.4453990534331	0.0	3432.6946480332263	211.3118804900523	0.0	3094.3502702499586	940.0895883668496	579.5979663901608	249.01334407414973	0.0	0.0	483.59693569047437	1777.3855016888388	307.06344239772585	754.0208441859102	1917.7830093838406	8078.073899566534	0.0	0.0	951.0968560159123	0.0	3015.1120237621644	359.9952542564106	77953.85530681352	2806.400735537165	0.0	384.56706269594315	0.0	0.0	0.0	18349.932475776637	5294.050859507118	103554.18797575637	2547.004205467213	0.0	7590.533511636777	0.0	9236.032560589316	2071.5998982193664	1396.3355497039631	0.0	25642.066189574747	0.0	0.0	0.0
3jul20_I21	305.8778376273077	954.6362061727472	282.8166923453492	137.71852376026555	1357.9726171438815	73.48242485351098	6810.735487714351	470.08882348774216	0.0	5979.452104096258	1929.2193574663002	1282.376067692196	518.6763435333495	384.059265034235	0.0	1209.8010935888094	3573.933100851113	732.9614720367024	1788.6609447423236	4448.488226811001	17776.416661598127	442.2051667945423	0.0	2326.314197986152	0.0	6137.088812258222	954.8268652608847	156490.99519504094	6831.977261363907	0.0	941.6771736912891	0.0	0.0	0.0	41000.81290497444	12955.571601981115	213855.16454437823	5108.554020023646	0.0	19286.043359580483	0.0	23414.849492188947	5621.587537097235	3979.4244115699044	0.0	61476.47491179795	0.0	463.78339663867234	0.0
3jul20_I22	207.335568769604	693.2294081982437	223.1485179785976	140.42829431609135	1370.7871784775605	0.0	6558.099449101816	497.43249985158445	0.0	6086.409793298853	2167.9440768494405	1362.5640841790125	581.7524356550838	455.4279947499436	0.0	1238.254866639992	3694.4900513150415	857.0203693861148	1962.9882465655155	4854.9249696172055	19859.72992915206	436.5455764376928	0.0	2810.7428466532124	0.0	6751.057850181295	1016.8486922448683	181907.72431583964	7219.121273059411	0.0	1169.7096710291526	0.0	0.0	0.0	44811.24305905142	13906.12606521186	240937.82443724354	5148.715419245823	610.2223270309978	21819.756789944142	0.0	24504.82628086269	5710.032237054676	4471.933006282521	0.0	64251.85507237839	0.0	543.5209169770661	0.0
3jul20_I8	0.0	65.5909431910948	51.0017850332464	0.0	0.0	44.25470684099057	408.2832933191941	219.05275511499488	0.0	414.0089868872937	978.42443007511	396.6006353666275	124.18377028918934	222.4138392022808	0.0	773.2020612541617	262.07164053511474	242.30285038016143	476.83232798083435	1755.402520921062	9199.854877112864	0.0	0.0	1026.4682457349236	0.0	0.0	509.95622069180786	60145.43581707795	610.3654168857656	0.0	241.6202269459203	429.3723480498242	0.0	0.0	24132.306754283134	891.6663964832197	100212.56301965637	2648.915709158925	0.0	7845.0452111006325	2523.679304468125	11113.421551978308	1187.1853709886016	2217.3348431574545	0.0	22062.96588867768	0.0	0.0	0.0
3jul20_I9	115.57191471137665	81.2424675016613	56.18203324380258	0.0	210.57253492057515	65.28199914430654	569.2713292814523	329.6483301379428	0.0	616.9773921553137	1299.7926244649893	561.9848048899886	127.25009391116413	292.07117201305283	0.0	1164.9348323545325	313.9302546840627	416.82121557913877	827.8286891807072	2957.9005972123964	14152.912819175275	0.0	0.0	1490.5582657281068	0.0	536.4232301136618	879.5371847983519	87476.89471217182	1111.8360448708845	0.0	413.9029823735073	0.0	0.0	0.0	36405.67016875257	1642.0769807155814	142950.81560057422	4773.439434943827	793.3520970339438	12826.710625670017	4256.857512231342	17115.747152052732	2033.114330241311	3766.712892832533	0.0	32291.334626337422	0.0	0.0	0.0
4may2020_C1	43.684518756333844	55.33365039066186	48.86499896789189	31.615026923166965	120.17503925803076	29.98811507412765	578.2599983556687	127.61142180127257	0.0	528.5459935052353	287.41022734592417	109.3216973927358	62.05800713357122	67.02424104401267	0.0	163.11824567534913	331.01012029673444	87.22083901013849	166.42016742758483	577.2037317648833	1435.3313203743369	55.884832889055815	0.0	367.83751882802835	159.56407020715503	504.4427675151548	117.90162159066709	13891.078407859737	326.0869153077532	0.0	103.90435693780717	0.0	0.0	0.0	4876.207422568249	836.0666456827032	26605.903111933832	211.18262573614845	46.65418300759708	1489.675982265814	0.0	3349.1459339312764	824.0460584465504	487.9332230088056	0.0	6376.476939046185	0.0	0.0	0.0
4may2020_C10	0.0	0.0	0.0	0.0	15.919424824683983	0.0	3430.38274060844	49.74082912958169	0.0	53.67521019810706	96.73746137933908	40.080478257790254	60.865016797720784	0.0	0.0	39.15282796873208	42.04409964141428	153.87174582957292	72.68594048157794	240.1661070618336	156.18748221449084	0.0	0.0	133.58314679304516	68.28151430993306	54.82095931023174	43.060726098300584	1949.0562703524145	304.9595535170388	0.0	371.5362669691612	96.40061745791193	0.0	0.0	616.1308880990911	295.63374024672265	4767.566814250632	1116.5985801950094	82.84205005802832	3143.785116468081	223.88267448062496	676.6604005851519	501.5926855074231	712.2007224774561	0.0	1027.5422674757865	0.0	315.1213498888099	0.0
4may2020_C11	0.0	30.080587080665854	0.0	133.31467686106606	31.460368471588392	0.0	6968.439214446117	123.86388306531984	0.0	85.587837979078	226.70527429917576	60.26560950271401	105.0222804759272	0.0	0.0	0.0	48.6471685849533	332.10422965761944	135.91304809747265	537.8624756462515	358.31326295822583	0.0	0.0	284.816651905087	126.00377055244336	95.24175730232685	92.14700890964158	4578.6000729740745	716.0824247108587	0.0	715.4266110412192	0.0	0.0	0.0	1311.3734266231884	619.3009005792426	9430.010322338469	2383.558636350204	0.0	6402.882342146063	467.93524386815096	1270.7119014719815	932.0528560514826	1354.264936417439	0.0	1938.687317162239	0.0	590.8093452456113	0.0
4may2020_C12	0.0	0.0	0.0	0.0	0.0	0.0	3508.9718091616405	47.48430258637725	0.0	49.67343401273109	97.1957763206345	0.0	0.0	0.0	0.0	33.643466121040646	35.170393169085195	151.22782279944064	57.898817160737494	243.4773419299424	149.20715307174558	0.0	0.0	132.37747779105868	62.677489483371026	48.67023716806393	33.86777454138635	2044.1762365243162	311.98131283948106	0.0	380.131123126521	84.72681794108206	0.0	0.0	626.9067399398473	293.31097009625586	4678.344225209192	1124.086703782122	0.0	3050.869721685598	206.0802740132186	639.289882522946	461.37231017659684	665.6603556239559	0.0	984.0219219507053	0.0	299.83856208990164	0.0
4may2020_C13	18.38231694523537	22.224529835726823	0.0	0.0	50.127817034569226	18.01218090732535	890.2979872875421	141.6912152761779	0.0	415.8880706813469	278.9328011091442	80.32872283803346	63.51234835766469	56.56026909973929	0.0	225.72489585601642	241.39514970124475	67.77630605382252	156.6734546555	707.2765211213577	860.8516341997951	0.0	139.71500002947806	466.8168324419906	209.40619818522515	331.69189965634536	169.9179029017997	11131.114596209778	307.635398080563	0.0	84.8318723759861	0.0	0.0	0.0	4346.793382929895	224.8111555264856	35630.92195884394	394.137791304384	0.0	802.3428588685956	0.0	5268.653530653035	380.3630708465873	233.99958258630986	0.0	13908.50018684052	62.185222994795865	72.4873427454433	0.0
4may2020_C14	0.0	18.236718658387755	0.0	0.0	32.494169642138374	14.715638357973388	594.2987330704233	105.32933286105629	0.0	305.50854950732213	217.9511202279851	71.88706654542024	59.185498329590104	45.308242164128295	0.0	243.8453400524429	213.36538694267685	123.0870336664993	223.00513556609286	639.6665929922948	790.2586411721977	0.0	136.23404702501645	447.67031873464265	223.25683426563742	383.4506225229218	98.64344211028255	11875.864259863003	325.02822407599683	0.0	98.13285117315003	0.0	0.0	0.0	4891.974916345977	244.05081237642392	45021.91127648437	382.02039105222434	0.0	1085.5112557154532	0.0	6097.82509960341	424.8502970028828	276.8502295989936	0.0	16941.196552202106	81.64599873609424	119.14487694634498	0.0
4may2020_C15	0.0	21.36199937290716	0.0	0.0	45.454985922177066	0.0	773.1088531117325	119.67487187523584	0.0	370.8930961564268	258.8747821975132	79.44394429206325	66.90335215436114	58.24875811375315	0.0	215.39742688448916	201.0296557324948	75.90550538281464	180.21639847069144	725.6432061861595	884.586247828182	0.0	0.0	504.6902170174244	254.67916648062203	351.1018924562818	117.5251131989291	13247.438189943314	424.79744956756485	49.64799723000947	107.00412623579592	145.027665467089	0.0	0.0	5778.579201606285	292.6782249277836	51559.46569111897	518.4503481625991	0.0	1122.513720242791	0.0	7891.165119407626	570.0202394655253	355.9080661126699	0.0	22792.15139576437	97.1034864161978	113.82598255206268	0.0
4may2020_C16	34.88905499847578	92.19527494994034	52.81268442656431	49.49566390225401	210.73391167988763	44.40331913736011	1949.2685883725592	282.04047046116784	0.0	1194.623136510237	745.8832352953642	207.2617372635742	182.63567649280358	137.5488570344792	0.0	417.6123689078265	690.1965722886121	165.24921327749908	401.01198152786753	1554.145262333665	3004.377805440188	63.436841885773276	199.87356094337002	943.8060076018887	347.4448210176268	890.2277538915649	277.7082686831052	28225.328658432438	505.4044810882675	66.03195041215771	163.44864533394204	0.0	0.0	0.0	9064.323124191065	511.8437498132732	63816.872000683776	268.41428039353644	0.0	3142.18999461923	1255.209129614463	5708.1915547497765	666.3630426287433	670.3338154068507	0.0	19654.335687846527	107.2491059856737	0.0	0.0
4may2020_C17	9.349948400809266	16.613033743861706	0.0	0.0	35.58519165477129	0.0	332.60810184041736	50.048778963155975	0.0	242.47121206023888	137.65194575295908	44.38744644612882	42.379436208306885	34.21262601779109	0.0	96.2264002747367	150.79573378301677	34.10222229399514	103.73008911231379	383.1079977402404	726.2523984431042	0.0	0.0	242.64681661992583	90.69813420205156	232.63352591016533	53.501665104964076	8294.456519963975	133.86083182471396	0.0	46.83552336261611	0.0	0.0	0.0	2968.481065635127	156.7763759783111	22916.079766417955	87.10255100251085	33.14872244538286	1115.3915576725287	462.83608003260764	2134.9179378454114	252.99213704966274	266.44193745223043	0.0	7819.477383467271	27.682202635534438	0.0	0.0
4may2020_C18	0.0	28.734102638035637	0.0	0.0	72.94227478969377	0.0	527.5149625308519	74.33013679642583	0.0	322.0508540677978	200.00259721874443	52.668291679022076	48.555134093696346	42.801480437611	0.0	110.9618938755854	184.50493296961537	63.1116106951045	120.0069891823528	414.9695692383767	782.3182455230677	0.0	0.0	279.04638211568744	99.8240705992162	273.129055770102	73.84349394741571	8201.958404889741	103.55702264509908	0.0	52.73442343358565	0.0	0.0	0.0	2694.862903828468	142.62017368182202	21078.890083469574	72.09107173429545	0.0	909.0366382812443	421.036474114564	1863.8356208246366	230.3673197405845	214.50884512799516	0.0	6667.914443411629	0.0	0.0	0.0
4may2020_C2	63.93078484627825	80.59511842706723	87.4372324753121	44.45465459337639	184.28204420449418	0.0	978.9014944623399	224.8858348833774	0.0	1001.0584138589846	575.3777570296337	210.70583690255782	111.89567706027944	135.54391743050692	0.0	323.6909208120801	635.8730701758274	142.9829003967176	288.3663765487042	1236.5796658717825	3154.398269044793	113.71803158804323	0.0	726.2987312103463	345.08564195538406	1002.4201097472647	313.24033180177736	30108.74185778737	724.906760124469	0.0	184.67409613068347	217.05647466831095	1322.470626739841	0.0	10761.793269893913	1936.172729278683	54636.1339250129	557.0155375290332	158.18453463830053	3435.5787539847993	0.0	6987.048009573062	1765.7672747135034	1020.93310521002	0.0	12735.241096520636	0.0	0.0	0.0
4may2020_C3	47.70546153587235	60.48443403665128	48.015221026318905	35.66027648776378	133.84895051491026	31.132850580285144	816.8666212563063	180.8749013282816	0.0	852.7183308189234	481.724273055756	178.76101007561314	90.73516086143593	115.562788940297	0.0	273.4248359956998	561.2731278749615	97.63574487255396	221.7364789279409	1059.1940407508166	2626.3599051702263	84.49294899141249	0.0	606.4709388566779	276.1242772138538	857.1978365703321	255.09577358023583	22612.183876006195	551.5088586152565	0.0	137.90565694179267	0.0	935.611052946782	0.0	7732.745397375028	1389.9452587145154	36412.493820794465	324.2413347364144	60.23739132687343	2348.4823406345417	0.0	4448.671175643488	1085.786076375448	663.8639638661263	0.0	7325.829165983054	54.239334482113954	0.0	0.0
4may2020_C4	0.0	0.0	12.58528620951494	0.0	23.675728232054468	0.0	305.17876971014437	59.904174172424725	0.0	171.19414221030158	103.71457577941368	71.91358207251544	48.73691593990339	40.4174484502115	30.954071829782098	136.24640407812342	56.11433388423974	27.74499755992032	115.30841311556648	491.23763951520823	567.5908540284871	142.6002437510955	83.80701963896539	136.41647375439894	186.18706724317832	108.95347286389892	93.35224402044895	6125.0788976593885	845.605721530255	44.60156340545942	44.10631916550322	153.3748759119103	278.6953188094831	0.0	2454.757006772681	1184.465941470174	16631.456915358798	205.505300138837	58.598407798347495	359.4121745665931	0.0	2740.638043153002	868.1024956880534	89.79326679005602	0.0	4892.948096171002	26.0517052390628	0.0	44.549599509212605
4may2020_C5	0.0	0.0	0.0	0.0	21.569491658020034	0.0	251.70431199244845	64.54521718228168	0.0	179.2401390089053	135.30044060353902	88.65883775407828	67.81585016513938	68.93892065073642	56.70180569809908	307.73079496331263	96.14939661236107	129.86486835695712	297.7743584624976	889.127715749227	994.1075214468323	333.2137355562275	177.32881903409145	289.928590400249	394.073205117264	221.7303398607853	208.3464047376078	11666.779410696367	2096.764844626136	119.31532453994659	138.04573698757468	0.0	0.0	0.0	6098.624033048015	3036.1871670337605	40682.51556242227	622.458942284515	179.00896707754478	1007.8289183042637	0.0	8188.100824330479	2767.374289948141	304.92359552926916	0.0	14174.144338394062	64.11300907387226	0.0	142.80306958778738
4may2020_C6zas	0.0	0.0	0.0	0.0	18.865575163851737	0.0	214.2129753727741	45.592048630355556	0.0	141.0877995100706	95.17804978671494	64.7544802488453	49.99615013340438	42.752118720005605	42.550034782745364	184.4291139761055	65.98088537624315	57.948961430714576	163.37687336490038	627.7528997092496	692.4636903469483	212.22868847209148	125.30738902875879	182.49693374977247	251.37129800366802	143.9055062169306	130.5187821476374	8292.807032366925	1422.3127316635855	71.17272259147877	74.31782942714416	222.13373925945555	471.6439744080397	0.0	3953.3190035927305	2019.268297493208	27667.26453050455	401.00500526069425	111.77421808501668	598.622987422386	0.0	5194.917928781826	1777.8280196691314	174.08444160600257	0.0	9663.947021744314	42.506094173249295	0.0	95.71308811804657
4may2020_C7	0.0	26.507287320244778	0.0	0.0	17.572297971645195	18.182281534269148	321.9584976602751	66.10287744899479	0.0	77.30592141342292	182.06508778752664	77.75111256630947	60.40614868467488	135.6102218685825	0.0	323.81703675619025	94.5080951194212	65.53293527846962	146.20463172744672	518.3495541336254	3283.538300958632	0.0	0.0	338.39113361302464	317.0742963882741	0.0	755.608784582373	9741.471807855742	208.37878129749748	0.0	95.70243511659609	0.0	0.0	0.0	29346.998039849346	321.6953074334558	28323.17813447876	677.0999934344512	160.1459323803175	1137.497633861702	0.0	32688.942697579238	651.2301048693578	1681.1307654731222	0.0	9005.226526106288	0.0	191.8824557575678	0.0
4may2020_C8	0.0	33.46854519569382	0.0	0.0	24.16328806413173	26.53201577213478	414.22066647211676	75.89597917774205	0.0	96.31455130015681	206.78807312335425	76.43067583880065	53.9314463982516	121.08991075777566	0.0	297.9776325989548	99.1795073097276	89.23106523997818	171.33217243324134	468.2165463823737	3115.366049635232	0.0	0.0	293.5964170832424	260.811696813513	0.0	581.5867374792767	8657.864003664687	158.31324064827683	0.0	0.0	0.0	0.0	0.0	21746.356536212537	219.4741606309389	19648.61733316777	436.82738079242273	116.71441220907028	863.8921070716119	0.0	22298.03813558045	433.7202556341719	1218.3942979973372	0.0	6053.309858631266	0.0	129.95456926835863	0.0
4may2020_C9	0.0	63.61258479061491	0.0	0.0	46.87859301782694	44.68928484697542	908.2742857785223	155.974158855301	0.0	193.44506147145088	456.2962664006844	148.20664369588053	108.67493620236758	278.2638105794609	0.0	669.4087975708313	180.33697469010983	157.89254005962226	341.69192153784286	1036.6550577083842	6304.406475647011	0.0	0.0	624.1224740076664	553.5673630702264	0.0	1241.614272816979	16176.3458144739	313.3806589791164	0.0	154.94649869846037	0.0	0.0	0.0	38985.843470394066	460.3111701559787	34512.553931909984	898.7755883821171	242.9717021546172	1591.7757507923136	0.0	38548.37328372437	842.3678924720442	2222.084319701128	0.0	10821.724598311162	0.0	253.3728121364502	0.0
5may20_C19	44.287146624986065	85.75329618337871	32.19874271077634	26.144413473035442	112.5215314185779	30.735897331234806	880.5819746766988	166.46631589155882	0.0	546.3916783846379	244.02851748712402	66.77052379905618	155.33005548989124	59.413573276489885	0.0	393.29284951568366	299.60148238177214	112.031106786427	144.10621198963958	537.2650611765049	277.97114471425783	59.44918336041939	0.0	894.7344706678666	413.47593225477374	427.4142393027272	140.56066171055718	4073.638838595055	825.8911480190495	0.0	352.2083554376575	482.39521464959165	0.0	0.0	3592.1910230979347	324.9823011846271	40941.97643527335	743.9196604862334	78.58863467559543	292.51942566198966	0.0	9428.583850355288	554.0596387429155	321.7789771593748	0.0	30975.64416695464	106.34286625573841	416.33727793145835	96.86806012205216
5may20_C20	85.10928179464453	159.46121627676362	77.15501599147397	59.60548914597536	233.32244513453753	72.70468731488715	1650.6498193662592	356.6620348836805	0.0	1090.0074563902251	522.5720767418779	139.8746033913882	347.9509270565323	131.8915174246409	0.0	965.8430559878971	726.0677708365746	263.2430731373495	328.7516018045642	1194.8482730439696	647.2954493004149	133.62216557154537	0.0	1927.7550117431945	886.6320560364328	910.9120558133513	338.03524759769175	9160.938283862939	1629.3200789911664	0.0	737.1105860554026	973.6782762169913	0.0	0.0	7632.035938675919	764.5072412930053	85265.90701574742	1422.4597200168048	111.45123442835173	603.8758780988718	0.0	17702.029377533552	995.176542579757	630.8442748888996	0.0	54786.34425456689	180.96018817763417	739.3636005604709	169.77787060661817
5may20_C21	34.43661382053693	52.24128522131389	38.072372183165996	0.0	68.7479933468301	0.0	441.954826296403	98.36098749038963	0.0	329.617820441821	160.13276529191882	41.407985608123134	114.34730218633116	46.95498544662764	0.0	305.41783071938545	212.0907273918862	65.7840079229276	127.36821530922684	411.42069667186064	218.864795540728	74.14291168097013	0.0	701.8542240859241	355.4555204188942	357.4838686748372	142.8602482640577	3048.819009333374	681.817828952211	0.0	310.9421244299032	406.10540929362963	0.0	0.0	3193.0637722281517	296.59574808696067	39507.16435491213	673.6856334255604	76.82751445517164	222.5837843061884	0.0	8816.156542746281	468.6774374567033	289.27986429584706	0.0	28741.35466144457	90.79654632675356	351.6730016950148	66.70362697838104
5may20_C22	15.040019451424058	24.407446708159647	0.0	0.0	41.947996195029226	30.96549336312476	741.665290377722	93.03216632858219	0.0	168.10683591165525	202.4285077449129	85.86377176649981	84.71473736969857	68.49338937833032	0.0	235.6951859033452	101.29078434723145	0.0	109.9100558792183	546.692429079346	757.5809317829753	0.0	0.0	234.65134099590549	255.16598078025115	137.8500340559928	165.5543771206367	6550.19312776381	362.2133849296145	0.0	66.95885378476703	111.95198846603806	0.0	0.0	5968.993077094007	243.1770669926308	18940.33886455114	659.6469038088352	0.0	469.144222068374	0.0	12068.948738050043	266.9456065707336	286.9978327881063	0.0	6312.1462678222715	0.0	223.82495051066343	0.0
5may20_C23	144.31681419422196	183.2678772453525	121.60959838625486	0.0	296.56810002802604	116.72956562558359	4325.8758076373215	424.94014009776663	0.0	573.0003725740163	708.4921374115905	210.72149457438823	164.91081584612613	146.9588672713088	0.0	486.7508738117611	222.1783938645484	76.03785290672873	158.3786312884061	1046.229825121189	1569.394536545363	0.0	0.0	369.11360271481203	372.9697467607386	208.5689614319413	213.95620119144002	10589.572732363396	425.34493167679125	0.0	69.58059201839629	0.0	0.0	0.0	7354.6929789344495	295.34179698535763	19527.725529876083	756.860093372082	0.0	495.4399567123318	0.0	11130.975923772312	233.06966807624488	280.8245589546414	0.0	5150.137379402934	0.0	185.96915218702972	0.0
5may20_C24	188.90264286713074	224.56540298474945	146.62532802716683	0.0	370.6630927531594	159.40467392311646	5880.084501849694	593.9885067573575	0.0	783.4386481044734	975.2686171982764	332.8906098670007	266.9740019496029	233.51008117425303	0.0	791.7757948200493	361.5688750718446	121.2214048216308	263.99797842793936	1790.5962921914881	2758.2352676541277	71.52099578777221	0.0	645.7631812714953	666.1154785191916	374.0324305020088	389.9549760756135	19332.226776501604	757.9945098904872	92.5326055380192	126.72407220918171	242.15006803157746	0.0	0.0	13629.108624803115	528.6600761859812	36294.47475575656	1373.8934792689172	0.0	940.0013051625986	0.0	20907.579681437583	359.10323284899323	500.23843267643394	0.0	9392.733507942894	0.0	333.14257974444024	0.0
6jul20_K10	0.0	20.445241801309127	0.0	17.337628665022276	21.8360051755382	0.0	66.1240593555702	27.49449645583031	0.0	70.04841593801764	58.69449239260392	0.0	28.841361260073747	0.0	0.0	158.47228282133727	83.1207932756182	0.0	0.0	109.89476385031014	88.22120558667847	0.0	0.0	211.7564559828457	167.72481148896955	132.62752456171162	85.13291473213184	1141.3483103724386	102.87030002940399	0.0	49.1828336342937	0.0	0.0	0.0	1956.0160073115344	105.12249377075787	14877.902085437136	275.14473345727936	56.439064325600704	193.56208586370082	0.0	4276.1094965447855	301.1207969705747	144.89770686862832	0.0	8827.203337653622	47.589648559614346	68.11515244491261	57.599144672299964
6jul20_K11_iny_spot	64.69096642383396	96.62095947259444	58.86343687381563	106.28232026942324	127.80899241595164	53.46395207787239	279.12277165463865	297.7386539445089	0.0	338.4257011160805	355.71767105126173	82.74447883244422	334.1268060135305	114.56945754346873	0.0	651.3450660756638	288.78341208177113	206.89985595428328	144.4625893203613	689.7878695953212	325.7236686548677	207.65101054366013	0.0	1030.1172340568787	671.5462384323678	501.6323874163366	394.03758219023916	4389.675977982445	647.8003501149283	0.0	218.44774658868656	443.04526875464785	0.0	0.0	8473.531558129122	704.7283625945635	46336.70922751542	899.7559335395047	195.69956032112069	362.91612964384086	0.0	17440.83403689525	1619.3102026171725	661.2949284014668	0.0	23918.612273181327	0.0	69.05034618046412	0.0
6jul20_K12	55.27852403933586	89.9597133074626	54.96952323537721	96.50356950304196	116.06439369281564	44.24637902821121	235.17863571854568	229.2770962692078	0.0	254.9123161068957	297.34075245257327	66.75336378375677	249.30891750982516	95.01246887487123	0.0	481.39080616172754	220.0109935380278	149.35859535703727	126.98750995530442	498.21564802145247	227.70298313987567	184.63072348143638	0.0	770.0160116923323	531.8134505168279	372.56077216782234	310.5906899712873	3079.429908484536	604.3233983559487	0.0	182.69601547045463	0.0	0.0	0.0	7385.719380147098	584.2051478196676	45456.83092885089	965.7019907548033	188.50308241338212	291.85209939095904	0.0	19579.07074696586	1839.3551294298554	698.2369058713208	0.0	30234.090771015883	171.96213872286296	79.49705811571457	0.0
6jul20_K13	0.0	35.966590098626085	0.0	39.86064892556687	47.594214742708566	26.55742126036411	89.48611141555627	96.83642613153452	0.0	108.0675389413336	123.30000899595316	0.0	114.27045506019181	43.028668057276576	0.0	216.75839853989368	87.3445620929961	79.15793164175084	44.75594250595446	209.5165840499884	95.92350257665295	69.70466023082136	0.0	357.3399577264006	262.27884819847014	170.97791396119342	169.11770081006097	1559.506181327693	317.1389229479297	0.0	98.36683998965992	0.0	0.0	0.0	4152.908670032185	356.9570956935058	27633.814414591256	605.4371468724454	124.85311029197241	193.18924162930838	0.0	12988.982438450957	1302.8025557068866	474.05362740523265	0.0	20991.481791378137	122.88001850699631	64.39457370529976	0.0
6jul20_K14	65.6536150984947	159.9214763779305	0.0	271.0665545296317	363.5124528740236	0.0	1237.401901112084	52.82642654978604	0.0	1113.799571760632	190.97652885147915	66.56167391717545	66.79032288430693	0.0	0.0	272.8946081545108	877.1113128243829	75.83716538563134	107.61983626907974	224.7096073983772	232.107921128596	227.53663593729956	0.0	1397.8405346935522	419.58387291011286	1124.617943551819	79.25261103245205	3762.248278931015	900.170910585702	0.0	261.6329875003402	464.66798334629476	1431.8989628775205	0.0	2267.12005457447	1139.0317079883243	19272.25351979906	722.7204245052337	168.5974908552676	445.75795996196814	966.4336941373737	4401.91795183581	1029.1328757152958	412.6153097165407	0.0	8904.305611364682	51.52883902071106	0.0	0.0
6jul20_K15	0.0	97.73917774261187	45.96590091093968	190.13739683651627	220.95193271377445	0.0	808.8164073832318	41.39676126747592	0.0	790.5064227784386	131.14379031173368	48.3821588566566	53.772537256620474	0.0	0.0	203.03359995077253	606.215375017539	56.29728072258165	81.29978101758084	167.01119106599683	178.01978026846837	166.18714375304933	0.0	1044.0292479067461	312.85442018355	775.2351267733278	57.47632758605714	2750.6469928903584	674.847371221848	0.0	200.58323432622933	345.47452464439226	969.5630972930177	0.0	1765.1959874995325	900.4987643961418	15128.721197069526	585.5954438355491	107.58737827236908	374.99766444272285	758.9670653562957	3634.2521198042273	816.2179224645496	183.67476765409359	0.0	7038.093454094422	0.0	0.0	0.0
6jul20_K16	0.0	229.66142430980065	106.83929708200169	385.303149551179	571.1118876770349	0.0	1865.5098048534066	83.14410343411859	0.0	1566.3359807426737	315.57881893794115	103.45828824771381	99.93603852679905	46.92849620798411	0.0	409.63037800293165	1179.9802985783233	137.2328050450171	186.48312935625884	348.3842527019888	328.97755447767133	275.39636332007154	0.0	2004.267222654444	551.3323591626225	1377.0335301643631	111.01096180474724	5397.663366726693	1113.8584618719196	0.0	326.7870812682748	580.3791980995733	1655.1425433313345	0.0	3102.8201107276836	1418.1178422713224	27048.31177113026	906.9630715754516	185.6105815080463	577.8334697808281	1358.32681119309	6312.868492513503	1371.439104853316	571.3949578914065	0.0	13132.782016826628	61.95671536160028	0.0	0.0
6jul20_K17	0.0	0.0	0.0	53.34909083372781	44.45367798715001	32.40380805122544	2241.397550182521	151.0669226018538	0.0	174.91281657685815	189.9584503947019	51.32049799619204	83.43332161374305	39.15247016566647	0.0	398.9062641427065	124.28116111622242	205.6084625701408	140.72773428748252	300.6304090665721	130.2131290817356	0.0	0.0	861.7489029349588	721.4757713069853	99.83018067430423	105.4132599509036	1230.7617642237665	145.66735419858713	0.0	1666.293836704499	2438.9417730984105	59.290139084316394	0.0	1792.4736860713824	130.99951875018937	13951.842641035231	1298.6031835656336	0.0	418.2110520831269	0.0	2645.2114478728104	1025.930702097862	186.38677685132015	0.0	4524.113465401425	0.0	311.25457389770804	125.74991062834026
6jul20_K18	0.0	0.0	0.0	0.0	0.0	0.0	260.8406116978736	24.664844827459756	0.0	29.58936115355421	36.98693835939968	0.0	0.0	0.0	0.0	78.62459389627793	0.0	45.59465931387328	32.88598246737049	65.09012282112792	27.193157090502527	0.0	0.0	156.44302373467178	186.79774709737825	0.0	0.0	295.56958701508637	76.86591403794861	0.0	459.2208421929511	681.1579356966677	0.0	0.0	757.0465036479915	58.39065291040843	6396.2125254045095	673.9351326084083	0.0	188.67906074710567	0.0	2001.7398370818769	781.0751727084529	154.17488584575273	0.0	4068.1298315719137	0.0	287.7226937994341	94.92009076363995
6jul20_K19	0.0	0.0	0.0	19.8618049748852	0.0	0.0	312.5390251837478	32.23375806357256	0.0	33.89861710440951	37.76407108451046	0.0	22.481636620627246	0.0	0.0	96.16485507016888	24.901905918913606	56.02466603618475	47.34877392303025	83.98383371651855	40.075836740064695	0.0	0.0	183.12292481365242	217.50352688347354	27.602506998754713	44.31888085442939	348.70892680927847	83.36268406664276	0.0	544.6365227796483	786.8070890844148	0.0	0.0	901.70522661431	68.5725618147586	7669.725289731649	776.5124714565483	0.0	223.3380674024464	0.0	2265.315914538786	915.7358942937984	177.39071356018619	0.0	4609.401358558223	0.0	319.5246082102156	113.92706230692512
6jul20_K20	176.91389961485962	236.55473626630834	143.21746589141696	96.57329379367296	253.4208980252998	155.57131952858504	592.1598156991598	724.721859719813	71.08199987250313	535.7510153707224	1117.0124388061672	115.76115578101731	417.003812748239	231.15286743015702	0.0	2174.7419096269214	342.2750539957248	203.8306721171533	225.85289211335444	1485.8456226210446	503.2258693033759	383.99021913129167	445.73068963433195	2933.4669199366576	1937.833145390552	572.7990882949348	0.0	7111.156797868143	1839.577597919802	182.73086320243772	553.4816383553987	2008.1466529832874	742.1378821583803	0.0	13949.176533430615	2173.4343127897505	104285.8611909665	1409.142748520217	534.4075604639099	580.3260380812825	0.0	22837.14974371	5880.96967139216	922.8654201250412	0.0	63492.38137378355	519.1369875477975	0.0	0.0
6jul20_K21	181.4858138175992	265.89723232368755	159.61427310339872	104.74051985336924	307.61650997570337	191.59360509174087	797.4357165431974	974.1652143425695	82.29890521168781	657.631139340888	1327.8684792314225	169.0957596714131	470.25547913429045	246.60594297668632	0.0	2510.165492613749	352.38539218004615	268.0962872972678	232.48200605378625	1669.8842190304429	593.9480388234218	353.54692610396484	378.3537311882035	3151.937583644685	1889.2692862274494	582.1432007863442	0.0	8031.6432736033985	1600.4970373271674	203.89303505030048	529.1247803636942	1867.4353176766986	688.6210084756718	0.0	13572.23779970331	2001.722736499544	94550.11113744373	1151.4561369427922	423.5343027738183	523.4940580012462	0.0	19061.108615763173	4542.895638424854	796.4159199351037	0.0	47402.28261147434	421.98022143026674	0.0	0.0
6jul20_K22	36.93567569852704	44.338970256809255	31.426858691490224	26.77632524653404	49.79879582722997	34.645446923918755	119.9586710457134	145.25039103426656	0.0	103.90082301801891	205.87160652445505	33.576494624539315	81.27063573453646	42.72666055821401	0.0	383.3930168541344	66.03189433126678	37.24315878707242	47.12393809252959	272.42275576795674	88.93706395454613	68.0755547228607	79.1448604977136	502.0847508493368	339.532057771269	102.4756516895105	0.0	1309.6677845134793	287.70187973385595	36.969728447542686	94.7301200019382	331.0786006289985	125.37535743067505	0.0	2673.4987849858967	371.01102668953115	22943.21787506465	230.29613517007405	101.555680786166	105.999051173495	0.0	4445.375738361519	999.0082488659766	165.22093601405334	0.0	13095.153587884517	88.12837864014931	0.0	0.0
6jul20_K8	0.0	13.616268711881373	0.0	16.47931246101184	19.3567989658968	0.0	60.2277669396877	27.41984950012395	0.0	72.12324572530956	49.36787620110466	19.531980296221246	36.62194147647242	18.64562077133782	0.0	170.09879279070657	76.90451873939556	0.0	0.0	128.37661145397786	102.39337220481022	0.0	0.0	251.7541611536838	186.73302207496502	134.62442418654595	109.09146139673372	1357.4662004433173	110.19668519091415	0.0	67.34293129019942	0.0	0.0	0.0	2252.215338784643	131.55381537802825	17129.86829219311	358.55087700462644	0.0	254.46229353709145	0.0	4916.609384354875	374.33728157824686	188.0290515672197	0.0	10233.723745385523	59.289002313686254	95.40711682055642	65.92681227208546
6jul20_K9	0.0	0.0	0.0	11.106453677155242	15.066671044201016	0.0	42.4494648764579	23.48617493496193	0.0	51.00227501631341	35.268690381821706	0.0	29.757948349534374	0.0	0.0	107.78952572141694	52.103858637372	0.0	0.0	74.57283878435554	64.614867698157	0.0	0.0	154.5810754784893	124.48096198819228	87.55463844224373	0.0	767.8745431840622	82.31998142252841	0.0	42.97582416666339	82.02037814827796	0.0	0.0	1386.1661605892484	77.07276138700189	10962.329124832246	214.4495671833642	34.96201876246218	142.9072046154969	0.0	3314.736944039534	243.95261240539116	123.88753051322723	0.0	7156.018901733429	37.785399246217935	63.41335892424996	54.53563743413089
7jul20_L10	249.76238278912945	1044.7543133047375	507.2183769847985	316.4047496676472	2346.4339792657	81.92159308572124	4430.623879312323	316.7286809875919	0.0	5075.386151492583	1310.398628558643	225.9769792009186	365.81809188575994	139.28738276653786	0.0	3318.550193034631	3917.912212062601	349.9168496995119	354.8181634747682	1316.3562205264986	1051.1582631139374	400.0745540512761	0.0	9674.497608722697	2274.935041035383	5563.071362346567	733.231025243749	18368.14019849046	946.1479811251552	0.0	1023.2464780749852	2309.330736462774	4846.965070922881	0.0	20676.281047621145	1224.6160678401684	161926.0259210463	5110.3133480292545	614.5178024584767	3126.6101238461347	0.0	35287.304231242015	3892.0184439859545	3186.6120508652007	0.0	89877.24692267047	0.0	1748.9269631201694	952.059286739675
7jul20_L11	0.0	0.0	0.0	0.0	45.831135667670154	0.0	79.9048822236379	45.3269944241387	0.0	95.92736010038071	82.70912721566431	0.0	0.0	0.0	0.0	200.5114987347239	61.677277230722936	0.0	0.0	144.07356819723887	111.96327939022028	0.0	0.0	589.1532953179882	283.2756927734925	214.70760495441016	147.16356035052712	1884.921588117301	184.25888261682286	0.0	111.73750564194876	0.0	0.0	0.0	4482.287043652019	186.29348633517964	45847.128892126915	1062.8390638604587	164.6496764975248	431.03093600953315	0.0	12163.324342810627	1487.8232055570609	699.8483647583612	0.0	39248.04219500083	210.05157522504825	189.04381035047027	0.0
7jul20_L12	0.0	109.03846482196795	0.0	91.01530664075486	178.61947274579842	0.0	365.4090169978208	162.5220120609976	0.0	446.50740018293914	330.3115862493616	0.0	134.81149202951195	0.0	0.0	784.304705244014	290.91369898187656	263.9664389990578	255.1509713411209	615.1424771412188	513.3190344571808	191.49792210723587	0.0	2303.978122929372	1113.6149567914827	873.2115297196375	514.2270414571544	8228.880135137479	629.3430724882535	0.0	463.08547539484016	0.0	0.0	0.0	15519.32583605296	725.9511697581198	134171.58047052965	3082.399162809997	638.8092715570039	1595.0296595904686	0.0	33743.07085763949	4131.7190250902395	1863.909995483963	0.0	98300.77725194131	685.7615384387162	711.7502960914212	0.0
7jul20_L13	0.0	74.72778655080113	0.0	49.44269575287778	117.00031926037038	0.0	188.902465070902	104.26946910895599	0.0	231.09825829944373	189.98259879988566	0.0	103.25378914351978	0.0	0.0	554.3325018336471	203.844233067796	165.2977025256508	143.79627953297086	360.9050768007846	267.2193067156109	0.0	0.0	1351.5035111467334	672.3032621501206	563.710716623365	235.70648016788826	4432.307668955992	427.74225716334433	0.0	280.8567547504423	0.0	0.0	0.0	9878.21144143146	400.93578050921957	93739.12554787207	2299.356699369041	626.7357297579083	1041.890601414382	0.0	24780.635162733663	3053.5361319353246	1484.6272622924148	0.0	79132.06698342273	396.234183699708	598.2290294532979	0.0
7jul20_L14	0.0	0.0	0.0	0.0	42.89785136025843	0.0	362.8892074394083	99.74337985007358	0.0	59.0061573495761	145.28021547525597	0.0	0.0	0.0	0.0	277.77580697056254	0.0	146.24053934511974	97.09075123427289	152.60220154038836	76.49853214830347	0.0	0.0	1161.2406797798835	323.2731300912409	0.0	105.82126295340359	1162.5147619103266	177.7342024054334	0.0	579.7295962960587	433.55915555200147	0.0	0.0	1928.5160617075933	237.25581291138943	28031.488358638537	3382.8239023000224	212.69281006222164	800.459416987516	1091.1752036663859	4808.5057707993765	1815.6721122408096	1707.4860300949026	0.0	19062.521709480534	0.0	1854.5956580234606	205.83591957076138
7jul20_L15	0.0	0.0	0.0	0.0	0.0	0.0	162.1642621404875	64.54933831699377	0.0	0.0	111.7153242412365	0.0	0.0	0.0	0.0	230.88406618995185	0.0	174.44900632839625	120.571167727053	161.35059572534269	91.68917231414724	0.0	0.0	1115.4646203276957	317.21874079153105	0.0	86.86147124365245	1090.4809732139508	205.94704289415168	0.0	610.7409387941608	447.21739233924245	0.0	0.0	2253.521235286321	266.5153235583144	32033.553167871967	4092.748467520063	257.1736901520076	938.4174391449504	1202.8070758299275	6005.349364788428	2309.028959674365	2150.9924433310816	0.0	23793.832060788867	0.0	2389.980541288852	635.5784152817573
7jul20_L16	0.0	0.0	0.0	0.0	56.93760563005822	0.0	410.7157534174566	115.89452817422735	0.0	79.95153296822859	182.0064371687241	0.0	0.0	0.0	0.0	353.35516676352614	0.0	165.5697317568582	98.09492609030278	180.0028994769954	85.31189656657772	0.0	0.0	1809.7943798569588	428.5487435637589	0.0	100.60795278565209	1566.7337663915573	222.1330758461243	0.0	817.9387132419914	595.7860327380623	0.0	0.0	2564.5043580160973	299.97619776932487	36581.787648169935	4684.2462571345095	275.1940822877217	1017.66520774173	1573.4940668094525	6218.444835415274	2367.3689320677104	2098.1288396496575	0.0	25073.658938835277	0.0	2452.570900445661	530.2136954559809
7jul20_L17	86.8903219864319	89.02891563693237	0.0	0.0	130.01729122352876	108.71707672940245	332.61941898978205	308.17748921086985	0.0	210.07790728312432	987.718799062584	117.80896966103472	274.7077042913451	190.19466126640327	0.0	2448.554943982829	175.29365952501567	151.90009518717397	129.99195773701152	898.0238575294385	592.6523181539202	0.0	0.0	1578.2162730215882	1709.2158823080008	341.408775168913	1216.8098670577715	4406.666236568598	664.5645600347682	0.0	436.2116899002609	1200.3158644998512	0.0	0.0	22575.039161213954	542.2073286525922	89421.8241351898	2134.94347793056	547.7158050086509	361.5074172876376	0.0	27888.722823025262	3115.4308969656263	799.7575332275889	0.0	38057.34335987311	0.0	0.0	0.0
7jul20_L18	0.0	106.90099584402522	0.0	0.0	181.9437526019688	138.24657320926556	469.17295446256117	507.00364863138964	0.0	302.77183033133485	957.900855636116	173.74307045126855	447.95872614417124	323.14714090143656	0.0	4355.835254959397	234.34356206480763	251.6073377277053	239.81271656305316	1606.969794840618	1166.8004871565315	293.31492524628464	0.0	2890.017405050515	3180.114625811785	446.4079755990682	2154.7473701929507	8619.364974942357	1141.7385768797667	0.0	752.2750607138672	2007.8063222812007	0.0	0.0	38495.63194304934	1000.6150193838272	146158.28686663913	3285.1348761303707	630.3337626442859	451.69406635089814	0.0	47664.235208696904	5648.1847695460165	1719.932701287247	0.0	68330.44064584	0.0	319.09416971385195	0.0
7jul20_L19	124.28342113285764	135.78817640910358	101.64957637421992	0.0	224.9650966528863	189.8084926910611	670.9707075072081	676.8205774951317	0.0	431.9706279854658	1613.6696342657885	229.02788575879342	618.0927703994092	422.03847981308866	0.0	6584.529902135738	361.66749892800567	347.86424525048704	366.8863929242898	2381.112028710054	1624.6830081773621	422.17753227274943	0.0	4159.155292447021	4847.198074346239	737.2820043967549	3291.2744736012914	12553.320116207686	1701.6295204728144	0.0	1120.133444816897	3190.0341873993584	0.0	0.0	58876.78464747026	1249.4006164081422	224353.44631289697	6036.6168504557045	1403.8571730138449	1073.2766984729317	0.0	77093.90242410637	8946.33793865565	3052.3323416184453	0.0	109675.2914878644	0.0	522.1860930679022	0.0
7jul20_L20	0.0	98.33304579252935	0.0	84.02976322579363	212.49484777246468	72.33209308997367	964.135698466604	382.36773575894546	0.0	612.3430291820943	921.8235403267868	172.6783035444386	252.3602683446034	191.45917309692132	0.0	1285.7693916179664	552.9452524880645	338.59502411262304	359.3965796410995	1536.5546640556904	1084.6590755139996	0.0	0.0	3154.282062590411	1979.5579769390436	1048.967903282719	729.1385400882982	17069.250997673807	786.5001390445202	0.0	863.9541811930284	0.0	0.0	0.0	20365.41316189676	987.049234458028	190232.93556964997	4296.082818799683	0.0	1918.44268411587	8281.080719907735	33454.718525056946	3827.3291623105574	1401.690466076497	0.0	100858.49186651637	689.3524870177762	940.1237288240744	0.0
7jul20_L21	0.0	75.24430502971924	0.0	58.43449100670242	146.96834406889903	48.89345104427662	628.659258816252	256.98656499466625	0.0	406.5318245029374	650.9489089081399	114.3596865947942	165.1399593941257	122.41810791669084	0.0	671.5775519208547	307.68549325166737	246.01041862035888	252.09065415867545	917.7838466077513	642.7404384219617	0.0	0.0	1899.746209139701	1167.6372816067158	733.8357922699522	430.7706853059623	9825.182859288832	444.5724043855493	0.0	515.0062217127216	0.0	0.0	0.0	11482.734854729291	558.5776507184454	111882.40889200573	2411.0618502814546	0.0	1108.918966075168	4698.630189899644	18910.9832070098	2089.97795957924	781.9305067581184	0.0	56069.54067902816	0.0	520.6872761914907	0.0
7jul20_L22	48.00487479578519	88.83947567750764	44.72707835668514	51.202891899156256	148.52240995928332	47.485734525098934	737.0400678166666	247.82789007977652	0.0	404.8306477258481	518.424708829085	94.43280620336435	115.06536655816069	82.57814107140341	0.0	553.7378917155407	316.62213348293056	119.03921597134917	143.9211198287311	685.6575726014174	470.4636213810649	0.0	0.0	1178.2322091051249	756.0525328725028	510.5552694935674	285.9855697159997	6976.894695614334	312.22999966041283	0.0	324.65068750561784	0.0	0.0	0.0	7392.919692214776	369.2003651266542	70186.64319339818	1571.612235743431	182.78775663885654	745.1332217519487	2986.965898411335	12519.967433522339	1398.9897045429311	515.606329932293	0.0	34703.772710663936	0.0	356.78405350072535	0.0
7jul20_L8	319.17517784428816	1305.9897925944813	626.9184875129542	347.6504136526852	2914.714002500485	92.86994447582128	5366.207274735611	355.4558886500795	0.0	6057.12819737417	1461.491272776291	231.04632581384598	382.9325973973116	142.39905707733138	0.0	3363.9324115484437	4634.944770378011	425.4497357241903	528.2596105296865	1364.024411001736	1065.0394381615567	347.11943054517997	0.0	9617.290953278012	2190.9748323276244	6323.03304894952	632.3541044602796	20069.991088583796	872.0408547938575	0.0	935.8157174819287	2140.415698737625	5232.0153761887605	0.0	18742.88690064913	1100.1655608640312	143712.54597665448	4003.267641822042	0.0	2813.944272496773	0.0	27332.58419757964	3220.5745013306264	2683.2317307658545	0.0	70458.18171789979	0.0	1247.0299317959586	743.3370688000833
7jul20_L9	335.7490964897373	1438.9232670238264	697.2074462350096	415.4287674479876	3326.929378717041	118.77632462993284	6590.202663434414	437.0185796520338	0.0	7798.910492488391	1883.2346559124508	307.7288777683392	494.26726496394735	206.47918437370598	0.0	4198.931609250346	6050.6861600302955	543.186096176139	665.5874503088062	1679.4517462644428	1370.3856273111082	436.8172352395964	0.0	11832.814656120107	2579.0772960734603	8224.140927053022	814.7509712832097	25158.41402844102	1063.4489280961811	0.0	1172.8184680049508	2693.5010728343327	6844.3093643302	0.0	23191.51988266984	1335.2503645913978	176351.65866137695	4659.771095817718	460.34767361932467	3413.4802876433173	0.0	34267.71495430067	3779.1590715843813	3296.498002569763	0.0	81787.1488415467	0.0	1513.2982127172604	926.4153235931852
8jul20_M10	53.945707194787104	139.87797703575612	58.43228773284362	36.48652789446551	359.83944393869064	46.87064072599989	798.192220309708	249.1268257309229	0.0	952.9329752062146	558.1219922821955	152.26920369022253	253.92008240603752	134.19461259153834	0.0	3239.8199622714073	763.6998003470836	0.0	232.58119802306652	1217.8293897605167	1100.419674602656	0.0	0.0	3152.7258392790022	3956.0948121850292	1328.5072417777612	733.3290880396246	15948.999469199109	1363.2776599609833	0.0	864.9925105740555	2595.586567806298	0.0	0.0	33134.60442993015	1221.6252418651738	184245.6316686479	3173.9469015647633	520.2774061101771	1052.7944902691656	0.0	42333.012777253294	4164.178338036923	1196.4040367586458	0.0	87602.67763926428	0.0	0.0	0.0
8jul20_M11	125.9157951808226	494.2401892262082	194.15945933757263	171.2798308246986	649.7051575920115	79.01252191347774	3088.794540995249	429.82406186573706	0.0	2995.396695375219	761.3965641362728	186.1649597042777	421.13228939936465	150.97509583443158	0.0	1375.314439723615	2362.3810065373928	163.23052225203568	239.68760037402527	1793.431480912036	678.4027565649	291.2466888495446	0.0	4104.581989012936	1582.1342934123004	4136.410585496778	0.0	10824.129668397904	1198.4437231626232	0.0	1058.3735382231357	1597.9873991008435	3665.1299144117493	0.0	11719.912629797229	1790.9651498244027	96111.964989046	2091.3464700799254	341.6023492748472	1352.9179412292094	0.0	31664.22763461465	3730.6805855506486	917.7342140905757	0.0	57831.00378302566	0.0	432.1922492848578	341.73832820692405
8jul20_M12	152.67909437211614	558.9677318749707	237.73687859076801	201.4944467759973	732.3417516337256	97.6129036468891	3465.937154089975	467.63987846086616	0.0	3420.7230234232748	831.7571658142869	200.49154122111548	482.9037687319693	184.8214896002181	0.0	1468.6204868195111	2673.026253530874	162.24362781361037	280.47977626798655	1905.5756723265508	753.6291071332056	350.2967602183101	0.0	4369.269939476866	1730.1601337144907	4626.8198968129445	0.0	10739.97372798664	1413.0979707020438	0.0	1193.4649283102435	1790.4342362273474	4330.338711902162	0.0	12822.61289589526	1920.9940840634106	106215.47334744757	2372.708258801636	446.8010738440863	1451.799849326847	0.0	37711.20883807736	4706.662242009351	1093.434108880429	0.0	74111.97166459342	0.0	565.8415311278821	419.5808665790877
8jul20_M13	82.76772422010684	313.41229502897636	129.3935749384758	119.89559737060536	424.46603825304254	63.07054949947929	2122.296943936196	293.6213766832756	0.0	2066.528967090832	518.4569091849787	127.9026012253846	284.0612929534185	109.33258102815205	0.0	891.4000670408659	1577.2869530194794	113.4051357862146	177.6831575604217	1188.451717776814	466.7594966860746	207.4661372958396	0.0	2646.6839384309037	1070.2314989550418	2772.7701150627863	0.0	7198.542497604986	988.4269685544733	0.0	749.6487265705438	1065.5243664801792	2582.469672298119	0.0	8863.342287887248	1476.9696823945685	76033.78487167122	1868.8992172661426	349.63015366045545	1153.3738743327526	0.0	28236.56951308121	3800.5264240865417	896.0154061653508	0.0	56078.789743579015	0.0	444.2220444928331	0.0
8jul20_M14	0.0	0.0	0.0	29.270094679777593	52.200554003836785	0.0	190.4534001263424	86.04862878537334	0.0	251.23207430489623	161.9311869566704	0.0	78.17577197027109	0.0	0.0	362.46595551681327	227.49225629651147	123.39643898788452	115.00445099731172	405.8940272438568	306.39047258672525	0.0	0.0	586.0052005276336	619.2778972091089	659.9255129642389	300.21838514195593	5550.979944290583	397.35529137734136	0.0	314.2738467048768	740.8223624240612	0.0	0.0	9563.215386203412	708.3917758363244	60906.89580216062	1303.9845710842742	265.61720722730576	648.51564178867	0.0	23532.10568216308	2242.30393821644	696.004086823779	0.0	33008.665078339945	335.3435257597315	873.2415017062692	495.36131235724906
8jul20_M15	0.0	0.0	0.0	28.37271391407301	55.38374633534505	0.0	169.89985768265532	95.00519523926864	0.0	228.7603163933741	148.53558563192044	0.0	67.60758137756974	0.0	0.0	352.0902528497648	237.10797558409126	101.04040772630415	104.36523077033807	361.4541908410367	291.6361569371388	0.0	0.0	540.6227187339014	555.5133058257599	567.6650430435018	249.48026726108841	4929.774759818216	364.7023159870479	0.0	288.0514945486013	701.32385840988	0.0	0.0	8400.583282121495	566.4998970824188	52940.7325811729	1058.9612292194217	159.22163334783403	469.96232196120604	0.0	19691.80549603032	1829.171731908344	566.1926073318109	0.0	27694.857798434103	0.0	714.0003925301818	415.42456570242433
8jul20_M16	0.0	0.0	0.0	0.0	31.620698054642727	0.0	134.64343743477943	65.2016235348745	0.0	186.2128828144401	121.12246667116123	0.0	56.61480279091978	0.0	0.0	301.72321811959614	199.62727820307603	78.02588644818279	80.91763015021616	322.2655629179433	234.91983793481876	0.0	0.0	446.83560634224887	495.2623184131148	489.08340788307817	285.71100699171836	4385.274579832852	308.5044669550836	0.0	247.89819517074923	578.2752469660579	0.0	0.0	7474.9979364005685	542.6327859294786	48450.06421175036	1016.9233483411774	182.1214521656493	456.7514335733415	0.0	18262.137217419386	1795.7433653966953	532.0468765369387	0.0	25725.416193292724	0.0	653.8694882964991	391.3046615128529
8jul20_M17	159.50225546358138	315.4204301160832	147.6034439660054	345.75345533216154	667.5980095556397	112.21677612381643	2398.901898628873	567.1655244806233	0.0	2785.334418096683	1768.5082631047405	230.40587656864938	317.96959528365414	213.37520570393798	0.0	964.7026680441772	2038.6247132207986	291.40013013248836	414.2517902371894	1490.4142910833357	931.4731698606696	0.0	0.0	2907.863930623481	1651.800818863851	4356.578537495758	788.9678346005446	16470.405097813546	827.3650720383779	0.0	927.5419626593307	0.0	4405.448195627804	0.0	16556.39192464811	1004.9041700038327	152651.6356202965	2442.733745037545	0.0	2126.7053052798387	0.0	36377.40021795915	2901.8577346731045	1554.6672852210322	0.0	78295.45671735554	0.0	444.0594687394459	0.0
8jul20_M18	0.0	117.76979465043684	0.0	130.02072830443214	242.10732536653947	0.0	816.2526533018149	235.3385507636443	0.0	1061.0248284239708	478.85928363140846	132.1334497947117	174.16823302745345	109.03902776192396	0.0	602.4820318266727	900.7477125546612	306.12984382778285	259.49754892097667	694.5209145878224	461.0066080474279	0.0	0.0	1491.8726044347727	833.4758458161477	1971.783362768591	405.06796626462335	8448.700993620978	401.7684386023943	0.0	499.18573435628764	0.0	0.0	0.0	8633.326029445501	531.480798224348	85138.12753970614	1424.659583098624	0.0	1418.3823068959155	0.0	21198.18038104004	1664.3910976684558	1638.1248385970034	0.0	46534.74187957682	0.0	397.8516031012472	0.0
8jul20_M19	82.08430882554849	131.94155953170997	64.98867445062601	152.27446162997094	269.49134481699366	37.900113327279506	893.5739341443086	222.3311131936911	0.0	1065.095160017687	600.5073010472946	94.86230144562393	142.5139715275631	110.09466380731364	0.0	371.36725149903697	834.045714283301	103.43931076679348	164.99271299214033	572.9049618441409	365.9403436010999	0.0	0.0	1125.6486951464046	616.801075361171	1831.6339434941171	297.69495533426965	6390.76165471615	334.14352272832804	0.0	365.298152702909	0.0	1844.2242018063064	0.0	6649.82040296922	420.9036051721741	71632.29434571929	1068.7240890686405	0.0	968.8010741219223	0.0	16308.392114144492	1176.7723513410388	652.6887415485779	0.0	36460.64840787665	0.0	0.0	0.0
8jul20_M20	0.0	45.59390091028858	47.00332214049042	63.96853798782753	48.24664446364275	0.0	186.99177319017846	99.36845001384035	0.0	153.16557112553778	144.8375938838716	0.0	76.38596317492981	0.0	0.0	252.1880212007444	0.0	410.01515168494467	225.01560815808702	221.4764490470541	118.03998922510098	0.0	0.0	383.7921978970755	201.60000029987012	224.59067274983727	0.0	1021.4706213802654	185.9775049586937	0.0	141.5550056105121	253.79360132728212	0.0	0.0	1598.7012877125846	210.12523674735286	17218.896937776248	427.2207333533333	0.0	158.0093827350793	0.0	3875.928658402002	454.9935790998313	168.40649147190055	0.0	12595.782040755425	0.0	0.0	0.0
8jul20_M21	0.0	0.0	0.0	26.065780288269863	29.804629283152146	0.0	73.86129581727701	37.3774564471315	0.0	64.83632643320904	53.87391161087678	0.0	33.07783360793983	0.0	0.0	118.47371751568605	0.0	140.97055499380778	84.38730134396096	85.47415787967275	45.2557845790836	0.0	0.0	146.94900116687387	89.24505664994284	86.79371941962053	0.0	435.50581466418487	85.8070956606015	0.0	63.12446179308394	116.53619086332212	0.0	0.0	839.6327540837799	107.9329843635998	11203.95073184048	231.1850646486011	0.0	72.19813500031037	0.0	2509.816257106746	265.0252679989012	94.5451169907802	0.0	9082.625712904928	0.0	79.61506208160839	0.0
8jul20_M22	0.0	85.61446409085711	71.06063920987988	0.0	0.0	0.0	357.5969078912526	174.8203925074453	0.0	262.6884571725704	235.47648353126118	0.0	124.76015763795219	0.0	0.0	500.6538513513223	221.03425874172683	580.0059143240766	282.33852608161664	386.866324749471	181.90217080411446	0.0	0.0	858.5728126156257	382.0284846678489	380.13657464818016	0.0	2162.8227717413265	283.13448583887794	0.0	213.3815724339991	363.95381735182684	0.0	0.0	3375.8195153044953	350.3906304741874	39383.77729136337	702.8667181116791	0.0	208.16570401743263	0.0	7694.83967104888	714.5457416270993	229.98326344471081	0.0	25558.297697320937	0.0	216.76315630180832	0.0
8jul20_M8	98.60735077740131	202.72268378509582	93.05268908414415	46.441116024818285	516.1627455505964	71.23372435798224	1054.5432329301018	324.3281175728498	0.0	1242.834640489754	855.7870974740723	216.97697981294854	358.8156983492212	179.3740451316198	0.0	4282.876617096975	1014.0899494108133	254.7080819491991	348.2200744718952	1517.9913868198882	1343.4091794333951	307.92240499612814	0.0	4385.395581925896	4891.645252107917	1693.927116146737	825.0055182853833	17886.059822173716	1558.8924572407057	0.0	994.5409525433388	2977.1232127185713	0.0	0.0	36766.22051567668	1418.0246811627615	216657.1781615936	3535.2777494233123	578.1440374965108	1134.3695110885178	0.0	44482.01296597551	4187.26115667994	1362.9141406500771	0.0	98195.09148228525	0.0	0.0	0.0
8jul20_M9	38.99520752032947	80.34702343326956	31.83086572400012	19.55313195422556	175.19293877069472	28.63908387046622	373.6945384450727	110.03293970043836	0.0	436.6415866203881	286.122710811424	77.58803404115505	130.30726535184502	0.0	0.0	1720.1131072623873	396.51955845999305	110.92071945264864	122.24389421204168	615.7618848224404	526.6235347411373	140.48107736563531	0.0	1712.6327514302307	2080.749334812441	657.4741829538445	411.6965172304155	7986.333604999979	691.2340623857982	0.0	446.5499715011473	1355.7951261249964	0.0	0.0	18178.817702357614	637.9767793855348	113137.50987239275	1820.0341323540147	311.5001907338832	595.0743875163034	0.0	24770.818636231234	2303.881796847205	688.5355031724415	0.0	55247.76501105414	0.0	0.0	0.0
9jul20_N10	0.0	0.0	0.0	28.698472311760806	47.46275980296795	0.0	110.50067734527349	49.23048124291725	0.0	115.2969453342638	80.16437898691696	0.0	81.11540137811754	0.0	0.0	174.00588550805955	109.04236738730472	81.52629219959941	68.97891424751217	286.031804354074	197.6959501424339	64.98329845171705	0.0	356.4924892923314	316.49243963885124	290.4753832615257	0.0	3024.933333419897	239.809623956387	0.0	112.3556381223623	0.0	0.0	0.0	4242.171730365659	242.6067187586055	33296.98646700337	334.4266672386258	0.0	522.1596918194707	0.0	10507.259493492294	519.5771904368802	418.4384825731123	0.0	18152.635235585978	0.0	149.75986877407462	0.0
9jul20_N11	158.265701464821	387.2926004685368	178.36874971759354	867.8389568752872	638.495842668339	53.7172653604799	1216.6187080310615	166.79394773003202	0.0	1109.7379866373462	395.3642120571133	93.00140188781315	212.17776577801698	94.92366925898293	0.0	1321.3758599015396	710.4246734963701	239.7565820791405	243.78868059313086	640.0405742795608	559.8558920836261	92.68844883585442	0.0	2805.8281086717393	902.4509125977336	1037.9739537614416	0.0	7113.498641844593	367.89700485718606	0.0	469.9257813210833	996.8555518220966	1023.2222271335994	0.0	11898.787192066282	293.4909785036886	65458.13216959837	1388.9166629642136	140.61151951058264	669.5627289332376	0.0	21724.76636935404	1011.9674723930367	736.2617440504698	0.0	31794.034248073687	0.0	322.09617212819353	0.0
9jul20_N12	353.5241066450086	960.8787993911243	427.3541927723342	2206.416815714451	1586.5943110284757	100.39192753954813	3106.7750480341338	385.0851642544775	0.0	2837.013124633999	1069.4392955203352	177.20522094780483	400.7938008344172	167.72280035374357	0.0	2448.7306803961937	1733.0070109355315	446.76431814035163	435.02705835151664	1173.0507306590964	1003.5635300039244	156.91289919398028	0.0	4688.332460241186	1390.8151255012272	2217.8441401999653	542.7037057675961	11137.859859421365	390.79273597432035	0.0	691.6715950975905	1492.5890976281669	1737.7866386530704	0.0	14254.62592197785	371.3289220683145	69477.45590937027	1468.8681683809173	0.0	742.8981919773082	0.0	20462.7414067458	908.3962630600087	678.3295082544238	0.0	27118.679696240848	0.0	317.71982200926624	133.79558919654986
9jul20_N13	0.0	29.27983998524313	0.0	66.8432266307301	59.73984080024863	0.0	110.16203936601823	26.98208849590452	0.0	120.9072136281798	51.454424884361366	0.0	43.75986117019203	0.0	0.0	276.6088254868193	96.99181083494736	66.69597561101816	62.941388183129405	130.74418877725125	115.74836580607729	31.13704276814225	0.0	585.5066756273826	206.29644152436612	171.85464224347805	0.0	1431.6146559375504	126.82700797077473	0.0	134.14250648142865	232.63151473379955	0.0	0.0	3363.4994680738127	94.97694186545912	19560.736086049328	504.4984958584623	54.4505574493665	208.7400492526773	0.0	8365.500866326942	396.9682362272469	305.74438324315867	0.0	12424.26017002668	0.0	175.24905715648498	0.0
9jul20_N14	0.0	0.0	0.0	0.0	36.87183921316221	0.0	252.72234506916047	57.12584863568013	0.0	406.17974707537377	122.52441696198342	0.0	85.86313167466821	45.375508923886535	0.0	391.6844956875606	340.93624460288163	63.15088791326574	0.0	295.02952935675694	215.83903946550686	99.65086599093878	0.0	738.6633927739998	461.1903953775399	966.5846482800507	0.0	2739.677382833325	672.6744598680377	0.0	227.47254521419282	381.03758179536925	0.0	0.0	5287.311707398478	720.2042308028526	34054.752130696645	940.2049429067005	169.54257490823352	407.60942764421867	0.0	10572.697817542485	1440.9153496769334	313.6107076689217	0.0	19397.15038436104	0.0	90.89304241660341	127.00445589007114
9jul20_N15	0.0	32.892607707578094	0.0	41.10330067953933	67.31385896747939	0.0	493.7387397234397	91.6011189240677	0.0	634.8997382885399	172.58938777701084	41.88908072556614	99.7504209387944	48.994713959569985	0.0	494.1791966728702	455.0393945337435	76.50533241400592	96.5029452494746	314.8716535390756	236.9020267276831	99.49720662647131	0.0	690.0377103564418	410.38717073981763	955.7397266775372	0.0	2667.3597334632896	518.8026907534273	0.0	193.7322412162636	0.0	0.0	0.0	4634.321165631648	593.1116729125987	30558.94170172438	774.486017912301	114.72046674855557	309.96344415135866	0.0	8995.371986290616	1174.9450881281655	250.832344565219	0.0	16807.264002611333	69.62978103917017	83.08477304253402	134.95113998896178
9jul20_N16	0.0	0.0	0.0	0.0	45.25163463037697	0.0	284.1674744403922	66.25010617833715	0.0	443.5754688535851	118.46856371054672	0.0	82.98292373974047	42.384808572871215	0.0	445.90777504120047	376.9971259285056	61.064029216769896	96.37274121431021	330.93195245380264	193.29564348489455	100.26802946450462	0.0	697.2211601160395	425.12486245239336	852.8043147590297	0.0	2489.910195573993	609.1358725271493	0.0	216.278695490141	0.0	0.0	0.0	5388.601102937497	675.6537704101038	37145.92825822621	1075.9244820493877	170.96108194793362	360.80570238365976	0.0	12794.865934237736	1608.587011010318	339.4600227390171	0.0	24988.29045764234	121.93489854197415	146.51168741361641	173.36840392045585
9jul20_N17	0.0	0.0	0.0	0.0	0.0	0.0	74.23227693741514	49.970504563748634	0.0	0.0	74.24347104863901	0.0	0.0	0.0	0.0	329.3670587412362	0.0	109.7799696286854	75.53224782705702	129.40307512484296	101.93895964840915	0.0	112.3955499603762	341.1686481182793	289.37275129746337	0.0	121.1266734921014	1111.6209869008774	230.85610622531937	0.0	96.61227361191685	0.0	0.0	0.0	3631.641517047783	252.2267601035094	26766.936857499266	930.9243474345441	276.2556354798703	134.78606272373906	0.0	5092.310503141783	945.5371280031897	99.4961140556061	0.0	9360.3656938093	0.0	0.0	165.34535065167015
9jul20_N18	0.0	0.0	0.0	0.0	106.47304238713193	0.0	253.65008463672245	130.60119696733813	0.0	127.72351001229826	185.5063443688772	0.0	111.58722295832966	0.0	0.0	1011.852182526196	0.0	294.62838673966417	212.5919925335521	365.0437503794431	268.64087156838747	141.5162575200926	0.0	919.7022448107342	710.8294322742239	0.0	254.84392509803143	2972.5579933052422	470.9470620669149	0.0	204.6780801492004	0.0	133.7894855721145	0.0	7870.254919403091	511.6443771718165	57166.08657879687	1408.5576980000487	254.93166460333092	257.78574363876004	0.0	9565.86415393635	1616.763008294283	476.70445580031736	0.0	16972.90915684203	106.16054398838186	0.0	0.0
9jul20_N19	0.0	0.0	0.0	0.0	91.17819966447323	0.0	173.8454582200407	93.0816594745512	0.0	90.76288292286236	115.74014581895088	0.0	84.1283677077638	0.0	0.0	896.101306041776	70.16346385529205	187.12498919901358	151.32454931936937	327.5063644502466	218.18954262404876	151.60309519319955	0.0	879.9693905237046	848.9263327707338	0.0	277.2861647442921	2813.633988491651	597.979932700934	0.0	213.5074002797858	0.0	112.38092171610592	0.0	9591.011593519104	648.8619514147417	66586.30462827046	2579.908692319363	327.34053333933025	291.5542621074298	0.0	13011.339644195674	2183.8996281619734	501.50486694211287	0.0	23193.20946495087	125.98942371912659	0.0	0.0
9jul20_N20	0.0	67.84540367667456	0.0	0.0	95.50669102204245	81.18997158026829	208.6504819815814	335.05509835838416	0.0	210.13656475179948	544.4391746680503	0.0	385.38635232518715	195.59489891446103	0.0	1895.8632976511865	0.0	396.99041535439636	298.7359939610677	1343.1367311557885	686.6174574666339	173.70243843362198	879.2484754249073	1125.9804797214815	919.7341769409364	0.0	1637.9687803895922	5597.01131967309	1040.9252222645841	0.0	234.91113723743828	517.9308173639337	0.0	960.7963033430199	27341.183660143182	564.7920533676869	97128.06509250363	1459.7271584252092	602.3571293212425	292.63773007765775	1442.0037815004212	57179.14308777102	5077.961135750773	635.0410317871538	0.0	47845.49383671573	275.38115025749266	0.0	0.0
9jul20_N21	0.0	0.0	0.0	0.0	62.56884488046385	0.0	136.8469535053183	215.67582324288298	0.0	100.19230897167286	263.35913363542494	0.0	247.38925677330073	135.2250322007055	0.0	1212.5191610795305	0.0	274.82648483541	202.34452121580185	909.2293532290898	475.62663275161935	106.968470938135	467.0572834547007	776.5279264283839	595.3987471396086	0.0	1042.1763176634329	3811.720532935498	622.8636197449529	0.0	152.80977513780854	363.13572854470766	0.0	678.5845350703953	18321.135794329297	415.1927930601478	66750.40377030622	970.3983320416356	484.0802156622764	298.6181855489735	1107.7063277792427	37201.02758538391	2963.315599267551	396.76079842863123	0.0	29273.451755505703	140.2414362614944	0.0	0.0
9jul20_N22	0.0	0.0	0.0	0.0	45.18384904670501	41.13691292643196	90.74279645418777	145.21302961569373	0.0	91.23536971852334	190.89184834078318	0.0	191.3974551880639	90.0911185814311	0.0	814.1895583356066	0.0	172.46577820973602	123.02584665816792	617.82481179719	332.6438579897767	84.27057415547516	0.0	512.0743209337463	401.15064935202736	0.0	711.1768612280583	2453.2164181713338	416.4379509947817	0.0	113.030788140445	231.6043069197232	0.0	482.7509240617212	12798.920374047259	270.6065044633216	49362.68478499083	722.0712944931685	353.13270800841303	197.34625440070903	818.8245691535749	29709.857898442733	2260.77111270288	308.598240281711	0.0	26329.99548183268	140.01201827093297	0.0	0.0
9jul20_N8	0.0	0.0	0.0	32.94507217604981	54.62221521109864	0.0	124.19721775899141	54.732224830003716	0.0	115.42442796457465	93.28969451607922	43.99139543947186	86.71048249977653	40.69138687672999	0.0	217.433732920543	138.45204260255164	62.410091876421106	58.95991495213401	318.000976672654	214.14344969054093	64.8936432573667	0.0	391.7898902622133	341.2814303619321	295.1815278910086	162.61592265131318	3631.5269277940884	204.24081597405998	0.0	132.85812240286444	0.0	0.0	0.0	4844.901221223637	250.00032198024292	36684.60650983544	510.23906598691434	0.0	611.4170167048485	0.0	11642.10132407829	547.3433535312842	454.25844143831137	0.0	20200.90763088663	0.0	132.4363989540351	0.0
9jul20_N9	0.0	47.981000510641756	0.0	43.099471227376775	93.39485808923824	0.0	222.18173096183762	81.11182228524174	0.0	178.71962511947558	140.9199505955437	53.00971637138317	115.23116509426369	52.13187115054519	0.0	258.8193680706945	187.6825842552294	91.34751999604248	73.10273381493168	381.57727984647727	274.32059905459283	64.87378468904528	0.0	434.0942888993325	353.6525775543032	344.57336302827173	0.0	4192.842697044602	222.37849361814327	0.0	139.72643540189162	0.0	0.0	0.0	5049.900109384904	276.0143130232235	39440.382185734416	460.20686299904884	0.0	580.8972021156225	0.0	11187.227174546399	522.5934721811992	399.8455910332033	0.0	19686.13733885304	0.0	154.56724896634364	0.0
[truncated: 50 more columns]
