# Supplementary material for: N-glycan profiling of tissue samples to aid breast cancer subtyping
Source: Sci Rep. 2024 Jan 3;14:320. doi: 10.1038/s41598-023-51021-3 (PMC10764792; doi:10.1038/s41598-023-51021-3)
Supplement: Supplementary file 7 — Supplementary Information 7. [file 41598_2023_51021_MOESM7_ESM.xls]

## Sheet: MUC_vs_others
	vs HER2+						vs NST						vs TNBC						vs Controls						vs Lobular
N (MUC)	m/z	N (HER2+)	P-value ROOTS	P-value Wilcox	Log2FC	FDR	m/z	N (NST)	P-value ROOTS	P-value Wilcox	Log2FC	FDR	m/z	N (TNBC)	P-value ROOTS	P-value Wilcox	Log2FC	FDR	m/z	N (CTRL)	P-value ROOTS	P-value Wilcox	Log2FC	FDR	m/z	N (L)	P-value ROOTS	P-value Wilcox	Log2FC	FDR
18	1157.60	62	0.389817647058824	0.209694506453037	0.000261515520957474	0.458333333333333	1157.60	149	0.909619565217391	0.292325636411249	0.0000542874164662832	0.923076923076923	1157.60	66	0.184846153846154	0.0105516408990587	-0.000581381255225515	0.246153846153846	1157.60	6	0.00285714285714286	0.00176202938319578	0.000945731307803411	0	1157.60	55	0.362198863636364	0.389078488610083	0.000259707182526561	0.418918918918919
13	1187.61	41	0.219682352941176	0.224733792587489	0.000224171706391062	0.272727272727273	1187.61	104	0.229951086956522	0.313757059304564	0.000204454705832547	0.294117647058824	1187.61	45	0.59528021978022	0.0635215884010625	-0.000145287916447349	0.627906976744186	1187.61	4	0.0290833333333333	0.0187348049385672	0.000519869983550331	0.02	1187.61	37	0.133380681818182	0.53338207590004	0.000264922688630651	0.163934426229508
11	1350.69	40	0.682841176470588	0.25743910685017	0.0000420470518865605	0.725	1350.69	90	0.635076086956522	0.524476241449087	0.0000633385656712419	0.702380952380952	1350.69	47	0.251912087912088	0.0518509298193602	-0.000306313814960928	0.328358208955224	1350.69	4	0.00323214285714286	0.0276667236286393	0.000311368084810596	0	1350.69	28	0.782147727272727	0.839120133525498	-0.0000442742345923826	0.821428571428571
24	1361.70	66	0.390523529411765	0.165749962110195	-0.00103752834984651	0.458333333333333	1361.70	140	0.735951086956522	0.765461942620225	0.000179282696182419	0.772727272727273	1361.70	62	0.385010989010989	0.158147930922559	-0.000514468258008337	0.460526315789474	1361.70	16	0.0206904761904762	0.0541192898283465	0.00108545700695408	0.02	1361.70	62	0.622164772727273	0.300666368530166	0.000202553130923555	0.679012345679012
9	1432.74	43	0.0227058823529412	0.00321248226939883	-0.000192612251728205	0.0212765957446809	1432.74	111	0.0983478260869565	0.00486508786904057	-0.000093285577149259	0.145454545454545	1432.74	45	0.0325604395604396	0.00469226403925933	-0.000176222420823283	0.0408163265306122	1432.74	8	0.265470238095238	0.744604735036494	0.0000515813530743222	0.304347826086957	1432.74	41	0.0248522727272727	0.00669885178211965	-0.000132705869360301	0.0232558139534884
33	1595.81	72	0	0.00413020757751931	0.021472426065234	0	1595.81	180	0	0.0016280234184004	0.0217089664748649	0	1595.81	78	0	0.00872526343949949	0.021475771023709	0	1595.81	26	0	0.0000758767855671342	0.0256126401071322	0	1595.81	72	0	0.00258681350456132	0.022087854889056	0
32	1606.83	72	0.649670588235294	0.283110224094904	-0.000132765866441756	0.717948717948718	1606.83	176	0.60245652173913	0.668203390044857	0.000112491043995771	0.674698795180723	1606.83	75	0.471642857142857	0.240297408235353	-0.000232525501184528	0.544303797468354	1606.83	23	0.103375	0.0983078817075048	0.000454125247285935	0.116666666666667	1606.83	72	0.880136363636364	0.409448776899225	0.0000301204000609768	0.896551724137931
0	1677.87	2	0.363123529411765	0.343413056191221	-0.00000844346279161811	0.442857142857143	1677.87	3	0.468934782608696	0.460761008066406	-0.0000230601676572469	0.573333333333333	1677.87	2	0.375736263736264	0.362802793590509	-0.00000522032904702501	0.453333333333333	1677.87	0	NA	NA	NA	NA	1677.87	6	0.0902954545454545	0.091001025174914	-0.0000257667797658749	0.107142857142857
26	1799.91	72	0.144147058823529	0.0982455351818647	-0.00134166028720627	0.183333333333333	1799.91	179	0.140760869565217	0.0670629464398327	-0.00105224489657763	0.189655172413793	1799.91	78	0.000252747252747253	0.000179891876886818	-0.00391991230808847	0	1799.91	22	0.0308630952380952	0.0977766141278561	0.00169319394639978	0.02	1799.91	71	0.140960227272727	0.0737485839354407	-0.00119482723376239	0.174603174603175
33	1810.93	72	0.132035294117647	0.748231454899487	0.000961376929283312	0.175438596491228	1810.93	176	0.015554347826087	0.82372523163481	0.00105515312226368	0.0222222222222222	1810.93	78	0.348395604395604	0.58120572689157	0.000541208467035907	0.430555555555556	1810.93	27	0.201690476190476	0.223224111715792	0.00118702021896025	0.238805970149254	1810.93	72	0.185914772727273	0.827871084557958	0.000757087110796416	0.234375
22	1840.94	60	0.0544823529411765	0.0550263704926627	-0.000486646410637695	0.06	1840.94	165	0.0192391304347826	0.00466555804557004	-0.000531372906193976	0.0222222222222222	1840.94	63	0.00685164835164835	0.00534069178753421	-0.000613563218522417	0	1840.94	20	0.0368809523809524	0.194566283152321	-0.00120902572985717	0.037037037037037	1840.94	62	0.0065	0.00587258793356694	-0.000585303391484822	0
24	1851.96	66	0.819641176470588	0.241318620388887	0.000054046939063647	0.843373493975904	1851.96	153	0.124913043478261	0.877612549092512	0.000293568761905666	0.175438596491228	1851.96	72	0.137879120879121	0.0292467424625827	-0.000521264986481113	0.183333333333333	1851.96	23	0.299880952380952	0.813519823859667	0.000339305483622886	0.357142857142857	1851.96	57	0.114778409090909	0.786528162763823	0.000344888227655635	0.15
11	1881.97	63	0.0000235294117647059	0.00000201595320068951	-0.000629148937341862	0	1881.97	122	0.00809782608695652	0.00151672666044745	-0.000275941494184374	0	1881.97	62	0.000021978021978022	0.00000270681171087996	-0.000708264250236774	0	1881.97	21	0.00264880952380952	0.00157899149287607	-0.000499146198067651	0	1881.97	49	0.00352272727272727	0.00191525543268329	-0.000352951829010234	0
0	1922.99	0	NA	NA	NA	NA	1922.99	2	0.570570652173913	0.549999939572977	-0.0000101953083642095	0.654320987654321	1922.99	1	0.533582417582418	0.52821497261095	-0.0000085583690037716	0.590361445783133	1922.99	7	0.002	0.00372507408799344	-0.000128796660891975	0	1922.99	3	0.248005681818182	0.241221822334917	-0.0000717517358174747	0.308823529411765
28	1998.01	69	0.224335294117647	0.000289331851217793	-0.000755985171923062	0.272727272727273	1998.01	178	0.297510869565217	0.0000612005964040831	-0.000487131875051562	0.380281690140845	1998.01	76	0.00850549450549451	0.00000657199331583726	-0.00186474436426627	0	1998.01	27	0.0770654761904762	0.00139338256044971	-0.00159020912251295	0.0862068965517241	1998.01	70	0.260443181818182	0.000317919803622875	-0.000770136307232257	0.309859154929577
23	2004.01	70	0.0125235294117647	0.0190178340084212	-0.00138830796164373	0	2004.01	174	0.0271358695652174	0.0217848516494432	-0.00105452898699343	0.0408163265306122	2004.01	78	0.00000549450549450549	0.00000738216622741253	-0.00343812728470914	0	2004.01	11	0.00467261904761905	0.00335269902984335	0.00120077861946455	0	2004.01	68	0.0353522727272727	0.0425281471140245	-0.00115396839569735	0.0444444444444444
28	2015.03	58	0.000811764705882353	0.0170785388969472	0.000680068930218561	0	2015.03	152	0.00154347826086957	0.00330171546548389	0.000691761967160953	0	2015.03	65	0.00495054945054945	0.0607931784891461	0.00052622752044058	0	2015.03	22	0.736136904761905	0.265830375776149	0.000130039887426144	0.746987951807229	2015.03	49	0.00000568181818181818	0.00056136396258149	0.00088929941369635	0
27	2045.04	54	0.980905882352941	0.947402195199093	-0.00000580072351524926	0.988235294117647	2045.04	162	0.378353260869565	0.278441519524794	-0.000185075690212393	0.472222222222222	2045.04	64	0.14028021978022	0.141000943613066	-0.000359812281470105	0.183333333333333	2045.04	29	0.000494047619047619	0.000621236151219921	-0.00318508618456766	0	2045.04	60	0.45675	0.404357916029075	-0.000171829094648791	0.519480519480519
33	2056.06	72	0.721094117647059	0.671192728844911	-0.00026504871811686	0.765432098765432	2056.06	180	0.578211956521739	0.388779138552773	-0.000345408194685	0.654320987654321	2056.06	78	0.147950549450549	0.143927442000641	-0.00113749838418867	0.193548387096774	2056.06	30	0.0562797619047619	0.103221328926723	-0.00238389157717559	0.0545454545454545	2056.06	72	0.500306818181818	0.292501075465652	-0.000480571583456238	0.556962025316456
33	2086.07	72	0.0000117647058823529	0.0000190129156719022	-0.0121306937390628	0	2086.07	179	0.0000326086956521739	0.00000158059857443652	-0.00954839414455288	0	2086.07	77	0	0.00000032808013214579	-0.0135046076047437	0	2086.07	30	0	0.0000117160930232107	-0.0147842189933045	0	2086.07	72	0.0000625	0.0000157739346419099	-0.0074251655436899	0
11	2097.08	39	0.0437294117647059	0.0413385180145232	-0.000245393272083901	0.06	2097.08	72	0.734021739130435	0.577175331442177	-0.0000352580510095311	0.772727272727273	2097.08	40	0.0130879120879121	0.0340272165475799	-0.000422545929851004	0	2097.08	23	0.000505952380952381	0.000191382541870103	-0.00119984090803469	0	2097.08	32	0.0798011363636364	0.133927096500508	-0.000271278320004586	0.107142857142857
9	2127.09	13	0.910205882352941	0.412279647847808	0.0000121894989995256	0.928571428571429	2127.09	15	0.0927608695652174	0.00315424957483019	0.000128861678396471	0.12962962962963	2127.09	6	0.017478021978022	0.00744308030922354	0.000169184431341924	0.0217391304347826	2127.09	15	0.000202380952380952	0.00596851660679368	-0.000999086989915189	0	2127.09	7	0.686965909090909	0.0395284252040694	0.0000503970685828731	0.74390243902439
33	2172.10	69	0.581629411764706	0.964212884126664	0.000518200189343164	0.649350649350649	2172.10	177	0.0382608695652174	0.903403113471115	0.00114367665590187	0.0588235294117647	2172.10	78	0.190159340659341	0.0329819914609199	-0.00121492322633554	0.246153846153846	2172.10	29	0.0417023809523809	0.15939233364266	0.00191326451062617	0.037037037037037	2172.10	71	0.472681818181818	0.578442240529329	0.000641194364839402	0.525641025641026
21	2202.11	56	0.177152941176471	0.0250575353592264	-0.000658939742669434	0.229508196721311	2202.11	139	0.0571576086956522	0.0110656759734527	-0.000872959335965481	0.0754716981132075	2202.11	64	0.00374725274725275	0.000644029934066987	-0.00146475193564871	0	2202.11	24	0.00819047619047619	0.00460091828072216	-0.00209022110587089	0	2202.11	55	0.0391420454545455	0.0141980043908078	-0.0010793888346317	0.0444444444444444
23	2208.11	69	0.0000117647058823529	0.0000217939073292731	-0.0033276711479658	0	2208.11	175	0.0000489130434782609	0.00000372007329825623	-0.00269852443991168	0	2208.11	74	0.00000549450549450549	0.00000002451904880617	-0.00752185218760856	0	2208.11	12	0.0783452380952381	0.0145973608248937	0.000921568039063622	0.0862068965517241	2208.11	64	0.000568181818181818	0.00107656398818216	-0.00248035257980573	0
29	2243.14	50	0.0209882352941176	0.0744072910917101	-0.000532702463419311	0.0212765957446809	2243.14	107	0.21729347826087	0.706802423769546	-0.00027538306654478	0.287878787878788	2243.14	57	0.00412087912087912	0.0130650733649463	-0.000853539928770355	0	2243.14	26	0.0000416666666666667	0.000332416834486865	-0.00115950884918212	0	2243.14	49	0.109153409090909	0.252106542866318	-0.000414756658341448	0.137931034482759
33	2260.16	72	0.000341176470588235	0.00041447055183754	-0.0544483638311652	0	2260.16	180	0.000168478260869565	0.0000122163893208262	-0.0682989779435479	0	2260.16	78	0.000142857142857143	0.00013551802822492	-0.0590044101643681	0	2260.16	30	0.000517857142857143	0.00151176528160396	-0.0816600257921991	0	2260.16	72	0.0000397727272727273	0.0000350154807221348	-0.0630208324874147	0
32	2301.18	72	0.238035294117647	0.479243776256669	0.00086884672328417	0.283582089552239	2301.18	175	0.212532608695652	0.470268007003516	0.0007439125349629	0.28125	2301.18	70	0.0110274725274725	0.0644704691326124	0.00173965020375314	0	2301.18	30	0.000803571428571429	0.0162133042085755	-0.00511226658464296	0	2301.18	72	0.8665	0.769245703051594	-0.000121573607151263	0.883720930232558
7	2331.19	26	0.185876470588235	0.119827602906984	-0.000158494944071589	0.238095238095238	2331.19	33	0.816782608695652	0.75054311667435	0.0000211851715794507	0.833333333333333	2331.19	13	0.905912087912088	0.66132549701996	0.0000125224170688051	0.912087912087912	2331.19	9	0.120029761904762	0.300801275603205	-0.000277007107498568	0.145161290322581	2331.19	13	0.977596590909091	0.789506291117967	-0.0000031528834907099	0.977272727272727
26	2376.20	60	0.0000294117647058824	0.00499552080421096	0.00235939194292913	0	2376.20	148	0	0.00103533591182956	0.00240147296004014	0	2376.20	70	0.00876923076923077	0.42500313651701	0.0015438313768145	0	2376.20	27	0.0109880952380952	0.0552730474433665	0.00223369779859114	0	2376.20	52	0.0000454545454545455	0.0006888691171631	0.00256536572504183	0
18	2406.21	18	0.0223823529411765	0.014908901260186	0.00201278783800324	0.0212765957446809	2406.21	67	0.00465217391304348	0.0895204505592867	0.00184559823500473	0	2406.21	29	0.320335164835165	0.393142374776064	0.000962182675208547	0.414285714285714	2406.21	14	0.913267857142857	0.877644567982587	0.000171672849886972	0.916666666666667	2406.21	23	0.0201477272727273	0.0497617035612935	0.0020418860750942	0.0232558139534884
7	2412.21	24	0.0203529411764706	0.0975800765986317	-0.00173091846417911	0.0212765957446809	2412.21	48	0.062125	0.26602061722091	-0.00116292991580343	0.0754716981132075	2412.21	30	0.000950549450549451	0.0125718096634686	-0.00434186515209535	0	2412.21	11	0.0100416666666667	0.0923809204191177	-0.00245987943790377	0	2412.21	19	0.0776193181818182	0.318507565908636	-0.00148387727124474	0.0961538461538462
3	2434.25	0	0.00811764705882353	0.0101379222180205	0.00063958136163394	0	2434.25	3	0.00564673913043478	0.0161020666711271	0.000554705654869439	0	2434.25	8	0.212983516483516	0.741585606648977	-0.00153290006257488	0.272727272727273	2434.25	3	0.489089285714286	1	0.000300436473030319	0.525641025641026	2434.25	2	0.0222272727272727	0.147145337776507	0.00057538656662613	0.0232558139534884
33	2447.24	72	0	0.00000000000138495457	-0.0424475370351437	0	2447.24	180	0	0.00000000000003419257	-0.0328880466893176	0	2447.24	78	0	0.00000000000002137162	-0.0509245101699563	0	2447.24	30	0	0.00000000000049942958	-0.0552822998399566	0	2447.24	72	0	0.0000000001676498262	-0.0303379440125679	0
33	2505.28	72	0.804211764705882	0.93673019905114	-0.00028798223881469	0.841463414634146	2505.28	176	0.992375	0.821334627263194	0.0000105140839415591	0.989130434782609	2505.28	76	0.58793956043956	0.981984368426009	0.000517786161304089	0.627906976744186	2505.28	30	0	0.000182204276323161	-0.010802325335289	0	2505.28	72	0.133982954545455	0.121227947008308	-0.00162850517488042	0.169354838709677
33	2621.33	72	0	0.00000001482242588328	-0.124461716667133	0	2621.33	180	0	0.00000000000200024944	-0.138211392843801	0	2621.33	78	0	0.0000004926924801554	-0.101286770120861	0	2621.33	30	0	0.00000011438901425464	-0.135857462613019	0	2621.33	72	0	0.00000000004046531718	-0.156750167546073	0
33	2662.36	72	0	0.0000292097687286157	0.00724254749690052	0	2662.36	180	0	0.0000264999506389925	0.00648314747398621	0	2662.36	78	0	0.00000001068544037931	0.00926770530158078	0	2662.36	29	0.000208333333333333	0.000465058234163837	0.00735409277568719	0	2662.36	68	0	0.00000017054344586598	0.00880245716880421	0
5	2692.37	28	0.0155	0.0145112046659187	-0.000329008713039842	0.0212765957446809	2692.37	53	0.156972826086957	0.101802241154725	-0.000157439350570249	0.216666666666667	2692.37	27	0.0631043956043956	0.0449821032526573	-0.000232737746044174	0.0892857142857143	2692.37	17	0.0000595238095238095	0.000193860449507046	-0.000946451636060291	0	2692.37	20	0.113778409090909	0.140426613513973	-0.000215433744845209	0.15
33	2709.38	71	0.00584117647058824	0.136878489334408	0.00837112826752759	0	2709.38	178	0.000945652173913044	0.0530967510588806	0.00884137344308053	0	2709.38	78	0.0116318681318681	0.111754654684937	0.00757854161013371	0	2709.38	30	0.00880357142857143	0.0417920225939641	0.0104363070404959	0	2709.38	72	0.0000909090909090909	0.0191067212229166	0.011120417559101	0
12	2795.42	13	0.00940588235294118	0.0469033578689914	0.00191449631970374	0	2795.42	20	0.0276521739130435	0.00063086139927715	0.001692774153444	0.0408163265306122	2795.42	29	0.0484285714285714	0.328852190856886	-0.005746544846739	0.0566037735849057	2795.42	10	0.48125	0.839831699923826	0.000883521422317811	0.525641025641026	2795.42	8	0.0562840909090909	0.0055152317009712	0.00168337468212193	0.08
33	2808.41	72	0.0000117647058823529	0.0000134835431461465	-0.0266259013415587	0	2808.41	180	0.00046195652173913	0.00000155652384431979	-0.0276919557318171	0	2808.41	78	0.000021978021978022	0.00000120423351598558	-0.0317700976929789	0	2808.41	30	0.000369047619047619	0.00116885701636774	-0.038471716374274	0	2808.41	72	0.000221590909090909	0.0000690995630632649	-0.0189582061429101	0
33	2866.46	72	0.0484882352941176	0.181660910324911	0.0028822634572183	0.06	2866.46	177	0.000543478260869565	0.0316177885537397	0.00414258786899268	0	2866.46	78	0.00284615384615385	0.0664283718336357	0.00381830510048719	0	2866.46	30	0.0129821428571429	0.0041728509803178	-0.00533034621930535	0	2866.46	72	0.0273352272727273	0.223104728254086	0.00311200151133782	0.0232558139534884
31	2896.47	72	0.475064705882353	0.360401350097203	-0.000514696715615277	0.526315789473684	2896.47	174	0.00314673913043478	0.0967688326032017	0.00138397704144857	0	2896.47	78	0.0426978021978022	0.0723649100172798	-0.00148870385221424	0.0566037735849057	2896.47	27	0.00951785714285714	0.00712112531983621	0.00207428785691814	0	2896.47	69	0.000301136363636364	0.00264491138932704	0.00200073855066673	0
0	2969.51	0	NA	NA	NA	NA	2969.51	6	0.284972826086957	0.291014019839604	-0.000162966604532487	0.357142857142857	2969.51	3	0.264862637362637	0.260430071558955	-0.000854311066907051	0.338235294117647	2969.51	0	NA	NA	NA	NA	2969.51	0	NA	NA	NA	NA
33	2982.50	72	0.0000235294117647059	0.000122378190731961	-0.0465093554996195	0	2982.50	180	0.0000271739130434783	0.00000175942787200181	-0.0531765419819442	0	2982.50	78	0.00693406593406593	0.0329819914609199	-0.0279583797057878	0	2982.50	30	0.243767857142857	0.355422006599989	-0.0131910009127573	0.279411764705882	2982.50	72	0	0.00000005454512222936	-0.0567399023652877	0
0	3012.51	13	0.0149882352941176	0.0098296947013178	-0.000203711385529834	0	3012.51	25	0.0428586956521739	0.0235255545665015	-0.000142978103325699	0.0588235294117647	3012.51	8	0.0580494505494505	0.0584534944594221	-0.0000813171972319208	0.0727272727272727	3012.51	11	0.0000595238095238095	0.000166615495713072	-0.000259002531378336	0	3012.51	12	0.0181420454545455	0.013596547876513	-0.000168902492163406	0.0232558139534884
27	3023.53	42	0	0.00000683199474709144	0.00233537818922383	0	3023.53	107	0.0000217391304347826	0.0000101473197877174	0.00200050537711384	0	3023.53	33	0	0.00000006147259991513	0.00263554490994925	0	3023.53	4	0	0.00000001635818948089	0.00326127866108548	0	3023.53	29	0	0.00000001927045511535	0.00277715179441587	0
12	3040.55	18	0.0124411764705882	0.0825729530608436	0.000404913571176862	0	3040.55	50	0.0103260869565217	0.104031940911276	0.000369302135894372	0	3040.55	33	0.807252747252747	0.971044643418953	-0.0000743010215063942	0.831460674157303	3040.55	14	0.735970238095238	0.89578507849812	0.0000914248498735354	0.746987951807229	3040.55	19	0.00532386363636364	0.1002056014817	0.000434950058495867	0
11	3053.54	16	0.0121117647058824	0.0991716251984252	0.000227028340165407	0	3053.54	20	0	0.000195596040740721	0.000329353672714772	0	3053.54	10	0.0000549450549450549	0.00429072876419043	0.00031457944372877	0	3053.54	0	0.000529761904761905	0.000622329442044947	0.000389101598513521	0	3053.54	6	0.0000227272727272727	0.000498298949118114	0.000348992680368405	0
33	3070.56	72	0	0.00000421272483126279	0.0383685486516988	0	3070.56	180	0	0.00000003110664674639	0.0419025702401879	0	3070.56	78	0	0.00000112822763440178	0.0401377786069825	0	3070.56	30	0	0.00000071273324004423	0.0490359248508608	0	3070.56	72	0	0.00000051226295450985	0.043067101989935	0
24	3111.58	45	0	0.0000133423357612979	0.00477510559284073	0	3111.58	82	0	0.00000001347610464987	0.00499822965498931	0	3111.58	31	0	0.00000004420686689226	0.00517412201127888	0	3111.58	16	0.0000297619047619048	0.0000596946047610019	0.00504188983415029	0	3111.58	34	0	0.00000070754938833116	0.00498746785731457	0
29	3158.61	56	0	0.0146220454002471	0.00862565782866296	0	3158.61	135	0	0.00139870232561317	0.00909538293480112	0	3158.61	48	0.00000549450549450549	0.00225881499233201	0.00863054624245825	0	3158.61	20	0	0.000252115118731398	0.0109658585585461	0	3158.61	57	0	0.0015755200679598	0.00975062684611925	0
20	3227.63	65	0.0773588235294118	0.983421442381207	0.00103115180289242	0.0943396226415094	3227.63	147	0.000646739130434783	0.272962142338987	0.00165713700422615	0	3227.63	63	0.112906593406593	0.745026134345755	0.00102831205090281	0.157894736842105	3227.63	23	0.200738095238095	0.812051106535162	0.00114799554131025	0.238805970149254	3227.63	59	0.00472727272727273	0.380812410973859	0.00159141724857814	0
4	3231.65	0	0.00183529411764706	0.00282065254565802	0.0000858506006465805	0	3231.65	7	0.0019945652173913	0.0387296137453638	0.0000723603604899926	0	3231.65	9	0.498901098901099	0.908019229641561	-0.000051681980697983	0.575	3231.65	1	0.109208333333333	0.186456698237231	0.0000721838613136365	0.131147540983607	3231.65	5	0.315329545454545	0.348095709734376	0.0000418787360850878	0.375
26	3244.64	36	0	0.00000000870587863485	0.00704933866212013	0	3244.64	72	0	0.00000000000280546868	0.00735318989285436	0	3244.64	49	0	0.0000008502695218544	0.00585204979100522	0	3244.64	11	0	0.00000054564913842204	0.00758040564953163	0	3244.64	31	0	0.00000000243162187749	0.00719045451844224	0
31	3257.64	72	0.415329411764706	0.55507250756789	-0.000689883815641107	0.472972972972973	3257.64	172	0.153173913043478	0.103093132222618	0.000648410573247254	0.216666666666667	3257.64	78	0.0505384615384615	0.26023648748547	-0.00158616191474586	0.0566037735849057	3257.64	25	0.534107142857143	0.00870484061179299	0.000706875353394502	0.569620253164557	3257.64	69	0.0554204545454545	0.0456717504187399	0.000949435501110386	0.08
30	3315.68	67	0.000411764705882353	0.0057509648916655	0.00373352533148575	0	3315.68	158	0	0.00000036273158915922	0.00445311135996801	0	3315.68	69	0.000010989010989011	0.000005667550887609	0.00439444386010283	0	3315.68	30	0.391166666666667	0.625141819603065	0.00160014754217791	0.426666666666667	3315.68	66	0.000107954545454545	0.0000416763249665575	0.00424261627383628	0
26	3345.69	63	0.0273235294117647	0.029393382088306	-0.000400512635524777	0.0212765957446809	3345.69	147	0.58679347826087	0.54161249567574	0.0000830401981261296	0.658536585365854	3345.69	69	0.00885164835164835	0.020013134375153	-0.000628653387100031	0	3345.69	17	0.000125	0.000610646458498364	0.000695517758186423	0	3345.69	57	0.0880340909090909	0.14152911103672	0.000248078924783949	0.107142857142857
0	3401.72	0	NA	NA	NA	NA	3401.72	0	NA	NA	NA	NA	3401.72	3	0.269362637362637	0.260430071558955	-0.000021986995889506	0.347826086956522	3401.72	0	NA	NA	NA	NA	3401.72	0	NA	NA	NA	NA
33	3431.73	72	0	0.00000000151039530994	0.0419823864505579	0	3431.73	180	0	0.00000000000296946739	0.0440816433323515	0	3431.73	78	0	0.00000000013386558498	0.0450456465899465	0	3431.73	30	0	0.00000000120885193539	0.0511951203387522	0	3431.73	72	0	0.00000000127225978337	0.0431463777522252	0
33	3519.78	72	0	0.00000025660940264115	0.0477365067651978	0	3519.78	178	0	0.00000000382701283335	0.0502616343781411	0	3519.78	78	0	0.00000018905872592827	0.0485355034946562	0	3519.78	30	0	0.00000002292826596838	0.0544666438944192	0	3519.78	72	0	0.00000003842465485397	0.0514081008840176	0
27	3605.82	26	0	0.00000001394027404538	0.00335095340725236	0	3605.82	42	0	1.94468928053755E-015	0.00364830020916416	0	3605.82	32	0	0.00000033070889853234	0.00297082432331622	0	3605.82	10	0	0.0000004881015163574	0.00363127710571349	0	3605.82	22	0	0.00000000089776311758	0.00350669850027795	0
33	3618.81	71	0.400047058823529	0.871139099870259	-0.00066997869429028	0.465753424657534	3618.81	173	0.475010869565217	0.835700061344564	-0.000717052059604401	0.578947368421053	3618.81	75	0.682763736263736	0.769096382300861	-0.00030048651166558	0.724137931034483	3618.81	23	0.652214285714286	0.158079919217367	0.000417633032095175	0.679012345679012	3618.81	71	0.706511363636364	0.509766718204921	0.000232031039199407	0.759036144578313
20	3676.86	59	0.000823529411764706	0.0738440277150442	0.00340116042048662	0	3676.86	93	0	0.000327940135850933	0.00386253612990539	0	3676.86	36	0.0000549450549450549	0.000387187067636163	0.00392314712008608	0	3676.86	21	0.0178214285714286	0.041419133414419	0.00369140007638828	0	3676.86	40	0.000181818181818182	0.00255481966919672	0.00386050188131016	0
5	3680.88	5	0.0873882352941176	0.152753999499932	0.0000613730575441191	0.111111111111111	3680.88	2	0.0000760869565217391	0.0000313672075023091	0.0000921996836289159	0	3680.88	9	0.424313186813187	0.512875691207749	0.000036049881582931	0.493506493506494	3680.88	0	0.0239345238095238	0.0287271473785322	0.0000972373935692315	0.02	3680.88	0	0.000636363636363636	0.000786034805462812	0.0000972373935692315	0
25	3693.87	55	0	0.000013371525576364	0.00400349215118034	0	3693.87	124	0	0.00000029632684045324	0.0042989492177099	0	3693.87	52	0	0.00000281374101415483	0.00411142320308522	0	3693.87	10	0	0.00000254701102901753	0.00473592776282724	0	3693.87	48	0	0.00000275784196170372	0.004307221201545	0
23	3706.87	61	0.253311764705882	0.234615185906729	-0.000203872352348816	0.308823529411765	3706.87	147	0.219978260869565	0.596727710217649	0.000137906507344681	0.287878787878788	3706.87	66	0.145412087912088	0.207752798826434	-0.000327339213142845	0.193548387096774	3706.87	14	0.00181547619047619	0.00627381952504321	0.000551108428876972	0	3706.87	56	0.105670454545455	0.356731251336134	0.000214911363908326	0.137931034482759
20	3764.91	57	0.0191411764705882	0.00232349957531137	-0.000337165415562269	0.0212765957446809	3764.91	140	0.231358695652174	0.0373108009835285	-0.000117633442971683	0.294117647058824	3764.91	53	0.898236263736264	0.48105425403194	0.0000152533121378139	0.911111111111111	3764.91	22	0.323315476190476	0.258938028727793	-0.000178579132993801	0.375	3764.91	59	0.0503295454545455	0.0104778966654257	-0.000268241985462395	0.0652173913043478
0	3779.91	4	0.192488235294118	0.172807489453148	-0.0000310496082359128	0.238095238095238	3779.91	29	0.037125	0.0137530711109645	-0.000153413890703933	0.0408163265306122	3779.91	27	0.0508791208791209	0.000136732183180401	-0.000833126817569922	0.0566037735849057	3779.91	1	0.314291666666667	0.30914069855976	-0.0000454280616339453	0.366197183098592	3779.91	7	0.0707727272727273	0.0663894413816915	-0.000102649976956877	0.0961538461538462
33	3792.90	72	0	0.00000496909147192422	0.0209371404912292	0	3792.90	175	0	0.0000005997693081491	0.0208244068568653	0	3792.90	78	0	0.0000004926924801554	0.0220467496264306	0	3792.90	24	0.0000119047619047619	0.00000012920980575152	0.0260409012250695	0	3792.90	72	0.00000568181818181818	0.00000187672695774376	0.0209477598997616	0
0	3822.91	0	NA	NA	NA	NA	3822.91	1	0.705152173913044	0.67799591101296	-0.00000164712602812635	0.755813953488372	3822.91	0	NA	NA	NA	NA	3822.91	0	NA	NA	NA	NA	3822.91	3	0.251903409090909	0.241221822334917	-0.0000273007902515952	0.308823529411765
33	3880.96	72	0	0.00000002592077046304	0.048791953432212	0	3880.96	175	0	0.00000000016009808905	0.0499821634928813	0	3880.96	78	0	0.00000001152752560161	0.0496972447180283	0	3880.96	27	0	0.00000004483214220802	0.0535792533154208	0	3880.96	72	0	0.00000000471643929575	0.0499900512745027	0
2	3910.97	1	0.208717647058824	0.188361744987438	0.0000103419574380164	0.265625	3910.97	4	0.458309782608696	0.227826409708256	0.00000685389584181926	0.567567567567568	3910.97	0	0.0298021978021978	0.0300000928693968	0.000013551215196856	0.0408163265306122	3910.97	0	0.196666666666667	0.181360888457684	0.000013551215196856	0.230769230769231	3910.97	1	0.197625	0.188361744987438	0.0000104436499328479	0.242424242424242
3	3939.00	5	0.422376470588235	0.636450313458091	0.0000236965936316782	0.48	3939.00	7	0.027429347826087	0.170501601802634	0.0000409454391109613	0.0408163265306122	3939.00	7	0.358648351648352	0.881246051044745	0.0000244769068456593	0.432432432432432	3939.00	0	0.0908809523809524	0.097013843149386	0.0000539043772932935	0.101694915254237	3939.00	5	0.415107954545455	0.636450313458091	0.0000243694029385943	0.473684210526316
0	3966.99	0	NA	NA	NA	NA	3966.99	3	0.45804347826087	0.460761008066406	-0.0000019462962120142	0.567567567567568	3966.99	1	0.549181318681319	0.52821497261095	-0.00000153980914678479	0.590361445783133	3966.99	0	NA	NA	NA	NA	3966.99	0	NA	NA	NA	NA
30	4055.04	35	0	0.00000000957396218206	0.00229056866284507	0	4055.04	72	0	0.00000000000017935919	0.00246321910355614	0	4055.04	31	0	0.00000000020775724767	0.00238961562752286	0	4055.04	10	0	0.00000000640365690726	0.00267792691999325	0	4055.04	23	0	0.00000000000915139347	0.00251377166843161	0
14	4068.04	54	0.667047058823529	0.066991877132358	-0.0000479884344037063	0.721518987341772	4068.04	122	0.201179347826087	0.319125192969076	0.0000939997382550732	0.26984126984127	4068.04	56	0.435824175824176	0.0642461083690691	-0.000102724679617249	0.5	4068.04	12	0.0363392857142857	0.270532421436892	0.000277287497316941	0.037037037037037	4068.04	46	0.393397727272727	0.510532570719651	0.0000921119679352718	0.453333333333333
0	4128.09	0	NA	NA	NA	NA	4128.09	3	0.505989130434783	0.460761008066406	-0.0000026470530160289	0.61038961038961	4128.09	1	0.556835164835165	0.52821497261095	-0.00000979658835118233	0.607142857142857	4128.09	0	NA	NA	NA	NA	4128.09	4	0.191948863636364	0.172807489453148	-0.0000163014526857831	0.242424242424242
33	4242.13	72	0	0.0000000002296699324	0.0242251584999367	0	4242.13	169	0	0.00000000000041666106	0.024548551060112	0	4242.13	77	0	0.00000000018767680477	0.0241272096909412	0	4242.13	23	0	0.00000000101157038907	0.0260284263353791	0	4242.13	71	0	0.00000000018346861072	0.0244048157017954	0
1	4272.14	0	0.139776470588235	0.145231621674222	0.0000219895869902603	0.183333333333333	4272.14	0	0.0239782608695652	0.0202048532831668	0.0000219895869902603	0.0222222222222222	4272.14	0	0.127928571428571	0.129089585974506	0.0000219895869902603	0.172413793103448	4272.14	0	0.361434523809524	0.356695253362759	0.0000219895869902603	0.410958904109589	4272.14	1	0.327392045454545	0.569718695978813	0.0000170490409554278	0.383561643835616
27	4330.18	70	0.0000117647058823529	0.00000022004894991482	-0.00124369083314804	0	4330.18	166	0.000168478260869565	0.00000068468260829393	-0.00104214742263429	0	4330.18	72	0.000043956043956044	0.0000163812249419763	-0.000746713352450371	0	4330.18	21	0.026827380952381	0.151560319822053	-0.00055180373966498	0.02	4330.18	68	0	0.00000015646097329266	-0.00155937711609247	0
18	4416.22	0	0	0.00000000001000112836	0.000858771914225478	0	4416.22	5	0	1.36694299259879E-018	0.000820212874899778	0	4416.22	0	0	0.00000000000176227516	0.000858771914225478	0	4416.22	0	0.000363095238095238	0.00000328888355147221	0.000858771914225478	0	4416.22	4	0.0000170454545454545	0.00000001776274277417	0.000787223440572904	0
5	4429.21	31	0.341388235294118	0.0124251890089398	-0.0000497558897450742	0.420289855072464	4429.21	61	0.542233695652174	0.0595133023356522	-0.000029310450919666	0.641025641025641	4429.21	28	0.522598901098901	0.0634217324527537	-0.000038011763235992	0.590361445783133	4429.21	7	0.383714285714286	0.513945398575371	0.0000533766287857134	0.426666666666667	4429.21	19	0.809568181818182	0.274237086231435	-0.0000137094865414385	0.847058823529412
0	4504.27	9	0.0615294117647059	0.035374706796553	-0.0000572574544837797	0.0784313725490196	4504.27	32	0.0202228260869565	0.00912438915973407	-0.000048103118938136	0.0222222222222222	4504.27	13	0.0184725274725275	0.0134172101514937	-0.0000492920373280563	0.0217391304347826	4504.27	2	0.135880952380952	0.140886009451968	-0.0000131976337429185	0.15625	4504.27	15	0.00680681818181818	0.00508108515424336	-0.0000804885272384828	0
1	4590.31	20	0.00693529411764706	0.00361543087381948	-0.000096855034128142	0	4590.31	51	0.0105271739130435	0.00254073682084075	-0.0000724195606879026	0	4590.31	20	0.00925824175824176	0.00683252891358364	-0.0000665295411079066	0	4590.31	3	0.570547619047619	0.289990991108407	-0.00000853810769192204	0.6	4590.31	12	0.0654715909090909	0.0528282080733088	-0.0000391026496435145	0.08
32	4603.30	51	0.0000117647058823529	0.00000000119001332432	0.00990249131530597	0	4603.30	126	0	0.00000000006637493796	0.00977827243416017	0	4603.30	56	0.00000549450549450549	0.00000000423734212614	0.00972607514674376	0	4603.30	14	0.00273214285714286	0.00000000049802798858	0.0104416972419583	0	4603.30	45	0.0000625	0.00000000063515156554	0.00970319519337765	0
17	4691.36	56	0.0725411764705882	0.00135731423989124	-0.000192412761535642	0.0943396226415094	4691.36	129	0.171304347826087	0.0150971445441233	-0.000112476092651087	0.229508196721311	4691.36	55	0.340807692307692	0.0197116129262116	-0.0000998245335395132	0.430555555555556	4691.36	17	0.463059523809524	0.777578768911064	0.0000845930852667138	0.513157894736842	4691.36	46	0.259698863636364	0.0750625296426142	-0.000139581638970055	0.309859154929577
0	4777.39	0	NA	NA	NA	NA	4777.39	1	0.695978260869565	0.67799591101296	-0.00000346591379899718	0.752941176470588	4777.39	0	NA	NA	NA	NA	4777.39	0	NA	NA	NA	NA	4777.39	0	NA	NA	NA	NA
0	4878.44	0	NA	NA	NA	NA	4878.44	0	NA	NA	NA	NA	4878.44	0	NA	NA	NA	NA	4878.44	0	NA	NA	NA	NA	4878.44	0	NA	NA	NA	NA
0	4951.48	0	NA	NA	NA	NA	4951.48	0	NA	NA	NA	NA	4951.48	0	NA	NA	NA	NA	4951.48	0	NA	NA	NA	NA	4951.48	0	NA	NA	NA	NA
0	4953.49	6	0.123894117647059	0.091001025174914	-0.0000217241568723703	0.163636363636364	4953.49	12	0.184173913043478	0.128864861750525	-0.0000119274407519338	0.258064516129032	4953.49	8	0.0557802197802198	0.0584534944594221	-0.0000183089078386576	0.0727272727272727	4953.49	0	NA	NA	NA	NA	4953.49	8	0.0587272727272727	0.0484727974406648	-0.0000251285315784839	0.08
0	5052.53	5	0.135005882352941	0.125063061741004	-0.0000175109730111029	0.175438596491228	5052.53	7	0.27058152173913	0.252607554783877	-0.0000113374768529037	0.347826086956522	5052.53	8	0.18182967032967	0.0584534944594221	-0.0000456423035684734	0.238095238095238	5052.53	3	0.0733273809523809	0.0676514632790413	-0.0000234310129213781	0.0862068965517241	5052.53	3	0.257943181818182	0.241221822334917	-0.0000252895282273926	0.309859154929577
0	5140.58	12	0.0184941176470588	0.013596547876513	-0.0000469306600834529	0.0212765957446809	5140.58	16	0.112184782608696	0.0764697085029197	-0.0000274377226273163	0.160714285714286	5140.58	15	0.0353901098901099	0.00732337910267633	-0.0000608203034120633	0.0408163265306122	5140.58	2	0.139494047619048	0.140886009451968	-0.000012230928746033	0.15625	5140.58	7	0.0861193181818182	0.0663894413816915	-0.0000293936634134969	0.107142857142857
0	5226.62	0	NA	NA	NA	NA	5226.62	0	NA	NA	NA	NA	5226.62	0	NA	NA	NA	NA	5226.62	0	NA	NA	NA	NA	5226.62	0	NA	NA	NA	NA
0	5327.67	0	NA	NA	NA	NA	5327.67	0	NA	NA	NA	NA	5327.67	0	NA	NA	NA	NA	5327.67	0	NA	NA	NA	NA	5327.67	0	NA	NA	NA	NA
0	5400.71	0	NA	NA	NA	NA	5400.71	0	NA	NA	NA	NA	5400.71	0	NA	NA	NA	NA	5400.71	0	NA	NA	NA	NA	5400.71	0	NA	NA	NA	NA
0	5501.75	1	NA	0.511510217026761	NA	NA	5501.75	2	0.560619565217391	0.549999939572977	-0.00000195170563803416	0.654320987654321	5501.75	3	0.358131868131868	0.260430071558955	-0.0000131200058708686	0.432432432432432	5501.75	0	NA	NA	NA	NA	5501.75	0	NA	NA	NA	NA
0	5688.84	0	NA	NA	NA	NA	5688.84	0	NA	NA	NA	NA	5688.84	0	NA	NA	NA	NA	5688.84	0	NA	NA	NA	NA	5688.84	0	NA	NA	NA	NA
15	983.51	37	0.140847058823529	0.897040594349847	0.000213335606060606	0.183333333333333	983.51	113	0.807021739130435	0.489837523514432	0.0000534409949494949	0.833333333333333	983.51	42	0.796456043956044	0.34917491343132	-0.000049830034965035	0.829545454545455	983.51	3	0.0472857142857143	0.00194574714129354	0.000385433939393939	0.037037037037037	983.51	44	0.5870625	0.392735421454614	0.0000863954671717171	0.65

## Sheet: Description
Additional file 7: The table shows the comparison of specific groups of samples which are described in the following lines. The results are generated from a statistical comparison of normalized areas under the curve (AUCn). The numbers of the measurements for each group are indicated in the last columns, the results with low numbers of the measurements for the statistical evaluation are highlight…
ID	Sample Cohort	Comparison		N (Group 1)	N (Group 2)
		Group 1	Group 2
S3.	all samples by groups	MUC	L (Lobular; LA+LB)	36	33
S3.	all samples by groups	MUC	HER2+	33	72
S3.	all samples by groups	MUC	NST	33	180
S3.	all samples by groups	MUC	TNBC	33	78
S3.	all samples by groups	MUC	CTRL	33	30
	the m/z of N-glycans with the higher AUCn in the first compared group
	the m/z of N-glycans with the lower AUCn in the first compared group
	the p-value for ROOT statistics and the p-value for the Wilcox test lower than 0.01
	the results with low numbers of the measurements for the statistical evaluation
