# Supplementary material for: N-glycan profiling of tissue samples to aid breast cancer subtyping
Source: Sci Rep. 2024 Jan 3;14:320. doi: 10.1038/s41598-023-51021-3 (PMC10764792; doi:10.1038/s41598-023-51021-3)
Supplement: Supplementary file 8 — Supplementary Information 8. [file 41598_2023_51021_MOESM8_ESM.xls]

## Sheet: TNBC vs others
	vs Lobular						vs NST						vs HER2						vs CONTROL
N (TNBC)	m/z	N (Lobular)	P-value ROOTS	P-value Wilcox	Log2FC	FDR	m/z	N (NST)	P-value ROOTS	P-value Wilcox	Log2FC	FDR	m/z	N (HER2+)	P-value ROOTS	P-value Wilcox	Log2FC	FDR	m/z	N (CTRL)	P-value ROOTS	P-value Wilcox	Log2FC	FDR
66	1157.60	55	0.00226630434782609	0.00362659921277182	0.000841088437752076	0	1157.60	149	0.0462119565217391	0.0000723409044219977	0.000635668671691798	0.0652173913043478	1157.60	62	0.00285393258426966	0.00431706977020609	0.000842896776182989	0	1157.60	6	0.000238636363636364	0.00000000111837319388	0.00152711256302893	0
45	1187.61	37	0.00404891304347826	0.0338995088306495	0.000410210605078	0	1187.61	104	0.00596739130434783	0.00688160922219248	0.000349742622279896	0	1187.61	41	0.0101966292134831	0.0862349934302501	0.000369459622838411	0	1187.61	4	0.00201704545454545	0.0000113508663657039	0.00066515789999768	0
47	1350.69	28	0.188483695652174	0.00628439941781681	0.000262039580368546	0.290909090909091	1350.69	90	0.00559782608695652	0.000439536910032767	0.00036965238063217	0	1350.69	40	0.0459213483146067	0.0836535428966655	0.000348360866847489	0.09375	1350.69	4	0.0216761363636364	0.0000020411463175728	0.000617681899771524	0.0238095238095238
62	1361.70	62	0.053195652173913	0.311221034431277	0.000717021388931892	0.0952380952380952	1361.70	140	0.0453641304347826	0.018727640640955	0.000693750954190756	0.0652173913043478	1361.70	66	0.539134831460674	0.625610858285691	-0.000523060091838173	0.675675675675676	1361.70	16	0.00270454545454545	0.000299235769691485	0.00159992526496242	0
45	1432.74	41	0.507684782608696	0.912668588100216	0.0000435165514629819	0.602564102564103	1432.74	111	0.0831521739130435	0.230026143432865	0.0000829368436740244	0.115384615384615	1432.74	43	0.842039325842697	0.713777089581039	-0.0000163898309049213	0.882352941176471	1432.74	8	0.00696590909090909	0.000626581670543959	0.000227803773897606	0
78	1595.81	72	0.595913043478261	0.790853420635567	0.000612083865346997	0.670731707317073	1595.81	180	0.836119565217391	0.136567327248934	0.000233195451155984	0.865168539325843	1595.81	72	0.998505617977528	0.0284364064936293	-0.00000334495847494672	1	1595.81	26	0.00385795454545455	0.0000391991009619102	0.00413686908342327	0
75	1606.83	72	0.220326086956522	0.639542821947314	0.000262645901245505	0.322033898305085	1606.83	176	0.0393152173913043	0.0739965259791217	0.000345016545180299	0.05	1606.83	72	0.713601123595506	0.759160965179277	0.0000997596347427725	0.810126582278481	1606.83	23	0.0288920454545455	0.000682267204421065	0.000686650748470463	0.0434782608695652
2	1677.87	6	0.0481630434782609	0.105628296377771	-0.0000205464507188499	0.0789473684210526	1677.87	3	0.395809782608696	0.650804114272581	-0.0000178398386102219	0.529411764705882	1677.87	2	0.669258426966292	0.919477787038001	-0.0000032231337445931	0.779220779220779	1677.87	0	0.3990625	0.386237345160971	0.00000522032904702501	0.443037974683544
78	1799.91	71	0.000489130434782609	0.00949441378108337	0.00272508507432608	0	1799.91	179	0	0.000610290981883285	0.00286766741151084	0	1799.91	72	0.00156741573033708	0.00879166559545448	0.0025782520208822	0	1799.91	22	0.00000568181818181818	0.0000000142621905277	0.00561310625448825	0
78	1810.93	72	0.538320652173913	0.636856711912002	0.000215878643760509	0.625	1810.93	176	0.0430760869565217	0.134189900086316	0.000513944655227777	0.0652173913043478	1810.93	72	0.269162921348315	0.0292628398083253	0.000420168462247405	0.433962264150943	1810.93	27	0.228505681818182	0.00240378767337429	0.000645811751924338	0.294117647058824
63	1840.94	62	0.89529347826087	0.535099033036011	0.0000282598270375945	0.922222222222222	1840.94	165	0.624054347826087	0.19054320551985	0.0000821903123284413	0.716049382716049	1840.94	60	0.565398876404494	0.0589914584827493	0.000126916807884722	0.675675675675676	1840.94	20	0.167045454545455	0.421348381546088	-0.000595462511334751	0.225806451612903
72	1851.96	57	0.000108695652173913	0.000722773403299113	0.000866153214136748	0	1851.96	153	0	0.0000614819862350722	0.000814833748386779	0	1851.96	66	0.0101629213483146	0.105266589790759	0.00057531192554476	0	1851.96	23	0.0117556818181818	0.00319261823574044	0.000860570470103998	0
62	1881.97	49	0.00475	0.00848879254803104	0.00035531242122654	0	1881.97	122	0	0.0000564860574918971	0.000432322756052401	0	1881.97	63	0.602539325842697	0.479590218537342	0.0000791153128949121	0.710526315789474	1881.97	21	0.288295454545455	0.198015935023645	0.000209118052169123	0.342465753424658
1	1922.99	3	0.120146739130435	0.26904365432013	-0.0000631933668137031	0.2	1922.99	2	0.896021739130435	0.91818374076107	-0.00000163693936043791	0.912087912087912	1922.99	0	0.35138202247191	0.343422302792405	0.0000085583690037716	0.542372881355932	1922.99	7	0.000130681818181818	0.000110130422820454	-0.000120238291888203	0
76	1998.01	70	0.0217717391304348	0.00949377714500305	0.00109460805703401	0.0277777777777778	1998.01	178	0.0000706521739130435	0.000219142772002744	0.00137761248921471	0	1998.01	69	0.013247191011236	0.0184346082222508	0.00110875919234321	0	1998.01	27	0.706943181818182	0.920771285498974	0.000274535241753316	0.724137931034483
78	2004.01	68	0.0000543478260869565	0.000734970648453945	0.00228415888901179	0	2004.01	174	0	0.000014675420323004	0.00238359829771571	0	2004.01	70	0.000219101123595506	0.00173826922987206	0.00204981932306541	0	2004.01	11	0	0.00000000001865157251	0.00463890590417368	0
65	2015.03	49	0.00102717391304348	0.00699565468071763	0.00036307189325577	0	2015.03	152	0.194201086956522	0.0028254892506655	0.000165534446720373	0.309090909090909	2015.03	58	0.226606741573034	0.0367786905898261	0.000153841409777981	0.392156862745098	2015.03	22	0.0907840909090909	0.682081925699331	-0.000396187633014436	0.12280701754386
64	2045.04	60	0.288222826086957	0.403492506442672	0.000187983186821314	0.4	2045.04	162	0.26720652173913	0.134291640599686	0.000174736591257712	0.406779661016949	2045.04	54	0.0691404494382022	0.017332217562218	0.000354011557954856	0.138888888888889	2045.04	29	0.0000227272727272727	0.00432024389561068	-0.00282527390309755	0
78	2056.06	72	0.227625	0.485300722752171	0.000656926800732428	0.333333333333333	2056.06	180	0.0626847826086957	0.190583844066695	0.000792090189503666	0.0816326530612245	2056.06	72	0.126904494382022	0.119832065002557	0.000872449666071806	0.238095238095238	2056.06	30	0.197181818181818	0.723904377539234	-0.00124639319298693	0.261538461538462
77	2086.07	72	0.000608695652173913	0.00309032618886171	0.0060794420610538	0	2086.07	179	0.0101086956521739	0.0228346957033911	0.00395621346019082	0	2086.07	72	0.56185393258427	0.312482458780395	0.00137391386568089	0.675675675675676	2086.07	30	0.674130681818182	0.850385754746532	-0.00127961138856084	0.697674418604651
40	2097.08	32	0.28525	0.33927051792362	0.000151267609846418	0.4	2097.08	72	0.0000108695652173913	0.00454392781047306	0.000387287878841473	0	2097.08	39	0.166365168539326	0.651580103295003	0.000177152657767103	0.318181818181818	2097.08	23	0.00490909090909091	0.0138760385567278	-0.000777294978183682	0
6	2127.09	7	0.138967391304348	0.597462767550554	-0.000118787362759051	0.235294117647059	2127.09	15	0.42158152173913	0.810767723128133	-0.0000403227529454529	0.549295774647887	2127.09	13	0.0164213483146067	0.0489245981771369	-0.000156994932342399	0.037037037037037	2127.09	15	0	0.00000010006177673063	-0.00116827142125711	0
78	2172.10	71	0.00492934782608696	0.00154815101514264	0.00185611759117494	0	2172.10	177	0	0.0000193973639967635	0.0023585998822374	0	2172.10	69	0.0109269662921348	0.00263388264285085	0.0017331234156787	0	2172.10	29	0.000414772727272727	0.000051147618483093	0.00312818773696171	0
64	2202.11	55	0.330070652173913	0.272363766768456	0.000385363101017007	0.434782608695652	2202.11	139	0.0604347826086956	0.0204813212541308	0.000591792599683224	0.0816326530612245	2202.11	56	0.0231629213483146	0.0222023158496421	0.000805812192979271	0.037037037037037	2202.11	24	0.306022727272727	0.754216821249928	-0.000625469170222182	0.364864864864865
74	2208.11	64	0	0.0000363461323583969	0.00504149960780283	0	2208.11	175	0	0.00000737623845787507	0.00482332774769688	0	2208.11	69	0.0000337078651685393	0.0012395777197715	0.00419418103964277	0	2208.11	12	0	0.00000000008460415334	0.00844342022667219	0
57	2243.14	49	0.0784728260869565	0.0418914928283614	0.000438783270428907	0.136363636363636	2243.14	107	0.00215217391304348	0.00448764259120319	0.000578156862225575	0	2243.14	50	0.172674157303371	0.317653718612316	0.000320837465351044	0.318181818181818	2243.14	26	0.374607954545455	0.152096023053449	-0.000305968920411768	0.428571428571429
78	2260.16	72	0.76620652173913	0.727869615924113	-0.00401642232304666	0.816091954022989	2260.16	180	0.412380434782609	0.389703112877847	-0.00929456777917984	0.549295774647887	2260.16	72	0.74035393258427	0.881878213776391	0.00455604633320292	0.825	2260.16	30	0.246568181818182	0.770658772620178	-0.022655615627831	0.304347826086957
70	2301.18	72	0.000206521739130435	0.00180486013589914	-0.00186122381090441	0	2301.18	175	0.0134619565217391	0.0223416574773531	-0.000995737668790244	0.0277777777777778	2301.18	72	0.0590337078651685	0.0879939678476308	-0.000870803480468973	0.121212121212121	2301.18	30	0	0.00000216710980354484	-0.0068519167883961	0
13	2331.19	13	0.861402173913044	0.81069873359503	-0.000015675300559515	0.909090909090909	2331.19	33	0.886173913043478	0.831823509881039	0.00000866275451064558	0.911111111111111	2331.19	26	0.0453932584269663	0.021738155713216	-0.000171017361140394	0.09375	2331.19	9	0.028375	0.0936052008041548	-0.000289529524567374	0.0434782608695652
70	2376.20	52	0	0.0000005660346346462	0.00102153434822733	0	2376.20	148	0	0.00000029886171172032	0.000857641583225642	0	2376.20	60	0.00000561797752808989	0.0000725741221728661	0.000815560566114628	0	2376.20	27	0.00974431818181818	0.00637318751861623	0.000689866421776646	0
29	2406.21	23	0.00652173913043478	0.122110365015944	0.00107970339988565	0	2406.21	67	0.00395108695652174	0.258108086260592	0.000883415559796188	0	2406.21	18	0.00959550561797753	0.0424829967018375	0.00105060516279469	0	2406.21	14	0.270772727272727	0.345988279945228	-0.000790509825321575	0.328571428571429
30	2412.21	19	0.00420108695652174	0.0274780434353212	0.00285798788085061	0	2412.21	48	0	0.00454252459079138	0.00317893523629192	0	2412.21	24	0.00678089887640449	0.129164833507545	0.00261094668791624	0	2412.21	11	0.210789772727273	0.531985130141877	0.00188198571419158	0.272727272727273
8	2434.25	2	0.00735869565217391	0.0584661825196207	0.00210828662920101	0	2434.25	3	0.0000434782608695652	0.00142768436494539	0.00208760571744432	0	2434.25	0	0.00523033707865169	0.00547893917964755	0.00217248142420882	0	2434.25	3	0.1505625	0.849713610217291	0.0018333365356052	0.19672131147541
78	2447.24	72	0	0.00000143078402211465	0.0205865661573885	0	2447.24	180	0	0.00000143324867175638	0.0180364634806388	0	2447.24	72	0.0985056179775281	0.0175233950372032	0.00847697313481266	0.179487179487179	2447.24	30	0.574585227272727	0.590271788646784	-0.00435778967000025	0.607142857142857
76	2505.28	72	0.00370108695652174	0.0188134055492233	-0.0021462913361845	0	2505.28	176	0.421309782608696	0.767842735129147	-0.00050727207736253	0.549295774647887	2505.28	72	0.318	0.708186107606619	-0.000805768400118779	0.5	2505.28	30	0	0.00000714523936593905	-0.0113201114965931	0
78	2621.33	72	0	0.00000163214770149677	-0.0554633974252122	0	2621.33	180	0	0.000103191054141812	-0.03692462272294	0	2621.33	72	0.0214887640449438	0.0225192083622738	-0.0231749465462719	0.037037037037037	2621.33	30	0.0142386363636364	0.0412912878440217	-0.0345706924921586	0.0238095238095238
78	2662.36	68	0.396755434782609	0.160014792157994	-0.00046524813277657	0.5	2662.36	180	0.0000271739130434783	0.00000033951072034233	-0.00278455782759457	0	2662.36	72	0.00185955056179775	0.00324460544484801	-0.00202515780468026	0	2662.36	29	0.0176534090909091	0.075084811501802	-0.0019136125258936	0.0238095238095238
27	2692.37	20	0.893755434782609	0.562815395699146	0.0000173040011989646	0.922222222222222	2692.37	53	0.39491847826087	0.361103255201261	0.000075298395473925	0.529411764705882	2692.37	28	0.420578651685393	0.419135978911982	-0.0000962709669956679	0.587301587301587	2692.37	17	0.000159090909090909	0.00285550139421751	-0.000713713890016117	0
78	2709.38	72	0.0239510869565217	0.049355429438855	0.00354187594896733	0.0277777777777778	2709.38	178	0.395021739130435	0.321709688324324	0.00126283183294682	0.529411764705882	2709.38	71	0.691073033707865	0.568743232327015	0.000792586657393873	0.794871794871795	2709.38	30	0.227517045454545	0.156655004302948	0.00285776543036224	0.283582089552239
29	2795.42	8	0.000168478260869565	0.000102168670395446	0.00742991952886093	0	2795.42	20	0	0.00000015309012863407	0.007439319000183	0	2795.42	13	0.0000674157303370786	0.00102591501693054	0.00766104116644274	0	2795.42	10	0.0297954545454545	0.226812903291953	0.00663006626905682	0.0434782608695652
78	2808.41	72	0.0203097826086957	0.0401669081295202	0.0128118915500688	0.0277777777777778	2808.41	180	0.445163043478261	0.340690379071953	0.0040781419611618	0.567567567567568	2808.41	72	0.429247191011236	0.5661944369425	0.00514419635142021	0.59375	2808.41	30	0.513085227272727	0.942585248818683	-0.00670161868129511	0.575
78	2866.46	72	0.372559782608696	0.294802580315193	-0.000706303589149363	0.47887323943662	2866.46	177	0.58891847826087	0.717045531922192	0.000324282768505499	0.675	2866.46	72	0.236449438202247	0.490018744247159	-0.000936041643268883	0.392156862745098	2866.46	30	0	0.00000003167920866265	-0.00914865131979253	0
78	2896.47	69	0	0.0000000006163144271	0.00348944240288096	0	2896.47	174	0	0.00000000790662323133	0.00287268089366281	0	2896.47	72	0.0670730337078652	0.138808117338391	0.000974007136598958	0.138888888888889	2896.47	27	0.0000113636363636364	0.0000013038452045739	0.00356299170913237	0
3	2969.51	0	0.0921195652173913	0.095409953427629	0.000854311066907051	0.152173913043478	2969.51	6	0.0362826086956522	0.799256739881472	0.000691344462374564	0.05	2969.51	0	0.0879887640449438	0.095409953427629	0.000854311066907051	0.179487179487179	2969.51	0	0.288227272727273	0.283639268618421	0.000854311066907051	0.342465753424658
78	2982.50	72	0.000630434782608696	0.000087958413261373	-0.0287815226594999	0	2982.50	180	0.00110326086956522	0.000423330834767367	-0.0252181622761564	0	2982.50	72	0.0377303370786517	0.0276301586565152	-0.0185509757938317	0.0714285714285714	2982.50	30	0.200568181818182	0.259181442210361	0.0147673787930304	0.261538461538462
8	3012.51	12	0.110907608695652	0.215561924910282	-0.0000875852949314857	0.183673469387755	3012.51	25	0.207472826086957	0.379888072420682	-0.0000616609060937786	0.321428571428571	3012.51	13	0.0421685393258427	0.135337235895499	-0.000122394188297914	0.09375	3012.51	11	0.00455113636363636	0.00210553367091921	-0.000177685334146415	0
33	3023.53	29	0.415538043478261	0.689140437289868	0.000141606884466619	0.520547945205479	3023.53	107	0.00926630434782609	0.00770304819874835	-0.000635039532835408	0	3023.53	42	0.124640449438202	0.0738526234500893	-0.000300166720725419	0.238095238095238	3023.53	4	0.00365340909090909	0.00289016968274129	0.000625733751136227	0
33	3040.55	19	0.00530434782608696	0.0217560309742848	0.000509251080002262	0	3040.55	50	0.00083695652173913	0.0162280536210428	0.000443603157400767	0	3040.55	18	0.00915168539325843	0.0356216280583453	0.000479214592683256	0	3040.55	14	0.602465909090909	0.990933812188513	0.00016572587137993	0.623529411764706
10	3053.54	6	0.233114130434783	0.341449172159217	0.0000344132366396347	0.344262295081967	3053.54	20	0.573391304347826	0.672571628997708	0.000014774228986002	0.670886075949367	3053.54	16	0.0404831460674157	0.0930498688321135	-0.0000875511035633635	0.09375	3053.54	0	0.0510340909090909	0.0414271221913882	0.0000745221547847508	0.0612244897959184
78	3070.56	72	0.185657608695652	0.279474843647933	0.00292932338295251	0.290909090909091	3070.56	180	0.360913043478261	0.45474536253438	0.00176479163320542	0.515625	3070.56	72	0.472129213483146	0.452973595787857	-0.00176922995528366	0.617647058823529	3070.56	30	0.00242045454545455	0.00456462791385121	0.0088981462438783	0
31	3111.58	34	0.0349510869565217	0.103465325331945	-0.000186654153964309	0.0540540540540541	3111.58	82	0.0307663043478261	0.116090665531676	-0.000175892356289574	0.05	3111.58	45	0.0000280898876404494	0.000380887419361364	-0.000399016418438146	0	3111.58	16	0.194642045454545	0.207202267681149	-0.000132232177128593	0.253968253968254
48	3158.61	57	0.0517771739130435	0.244002964957862	0.00112008060366099	0.0897435897435897	3158.61	135	0.364646739130435	0.428461473148331	0.000464836692342869	0.515625	3158.61	56	0.994415730337079	0.913369771842892	-0.00000488841379529641	1	3158.61	20	0.00453409090909091	0.0381405201706197	0.00233531231608786	0
63	3227.63	59	0.111282608695652	0.618364052893613	0.000563105197675329	0.183673469387755	3227.63	147	0.0177826086956522	0.205946067504623	0.000628824953323336	0.0277777777777778	3227.63	65	0.994539325842697	0.33102067963747	0.00000283975198961178	1	3227.63	23	0.833232954545455	0.950567392191829	0.000119683490407439	0.840909090909091
9	3231.65	5	0.0609728260869565	0.263528762162167	0.0000935607167830707	0.0952380952380952	3231.65	7	0.0000706521739130435	0.0135755844975988	0.000124042341187976	0	3231.65	0	0.00253932584269663	0.0031114154073829	0.000137532581344563	0	3231.65	1	0.0928465909090909	0.172557132805234	0.000123865842011619	0.12280701754386
49	3244.64	31	0.0000543478260869565	0.000554721735280211	0.00133840472743702	0	3244.64	72	0	0.00000065127995176606	0.00150114010184913	0	3244.64	36	0.000202247191011236	0.00394224355726015	0.0011972888711149	0	3244.64	11	0.000375	0.000348376431578578	0.0017283558585264	0
78	3257.64	69	0.000016304347826087	0.000989787035581817	0.00253559741585625	0	3257.64	172	0	0.00128210715627785	0.00223457248799311	0	3257.64	72	0.201904494382022	0.232340317215702	0.000896278099104753	0.361702127659574	3257.64	25	0.0259261363636364	0.000406152733227076	0.00229303726814036	0.0238095238095238
69	3315.68	66	0.422152173913043	0.938500990873506	-0.000151827586266546	0.527027027027027	3315.68	158	0.707630434782609	0.188972166318221	0.0000586674998651849	0.795180722891566	3315.68	67	0.000252808988764045	0.00294927414724318	-0.000660918528617081	0	3315.68	30	0	0.0000166730356624287	-0.00279429631792492	0
69	3345.69	57	0	0.00000073054892779914	0.00087673231188398	0	3345.69	147	0	0.00000273659563742052	0.00071169358522616	0	3345.69	63	0.194370786516854	0.703749993257298	0.000228140751575254	0.355555555555556	3345.69	17	0	0.00000001379451058825	0.00132417114528645	0
3	3401.72	0	0.0941467391304348	0.095409953427629	0.000021986995889506	0.152173913043478	3401.72	0	0.00758152173913043	0.00837594880653122	0.000021986995889506	0	3401.72	0	0.0901685393258427	0.095409953427629	0.000021986995889506	0.179487179487179	3401.72	0	0.293147727272727	0.283639268618421	0.000021986995889506	0.342465753424658
78	3431.73	72	0.264375	0.464377255449372	-0.0018992688377213	0.380952380952381	3431.73	180	0.47370652173913	0.496306057621309	-0.00096400325759503	0.586666666666667	3431.73	72	0.0720337078651685	0.155591297963328	-0.0030632601393886	0.138888888888889	3431.73	30	0.0020625	0.0117110788616755	0.00614947374880573	0
78	3519.78	72	0.0121195652173913	0.00287142076803625	0.0028725973893614	0	3519.78	178	0.0613641304347826	0.0490361951681102	0.00172613088348495	0.0816326530612245	3519.78	72	0.502174157303371	0.408973386328132	-0.000798996729458424	0.652173913043478	3519.78	30	0.0000568181818181818	0.0000337820244792541	0.00593114039976297	0
32	3605.82	22	0.0213369565217391	0.0824993031306248	0.000535874176961725	0.0277777777777778	3605.82	42	0.0000706521739130435	0.000903504871877517	0.00067747588584794	0	3605.82	26	0.118230337078652	0.296328890134329	0.000380129083936137	0.225	3605.82	10	0.044875	0.124984770281927	0.000660452782397267	0.0612244897959184
75	3618.81	71	0.322489130434783	0.24969018982328	0.000532517550864987	0.426470588235294	3618.81	173	0.555146739130435	0.528449074424786	-0.000416565547938822	0.653846153846154	3618.81	71	0.565213483146067	0.757728302220837	-0.0003694921826247	0.675675675675676	3618.81	23	0.371340909090909	0.0778176745224472	0.000718119543760755	0.428571428571429
36	3676.86	40	0.518505434782609	0.551505418111272	-0.0000626452387759204	0.607594936708861	3676.86	93	0.454228260869565	0.564746071828724	-0.0000606109901806895	0.567567567567568	3676.86	59	0	0.00000029094882347172	-0.00052198669959946	0	3676.86	21	0.0732329545454545	0.0715484486235946	-0.000231747043697807	0.0961538461538462
9	3680.88	0	0.00629891304347826	0.0031114154073829	0.0000611875119863005	0	3680.88	2	0.000304347826086956	0.000140916288296223	0.0000561498020459849	0	3680.88	5	0.386842696629214	0.379095680876142	0.0000253231759611881	0.566666666666667	3680.88	0	0.0854034090909091	0.0542705430025709	0.0000611875119863005	0.111111111111111
52	3693.87	48	0.114092391304348	0.352582145317389	0.000195797998459784	0.183673469387755	3693.87	124	0.0430326086956522	0.271518253900957	0.00018752601462468	0.0652173913043478	3693.87	55	0.45002808988764	0.238712204962366	-0.000107931051904883	0.615384615384615	3693.87	10	0.000204545454545455	0.000075147194889105	0.000624504559742016	0
66	3706.87	56	0.00021195652173913	0.00116406631757117	0.000542250577051171	0	3706.87	147	0.000016304347826087	0.00214047146226493	0.000465245720487526	0	3706.87	61	0.47652808988764	0.992482991639836	0.000123466860794029	0.617647058823529	3706.87	14	0.0000965909090909091	0.00000183242276174721	0.000878447642019818	0
53	3764.91	59	0.00123369565217391	0.00684735938189816	-0.000283495297600208	0	3764.91	140	0.0434184782608696	0.0508113206448498	-0.000132886755109497	0.0652173913043478	3764.91	57	0.000140449438202247	0.000475720753128656	-0.000352418727700083	0	3764.91	22	0.0901136363636364	0.382467533413703	-0.000193832445131615	0.12280701754386
27	3779.91	7	0.0112826086956522	0.000391997988042698	0.000730476840613045	0	3779.91	29	0.000326086956521739	0.000635958041500122	0.000679712926865989	0	3779.91	4	0.00469101123595506	0.00000696348947637837	0.000802077209334009	0	3779.91	1	0.0824943181818182	0.00126935497487526	0.000787698755935976	0.111111111111111
78	3792.90	72	0.46829347826087	0.817045300927716	-0.00109898972666905	0.565789473684211	3792.90	175	0.328739130434783	0.729296257711421	-0.0012223427695653	0.491803278688525	3792.90	72	0.421162921348315	0.571297497743961	-0.00110960913520139	0.587301587301587	3792.90	24	0.00593181818181818	0.0147432050890236	0.0039941515986389	0
0	3822.91	3	0.0671684782608696	0.0707416516147235	-0.0000273007902515952	0.116279069767442	3822.91	1	0.529445652173913	0.515794871482439	-0.00000164712602812635	0.636363636363636	3822.91	0	NA	NA	NA	NA	3822.91	0	NA	NA	NA	NA
78	3880.96	72	0.741516304347826	0.47593892703858	0.000292806556474401	0.790697674418605	3880.96	175	0.658336956521739	0.671437820751229	0.000284918774853014	0.74390243902439	3880.96	72	0.262078651685393	0.404717804074452	-0.000905291285816302	0.433962264150943	3880.96	27	0.0000681818181818182	0.000182783555694731	0.0038820085973925	0
0	3910.97	1	0.305739130434783	0.304190268626389	-0.0000031075652640081	0.402985074626866	3910.97	4	0.216016304347826	0.18682888446218	-0.00000669731935503674	0.333333333333333	3910.97	1	0.308359550561798	0.304190268626389	-0.00000320925775883957	0.472727272727273	3910.97	0	NA	NA	NA	NA
7	3939.00	5	0.995782608695652	0.695198259240301	-0.000000107503907065	1	3939.00	7	0.117586956521739	0.0966713636856302	0.000016468532265302	0.185185185185185	3939.00	5	0.967926966292135	0.707052052775072	-0.00000078031321398118	1	3939.00	0	0.0990340909090909	0.0930378842138625	0.0000294274704476342	0.137931034482759
1	3966.99	0	0.353211956521739	0.343422302792405	0.00000153980914678479	0.457142857142857	3966.99	3	0.83816847826087	0.825317880812627	-0.00000040648706522941	0.865168539325843	3966.99	0	0.363044943820225	0.343422302792405	0.00000153980914678479	0.542372881355932	3966.99	0	0.558573863636364	0.548838698645418	0.00000153980914678479	0.607142857142857
31	4055.04	23	0.198233695652174	0.228478084167313	0.000124156040908753	0.293103448275862	4055.04	72	0.357472826086957	0.652297908720207	0.0000736034760332834	0.515625	4055.04	35	0.404814606741573	0.334380172940934	-0.0000990469646777848	0.587301587301587	4055.04	10	0.0150965909090909	0.102841091457605	0.000288311292470399	0.0238095238095238
56	4068.04	46	0.0131413043478261	0.023670848007563	0.00019483664755252	0	4068.04	122	0.00053804347826087	0.011851675840633	0.000196724417872322	0	4068.04	54	0.540224719101124	0.827133656687092	0.0000547362452135423	0.675675675675676	4068.04	12	0.000982954545454546	0.000106347112971903	0.00038001217693419	0
1	4128.09	4	0.645614130434783	0.155217360364022	-0.00000650486433460079	0.708333333333333	4128.09	3	0.316119565217391	0.83193415377391	0.00000714953533515344	0.466666666666667	4128.09	0	0.368893258426966	0.343422302792405	0.00000979658835118233	0.542372881355932	4128.09	0	0.566801136363636	0.548838698645418	0.00000979658835118233	0.607142857142857
77	4242.13	71	0.475744565217391	0.140319362900141	0.000277606010854222	0.571428571428571	4242.13	169	0.11220652173913	0.175339611275658	0.000421341369170782	0.169811320754717	4242.13	72	0.794095505617977	0.980492628954115	0.0000979488089954839	0.845238095238095	4242.13	23	0.0000340909090909091	0.00000049367926162474	0.00190121664443787	0
0	4272.14	1	0.295141304347826	0.304190268626389	-0.00000494054603483251	0.402985074626866	4272.14	0	NA	NA	NA	NA	4272.14	0	NA	NA	NA	NA	4272.14	0	NA	NA	NA	NA
72	4330.18	68	0.000206521739130435	0.00312386343229606	-0.0008126637636421	0	4330.18	166	0.0669021739130435	0.188031047436393	-0.000295434070183918	0.0980392156862745	4330.18	70	0.0114887640449438	0.0412612126729398	-0.000496977480697672	0	4330.18	21	0.402170454545455	0.431621048665861	0.000194909612785391	0.443037974683544
0	4416.22	4	0.0593152173913043	0.0360853161586241	-0.0000715484736525737	0.0952380952380952	4416.22	5	0.253646739130435	0.138965096449397	-0.0000385590393256997	0.396551724137931	4416.22	0	NA	NA	NA	NA	4416.22	0	NA	NA	NA	NA
28	4429.21	19	0.611027173913044	0.259490675657129	0.0000243022766945535	0.674698795180723	4429.21	61	0.797375	0.847939002868054	0.00000870131231632597	0.86046511627907	4429.21	31	0.786966292134831	0.253553096788717	-0.0000117441265090822	0.843373493975904	4429.21	7	0.0721534090909091	0.17473333973576	0.0000913883920217054	0.0961538461538462
13	4504.27	15	0.192461956521739	0.387930622913991	-0.0000311964899104264	0.293103448275862	4504.27	32	0.939521739130435	0.937596534304203	0.00000118891838992034	0.945652173913043	4504.27	9	0.766404494382023	0.569666664173217	-0.00000796541715572335	0.843373493975904	4504.27	2	0.119784090909091	0.15885960896029	0.0000360944035851378	0.161016949152542
20	4590.31	12	0.19583152173913	0.191927843291168	0.0000274268914643921	0.293103448275862	4590.31	51	0.773739130434783	0.800437456428252	-0.00000589001957999599	0.847058823529412	4590.31	20	0.27364606741573	0.610082785812772	-0.0000303254930202354	0.444444444444444	4590.31	3	0.0293806818181818	0.0468023095597905	0.0000579914334159846	0.0434782608695652
56	4603.30	45	0.946467391304348	0.208449350513525	-0.0000228799533661102	0.956043956043956	4603.30	126	0.783635869565217	0.928881184592534	0.0000521972874164111	0.847058823529412	4603.30	51	0.467426966292135	0.862486010604976	0.000176416168562206	0.617647058823529	4603.30	14	0.0245738636363636	0.00247548219331915	0.000715622095214493	0.0238095238095238
55	4691.36	46	0.672788043478261	0.888849551457685	-0.0000397571054305419	0.729411764705882	4691.36	129	0.832902173913043	0.829694390819198	-0.0000126515591115743	0.865168539325843	4691.36	56	0.236185393258427	0.250946491111767	-0.0000925882279961286	0.392156862745098	4691.36	17	0.0446818181818182	0.033018323849296	0.000184417618806227	0.0612244897959184
0	4777.39	0	NA	NA	NA	NA	4777.39	1	0.521798913043478	0.515794871482439	-0.00000346591379899718	0.631578947368421	4777.39	0	NA	NA	NA	NA	4777.39	0	NA	NA	NA	NA
0	4878.44	0	NA	NA	NA	NA	4878.44	0	NA	NA	NA	NA	4878.44	0	NA	NA	NA	NA	4878.44	0	NA	NA	NA	NA
0	4951.48	0	NA	NA	NA	NA	4951.48	0	NA	NA	NA	NA	4951.48	0	NA	NA	NA	NA	4951.48	0	NA	NA	NA	NA
8	4953.49	8	0.551923913043478	0.814058410542402	-0.00000681962373982627	0.62962962962963	4953.49	12	0.392826086956522	0.289254415272156	0.00000638146708672375	0.529411764705882	4953.49	6	0.783449438202247	0.7344938552907	-0.0000034152490337127	0.843373493975904	4953.49	0	0.0717727272727273	0.0710500740063749	0.0000183089078386576	0.0961538461538462
8	5052.53	3	0.459641304347826	0.178885439844535	0.0000203527753410808	0.56	5052.53	7	0.0279347826086957	0.0445428807542968	0.0000343048267155697	0.05	5052.53	5	0.23064606741573	0.443066391977022	0.0000281313305573704	0.392156862745098	5052.53	3	0.569295454545454	0.911555492800522	0.0000222112906470953	0.607142857142857
15	5140.58	7	0.166913043478261	0.114738724927185	0.0000314266399985663	0.264150943396226	5140.58	16	0.0441086956521739	0.022277720386186	0.000033382580784747	0.0652173913043478	5140.58	12	0.580101123595506	0.717172063422873	0.0000138896433286104	0.693333333333333	5140.58	2	0.123670454545455	0.0863284763469636	0.0000485893746660303	0.166666666666667
0	5226.62	0	NA	NA	NA	NA	5226.62	0	NA	NA	NA	NA	5226.62	0	NA	NA	NA	NA	5226.62	0	NA	NA	NA	NA
0	5327.67	0	NA	NA	NA	NA	5327.67	0	NA	NA	NA	NA	5327.67	0	NA	NA	NA	NA	5327.67	0	NA	NA	NA	NA
0	5400.71	0	NA	NA	NA	NA	5400.71	0	NA	NA	NA	NA	5400.71	0	NA	NA	NA	NA	5400.71	0	NA	NA	NA	NA
3	5501.75	0	0.164201086956522	0.095409953427629	0.0000131200058708686	0.264150943396226	5501.75	2	0.0693097826086956	0.143073508047887	0.0000111683002328344	0.0980392156862745	5501.75	1	0.203410112359551	0.345414418301486	0.0000118389324302219	0.361702127659574	5501.75	0	0.381835227272727	0.283639268618421	0.0000131200058708686	0.428571428571429
0	5688.84	0	NA	NA	NA	NA	5688.84	0	NA	NA	NA	NA	5688.84	0	NA	NA	NA	NA	5688.84	0	NA	NA	NA	NA
42	983.51	44	0.255	0.717118059329994	0.000136225502136752	0.370967741935484	983.51	113	0.455728260869565	0.332235053850726	0.00010327102991453	0.567567567567568	983.51	37	0.0189044943820225	0.165584177362851	0.000263165641025641	0.037037037037037	983.51	3	0.00859659090909091	0.0000497698287306165	0.000435263974358974	0

## Sheet: Description
Additional file 8: The table shows the comparison of specific groups of samples which are described in the following lines. The results are generated from a statistical comparison of normalized areas under the curve (AUCn). The numbers of the measurements for each group are indicated in the last columns, the results with low numbers of the measurements for the statistical evaluation are highlight…
ID	Sample Cohort	Comparison		N (Group 1)	N (Group 2)
		Group 1	Group 2
S4.	all samples by groups	TNBC	L (Lobular; LA+LB)	72	78
S4.	all samples by groups	TNBC	NST	180	78
S4.	all samples by groups	TNBC	HER2+	78	72
S4.	all samples by groups	TNBC	CTRL	78	30
	the m/z of N-glycans with the higher AUCn in the first compared group
	the m/z of N-glycans with the lower AUCn in the first compared group
	the p-value for ROOT statistics and the p-value for the Wilcox test lower than 0.01
	the results with low numbers of the measurements for the statistical evaluation
