# Supplementary material for: N-glycan profiling of tissue samples to aid breast cancer subtyping
Source: Sci Rep. 2024 Jan 3;14:320. doi: 10.1038/s41598-023-51021-3 (PMC10764792; doi:10.1038/s41598-023-51021-3)
Supplement: Supplementary file 10 — Supplementary Information 10. [file 41598_2023_51021_MOESM10_ESM.xls]

## Sheet: HER2 vs others
	vs Lobular						vs NST						vs TNBC						vs Control
HER2+	m/z	N (Lobular)	P-value ROOTS	P-value Wilcox	Log2FC	FDR	m/z	N (NST)	P-value ROOTS	P-value Wilcox	Log2FC	FDR	m/z	N (TNBC)	P-value ROOTS	P-value Wilcox	Log2FC	FDR	m/z	N (CTRL)	P-value ROOTS	P-value Wilcox	Log2FC	FDR
62	1157.60	55	0.987295454545455	0.6752791519343	-0.00000180833843091302	1	1157.60	149	0.502873626373626	0.47394846912662	-0.000207228104491191	0.696969696969697	1157.60	66	0.00285393258426966	0.00431706977020609	-0.000842896776182989	0	1157.60	6	0.00231547619047619	0.0000000163576038658	0.000684215786845937	0
41	1187.61	37	0.649005681818182	0.391223738440768	0.0000407509822395887	0.802816901408451	1187.61	104	0.861192307692308	0.275737806572319	-0.0000197170005585155	0.908045977011494	1187.61	45	0.0101966292134831	0.0862349934302501	-0.000369459622838411	0	1187.61	4	0.00288095238095238	0.0000899259673620764	0.000295698277159268	0
40	1350.69	28	0.459454545454545	0.1478730116523	-0.0000863212864789431	0.689655172413793	1350.69	90	0.815510989010989	0.0749342183779815	0.0000212915137846814	0.880952380952381	1350.69	47	0.0459213483146067	0.0836535428966655	-0.000348360866847489	0.09375	1350.69	4	0.000744047619047619	0.000019377876598761	0.000269321032924036	0
66	1361.70	62	0.115681818181818	0.729455819681691	0.00124008148077006	0.25	1361.70	140	0.0281098901098901	0.0796167724535763	0.00121681104602893	0.0909090909090909	1361.70	62	0.539134831460674	0.625610858285691	0.000523060091838173	0.675675675675676	1361.70	16	0.0684166666666667	0.0000719290316085074	0.00212298535680059	0.08
43	1432.74	41	0.3715	0.696577321131204	0.0000599063823679033	0.627450980392157	1432.74	111	0.0451868131868132	0.14559305412202	0.0000993266745789457	0.12	1432.74	45	0.842039325842697	0.713777089581039	0.0000163898309049213	0.882352941176471	1432.74	8	0.00460119047619048	0.000417002495071674	0.000244193604802527	0
72	1595.81	72	0.729653409090909	0.13771914909917	0.000615428823821943	0.853333333333333	1595.81	180	0.872302197802198	0.246718834382606	0.000236540409630931	0.909090909090909	1595.81	78	0.998505617977528	0.0284364064936293	0.00000334495847494672	1	1595.81	26	0.0832976190476191	0.00283109484793043	0.00414021404189822	0.113207547169811
72	1606.83	72	0.4174375	0.772064314055487	0.000162886266502732	0.654545454545455	1606.83	176	0.13293956043956	0.136908024965428	0.000245256910437526	0.314285714285714	1606.83	75	0.713601123595506	0.759160965179277	-0.0000997596347427725	0.810126582278481	1606.83	23	0.0350892857142857	0.0012137154489545	0.00058689111372769	0.0434782608695652
2	1677.87	6	0.148681818181818	0.148642602491116	-0.0000173233169742568	0.307692307692308	1677.87	3	0.504351648351648	0.587479442601877	-0.0000146167048656288	0.696969696969697	1677.87	2	0.669258426966292	0.919477787038001	0.0000032231337445931	0.779220779220779	1677.87	0	0.373160714285714	0.367009426096659	0.00000844346279161811	0.442857142857143
72	1799.91	71	0.843369318181818	0.537030931202571	0.000146833053443884	0.925925925925926	1799.91	179	0.63204945054945	0.977870060219053	0.000289415390628642	0.783783783783784	1799.91	78	0.00156741573033708	0.00879166559545448	-0.0025782520208822	0	1799.91	22	0.000910714285714286	0.00000227723970118476	0.00303485423360605	0
72	1810.93	72	0.615556818181818	0.0921594756665995	-0.000204289818486896	0.802816901408451	1810.93	176	0.75360989010989	0.247499185973287	0.0000937761929803724	0.8625	1810.93	78	0.269162921348315	0.0292628398083253	-0.000420168462247405	0.433962264150943	1810.93	27	0.730595238095238	0.0328823081770007	0.000225643289676934	0.75609756097561
60	1840.94	62	0.6463125	0.218391399709535	-0.0000986569808471272	0.802816901408451	1840.94	165	0.806159340659341	0.288489047848603	-0.0000447264955562804	0.879518072289157	1840.94	63	0.565398876404494	0.0589914584827493	-0.000126916807884722	0.675675675675676	1840.94	20	0.105946428571429	0.649866529061234	-0.000722379319219473	0.145454545454545
66	1851.96	57	0.0396761363636364	0.0354739817940443	0.000290841288591988	0.0833333333333333	1851.96	153	0.0587417582417582	0.0216022217173124	0.000239521822842019	0.137931034482759	1851.96	72	0.0101629213483146	0.105266589790759	-0.00057531192554476	0	1851.96	23	0.172440476190476	0.0459330065329447	0.000285258544559239	0.206349206349206
63	1881.97	49	0.0204375	0.0202232516152069	0.000276197108331628	0.0588235294117647	1881.97	122	0.0000934065934065934	0.000389926352319367	0.000353207443157488	0	1881.97	62	0.602539325842697	0.479590218537342	-0.0000791153128949121	0.710526315789474	1881.97	21	0.475494047619048	0.550829541747003	0.000130002739274211	0.526315789473684
0	1922.99	3	0.0817556818181818	0.0825457700449326	-0.0000717517358174747	0.1875	1922.99	2	0.395005494505494	0.373474753076183	-0.0000101953083642095	0.583333333333333	1922.99	1	0.35138202247191	0.343422302792405	-0.0000085583690037716	0.542372881355932	1922.99	7	0.0000178571428571429	0.0000250475760634674	-0.000128796660891975	0
69	1998.01	70	0.9656875	0.887203167576372	-0.0000141511353091957	1	1998.01	178	0.404197802197802	0.518500162677047	0.000268853296871499	0.590163934426229	1998.01	76	0.013247191011236	0.0184346082222508	-0.00110875919234321	0	1998.01	27	0.143208333333333	0.11262445085406	-0.000834223950589891	0.180327868852459
70	2004.01	68	0.641806818181818	0.852602731292202	0.000234339565946381	0.802816901408451	2004.01	174	0.368054945054945	0.591529518913017	0.0003337789746503	0.559322033898305	2004.01	78	0.000219101123595506	0.00173826922987206	-0.00204981932306541	0	2004.01	11	0.0000119047619047619	0.00000000686638805701	0.00258908658110828	0
58	2015.03	49	0.0930625	0.334472502987269	0.000209230483477789	0.205882352941176	2015.03	152	0.934730769230769	0.675235614323466	0.0000116930369423927	0.944444444444444	2015.03	65	0.226606741573034	0.0367786905898261	-0.000153841409777981	0.392156862745098	2015.03	22	0.0273095238095238	0.166362545262618	-0.000550029042792416	0.0232558139534884
54	2045.04	60	0.393732954545455	0.127709291653336	-0.000166028371133542	0.641509433962264	2045.04	162	0.264049450549451	0.102413969522404	-0.000179274966697144	0.469387755102041	2045.04	64	0.0691404494382022	0.017332217562218	-0.000354011557954856	0.138888888888889	2045.04	29	0.0000119047619047619	0.0000238362041008397	-0.00317928546105241	0
72	2056.06	72	0.699448863636364	0.299810714922061	-0.000215522865339378	0.849315068493151	2056.06	180	0.857664835164835	0.495235950870684	-0.0000803594765681403	0.906976744186046	2056.06	78	0.126904494382022	0.119832065002557	-0.000872449666071806	0.238095238095238	2056.06	30	0.0219880952380952	0.151061190956172	-0.00211884285905873	0.0232558139534884
72	2086.07	72	0.0186534090909091	0.160191461521918	0.00470552819537291	0.0588235294117647	2086.07	179	0.120082417582418	0.431151412956305	0.00258229959450993	0.294117647058824	2086.07	77	0.56185393258427	0.312482458780395	-0.00137391386568089	0.675675675675676	2086.07	30	0.413386904761905	0.392218759762403	-0.00265352525424173	0.465753424657534
39	2097.08	32	0.839289772727273	0.570259023652299	-0.0000258850479206857	0.925	2097.08	72	0.00412637362637363	0.0131271210318883	0.00021013522107437	0	2097.08	40	0.166365168539326	0.651580103295003	-0.000177152657767103	0.318181818181818	2097.08	23	0.000178571428571429	0.00518071053374683	-0.000954447635950785	0
13	2127.09	7	0.713448863636364	0.188237554638537	0.0000382075695833475	0.851351351351351	2127.09	15	0.0505	0.0291855207883521	0.000116672179396946	0.12	2127.09	6	0.0164213483146067	0.0489245981771369	0.000156994932342399	0.037037037037037	2127.09	15	0	0.0000944273405106742	-0.00101127648891471	0
69	2172.10	71	0.858943181818182	0.876169278375828	0.000122994175496238	0.926829268292683	2172.10	177	0.141730769230769	0.821401948291521	0.000625476466558701	0.315789473684211	2172.10	78	0.0109269662921348	0.00263388264285085	-0.0017331234156787	0	2172.10	29	0.0913095238095238	0.0767263326606989	0.001395064321283	0.113207547169811
56	2202.11	55	0.279636363636364	0.256130399767813	-0.000420449091962265	0.51063829787234	2202.11	139	0.51306043956044	0.467597891470095	-0.000214019593296047	0.701492537313433	2202.11	64	0.0231629213483146	0.0222023158496421	-0.000805812192979271	0.037037037037037	2202.11	24	0.0134285714285714	0.039813227146697	-0.00143128136320145	0
69	2208.11	64	0.212767045454545	0.257221595813466	0.000847318568160065	0.386363636363636	2208.11	175	0.187615384615385	0.582967058061555	0.000629146708054115	0.380952380952381	2208.11	74	0.0000337078651685393	0.0012395777197715	-0.00419418103964277	0	2208.11	12	0	0.00000000269679233854	0.00424923918702942	0
50	2243.14	49	0.609005681818182	0.343374304185931	0.000117945805077863	0.802816901408451	2243.14	107	0.146956043956044	0.0880269162204183	0.000257319396874531	0.315789473684211	2243.14	57	0.172674157303371	0.317653718612316	-0.000320837465351044	0.318181818181818	2243.14	26	0.0226428571428571	0.0270632629016399	-0.000626806385762812	0.0232558139534884
72	2260.16	72	0.477982954545455	0.50079055537438	-0.00857246865624958	0.711864406779661	2260.16	180	0.220505494505495	0.211932360224096	-0.0138506141123828	0.422222222222222	2260.16	78	0.74035393258427	0.881878213776391	-0.00455604633320292	0.825	2260.16	30	0.161625	0.743806012161193	-0.0272116619610339	0.193548387096774
72	2301.18	72	0.0611420454545455	0.0405886341998716	-0.000990420330435433	0.148148148148148	2301.18	175	0.77143956043956	0.586257961023659	-0.00012493418832127	0.864197530864197	2301.18	70	0.0590337078651685	0.0879939678476308	0.000870803480468973	0.121212121212121	2301.18	30	0	0.0000182454168625332	-0.00598111330792713	0
26	2331.19	13	0.0949545454545455	0.0360808340147885	0.000155342060580879	0.205882352941176	2331.19	33	0.00826373626373626	0.00497786831697388	0.00017968011565104	0	2331.19	13	0.0453932584269663	0.021738155713216	0.000171017361140394	0.09375	2331.19	9	0.441095238095238	0.961942646390636	-0.000118512163426979	0.5
60	2376.20	52	0.204590909090909	0.033728044195693	0.000205973782112705	0.386363636363636	2376.20	148	0.737549450549451	0.560456588698611	0.0000420810171110138	0.858974358974359	2376.20	70	0.00000561797752808989	0.0000725741221728661	-0.000815560566114628	0	2376.20	27	0.513875	0.897573148378627	-0.000125694144337982	0.558441558441558
18	2406.21	23	0.922414772727273	0.586149920022502	0.00002909823709096	0.975903614457831	2406.21	67	0.549428571428571	0.153955165621444	-0.0001671896029985	0.704225352112676	2406.21	29	0.00959550561797753	0.0424829967018375	-0.00105060516279469	0	2406.21	14	0.00202380952380952	0.0142665300385334	-0.00184111498811626	0
24	2412.21	19	0.752619318181818	0.397165075923158	0.000247041192934365	0.87012987012987	2412.21	48	0.27406043956044	0.287221279664775	0.000567988548375675	0.470588235294118	2412.21	30	0.00678089887640449	0.129164833507545	-0.00261094668791624	0	2412.21	11	0.466559523809524	0.605715082268129	-0.000728960973724662	0.52
0	2434.25	2	0.164982954545455	0.158748091527429	-0.0000641947950078101	0.325	2434.25	3	0.279181318681319	0.273639060521159	-0.0000848757067645007	0.480769230769231	2434.25	8	0.00523033707865169	0.00547893917964755	-0.00217248142420882	0	2434.25	3	0.00569047619047619	0.00698945382610424	-0.000339144888603621	0
72	2447.24	72	0.0020625	0.00967863566845925	0.0121095930225758	0	2447.24	180	0.000884615384615385	0.0732006410200487	0.00955949034582611	0	2447.24	78	0.0985056179775281	0.0175233950372032	-0.00847697313481266	0.179487179487179	2447.24	30	0.0460595238095238	0.0605940816871198	-0.0128347628048129	0.0625
72	2505.28	72	0.147210227272727	0.087620013039238	-0.00134052293606573	0.302631578947368	2505.28	176	0.683082417582418	0.816198741784592	0.000298496322756249	0.815789473684211	2505.28	76	0.318	0.708186107606619	0.000805768400118779	0.5	2505.28	30	0	0.0000201416823049889	-0.0105143430964743	0
72	2621.33	72	0.00123295454545455	0.0107369855625639	-0.0322884508789402	0	2621.33	180	0.0476813186813187	0.427799940619271	-0.0137496761766681	0.12	2621.33	78	0.0214887640449438	0.0225192083622738	0.0231749465462719	0.037037037037037	2621.33	30	0.406880952380952	0.891925712058048	-0.0113957459458866	0.465753424657534
72	2662.36	68	0.0236136363636364	0.117755409501428	0.00155990967190369	0.0588235294117647	2662.36	180	0.307456043956044	0.139964480842239	-0.00075940002291431	0.5	2662.36	78	0.00185955056179775	0.00324460544484801	0.00202515780468026	0	2662.36	29	0.921922619047619	0.822758524853345	0.000111545278786665	0.928571428571429
28	2692.37	20	0.357704545454545	0.216466406093746	0.000113574968194632	0.62	2692.37	53	0.0539065934065934	0.0611720325424967	0.000171569362469593	0.137931034482759	2692.37	27	0.420578651685393	0.419135978911982	0.0000962709669956679	0.587301587301587	2692.37	17	0.00185714285714286	0.00892549929351957	-0.000617442923020449	0
71	2709.38	72	0.0915965909090909	0.180083013137403	0.00274928929157346	0.1875	2709.38	178	0.757054945054945	0.92455599185574	0.000470245175552945	0.8625	2709.38	78	0.691073033707865	0.568743232327015	-0.000792586657393873	0.794871794871795	2709.38	30	0.381244047619048	0.44280210503536	0.00206517877296836	0.450704225352113
13	2795.42	8	0.644443181818182	0.374285253420019	-0.00023112163758181	0.802816901408451	2795.42	20	0.632137362637363	0.248667260789636	-0.00022172216625974	0.783783783783784	2795.42	29	0.0000674157303370786	0.00102591501693054	-0.00766104116644274	0	2795.42	10	0.0772380952380952	0.109406397454036	-0.00103097489738593	0.0980392156862745
72	2808.41	72	0.121073863636364	0.400315139385857	0.00766769519864857	0.25	2808.41	180	0.840532967032967	0.918480029740059	-0.00106605439025841	0.905882352941176	2808.41	78	0.429247191011236	0.5661944369425	-0.00514419635142021	0.59375	2808.41	30	0.195244047619048	0.834206239253942	-0.0118458150327153	0.227272727272727
72	2866.46	72	0.808289772727273	0.86515962577421	0.00022973805411952	0.89873417721519	2866.46	177	0.0522307692307692	0.256207736985159	0.00126032441177438	0.137931034482759	2866.46	78	0.236449438202247	0.490018744247159	0.000936041643268883	0.392156862745098	2866.46	30	0	0.00000072826600171425	-0.00821260967652365	0
72	2896.47	69	0	0.00000058402197529732	0.002515435266282	0	2896.47	174	0	0.00000886704679558311	0.00189867375706385	0	2896.47	78	0.0670730337078652	0.138808117338391	-0.000974007136598958	0.138888888888889	2896.47	27	0.0000892857142857143	0.0000409969583156733	0.00258898457253342	0
0	2969.51	0	NA	NA	NA	NA	2969.51	6	0.121516483516484	0.118502816399944	-0.000162966604532487	0.294117647058824	2969.51	3	0.0879887640449438	0.095409953427629	-0.000854311066907051	0.179487179487179	2969.51	0	NA	NA	NA	NA
72	2982.50	72	0.273164772727273	0.0952893798653365	-0.0102305468656682	0.5	2982.50	180	0.432576923076923	0.426686162863504	-0.00666718648232466	0.629032258064516	2982.50	78	0.0377303370786517	0.0276301586565152	0.0185509757938317	0.0714285714285714	2982.50	30	0.00685119047619048	0.0129182388746	0.0333183545868622	0
13	3012.51	12	0.653659090909091	0.801645805662471	0.0000348088933664279	0.805555555555556	3012.51	25	0.313615384615385	0.367940960758631	0.000060733282204135	0.5	3012.51	8	0.0421685393258427	0.135337235895499	0.000122394188297914	0.09375	3012.51	11	0.591791666666667	0.10107907581375	-0.0000552911458485019	0.632911392405063
42	3023.53	29	0.0153181818181818	0.0275051110924686	0.000441773605192038	0	3023.53	107	0.191148351648352	0.576906928118463	-0.000334872812109989	0.380952380952381	3023.53	33	0.124640449438202	0.0738526234500893	0.000300166720725419	0.238095238095238	3023.53	4	0.000172619047619048	0.0000285841492445897	0.000925900471861645	0
18	3040.55	19	0.761306818181818	0.956433473410158	0.0000300364873190058	0.87012987012987	3040.55	50	0.699763736263736	0.72721533975302	-0.0000356114352824893	0.831168831168831	3040.55	33	0.00915168539325843	0.0356216280583453	-0.000479214592683256	0	3040.55	14	0.0429047619047619	0.0665778116533583	-0.000313488721303326	0.0434782608695652
16	3053.54	6	0.00264772727272727	0.0129188710985919	0.000121964340202998	0	3053.54	20	0.00125274725274725	0.0115324609538534	0.000102325332549365	0	3053.54	10	0.0404831460674157	0.0930498688321135	0.0000875511035633635	0.09375	3053.54	0	0.00630952380952381	0.00545506429892802	0.000162073258348114	0
72	3070.56	72	0.0397727272727273	0.0976922245833178	0.00469855333823617	0.0833333333333333	3070.56	180	0.0645934065934066	0.1472983453397	0.00353402158848908	0.166666666666667	3070.56	78	0.472129213483146	0.452973595787857	0.00176922995528366	0.617647058823529	3070.56	30	0.000529761904761905	0.00152950202156213	0.010667376199162	0
45	3111.58	34	0.0613977272727273	0.071722711607406	0.000212362264473837	0.148148148148148	3111.58	82	0.0182802197802198	0.0134558170355712	0.000223124062148572	0.0526315789473684	3111.58	31	0.0000280898876404494	0.000380887419361364	0.000399016418438146	0	3111.58	16	0.0609107142857143	0.116802601079998	0.000266784241309553	0.08
56	3158.61	57	0.0317386363636364	0.0507504052263045	0.00112496901745629	0.0833333333333333	3158.61	135	0.341346153846154	0.227386263533462	0.000469725106138166	0.517241379310345	3158.61	48	0.994415730337079	0.913369771842892	0.00000488841379529641	1	3158.61	20	0.000791666666666667	0.00154582367314634	0.00234020072988316	0
65	3227.63	59	0.0414602272727273	0.0817920151495827	0.000560265445685717	0.0833333333333333	3227.63	147	0.00739010989010989	0.00656476858586251	0.000625985201333725	0	3227.63	63	0.994539325842697	0.33102067963747	-0.00000283975198961178	1	3227.63	23	0.793767857142857	0.508079602314454	0.000116843738417827	0.807228915662651
0	3231.65	5	0.0224318181818182	0.0237430662441473	-0.0000439718645614928	0.0588235294117647	3231.65	7	0.101093406593407	0.0910076231664687	-0.0000134902401565879	0.25	3231.65	9	0.00253932584269663	0.0031114154073829	-0.000137532581344563	0	3231.65	1	0.120488095238095	0.126592811914329	-0.0000136667393329441	0.157894736842105
36	3244.64	31	0.526272727272727	0.49689554125433	0.000141115856322114	0.766666666666667	3244.64	72	0.0539395604395604	0.111402137581889	0.000303851230734228	0.137931034482759	3244.64	49	0.000202247191011236	0.00394224355726015	-0.0011972888711149	0	3244.64	11	0.0364464285714286	0.0514821087974595	0.0005310669874115	0.0434782608695652
72	3257.64	69	0.00398295454545455	0.0106142011924499	0.00163931931675149	0	3257.64	172	0.00194505494505494	0.0644580291515521	0.00133829438888836	0	3257.64	78	0.201904494382022	0.232340317215702	-0.000896278099104753	0.361702127659574	3257.64	25	0.184130952380952	0.00191501980592048	0.00139675916903561	0.215384615384615
67	3315.68	66	0.0166704545454545	0.00475077069249584	0.000509090942350534	0.0588235294117647	3315.68	158	0.0000384615384615385	0.00000974142278864459	0.000719586028482266	0	3315.68	69	0.000252808988764045	0.00294927414724318	0.000660918528617081	0	3315.68	30	0.000136904761904762	0.0208945262316533	-0.00213337778930784	0
63	3345.69	57	0	0.00000163702738772128	0.000648591560308726	0	3345.69	147	0.000010989010989011	0.0000145453450027019	0.000483552833650906	0	3345.69	69	0.194370786516854	0.703749993257298	-0.000228140751575254	0.355555555555556	3345.69	17	0	0.00000003228602456072	0.0010960303937112	0
0	3401.72	0	NA	NA	NA	NA	3401.72	0	NA	NA	NA	NA	3401.72	3	0.0901685393258427	0.095409953427629	-0.000021986995889506	0.179487179487179	3401.72	0	NA	NA	NA	NA
72	3431.73	72	0.581255681818182	0.453759926094899	0.00116399130166729	0.802816901408451	3431.73	180	0.161038461538462	0.258619504500795	0.00209925688179357	0.333333333333333	3431.73	78	0.0720337078651685	0.155591297963328	0.0030632601393886	0.138888888888889	3431.73	30	0.000351190476190476	0.00115480800938965	0.00921273388819433	0
72	3519.78	72	0.00207386363636364	0.000543940741396418	0.00367159411881982	0	3519.78	178	0.00931868131868132	0.0049058679232262	0.00252512761294338	0	3519.78	78	0.502174157303371	0.408973386328132	0.000798996729458424	0.652173913043478	3519.78	30	0.0000119047619047619	0.00000420168578653129	0.0067301371292214	0
26	3605.82	22	0.416755681818182	0.419484621523182	0.000155745093025588	0.654545454545455	3605.82	42	0.0353846153846154	0.0391702899157066	0.000297346801911803	0.0909090909090909	3605.82	32	0.118230337078652	0.296328890134329	-0.000380129083936137	0.225	3605.82	10	0.238714285714286	0.436343052088297	0.00028032369846113	0.279411764705882
71	3618.81	71	0.127142045454545	0.339612068285949	0.000902009733489687	0.27027027027027	3618.81	173	0.949763736263736	0.409632536575997	-0.0000470733653141217	0.956043956043956	3618.81	75	0.565213483146067	0.757728302220837	0.0003694921826247	0.675675675675676	3618.81	23	0.220279761904762	0.0684857946598434	0.00108761172638545	0.253731343283582
59	3676.86	40	0.0000227272727272727	0.00000184172042211423	0.00045934146082354	0	3676.86	93	0	0.00000002127103857405	0.000461375709418771	0	3676.86	36	0	0.00000029094882347172	0.00052198669959946	0	3676.86	21	0.0561011904761905	0.0134088103976862	0.000290239655901653	0.0625
5	3680.88	0	0.0232556818181818	0.0237430662441473	0.0000358643360251124	0.0588235294117647	3680.88	2	0.00808241758241758	0.0109729349674881	0.0000308266260847969	0	3680.88	9	0.386842696629214	0.379095680876142	-0.0000253231759611881	0.566666666666667	3680.88	0	0.147041666666667	0.143624690786882	0.0000358643360251124	0.180327868852459
55	3693.87	48	0.00801136363636364	0.0232183489991711	0.000303729050364666	0	3693.87	124	0.00128571428571429	0.00611682880107106	0.000295457066529563	0	3693.87	52	0.45002808988764	0.238712204962366	0.000107931051904883	0.615384615384615	3693.87	10	0.0000119047619047619	0.00000077820998201839	0.000732435611646899	0
61	3706.87	56	0.000232954545454545	0.000448687495760267	0.000418783716257142	0	3706.87	147	0.000208791208791209	0.000634889833467194	0.000341778859693497	0	3706.87	66	0.47652808988764	0.992482991639836	-0.000123466860794029	0.617647058823529	3706.87	14	0.0000119047619047619	0.00000177220966890541	0.000754980781225789	0
57	3764.91	59	0.543556818181818	0.393000195535434	0.0000689234300998749	0.770491803278688	3764.91	140	0.00515934065934066	0.0160960623724048	0.000219531972590587	0	3764.91	53	0.000140449438202247	0.000475720753128656	0.000352418727700083	0	3764.91	22	0.297595238095238	0.227159111501123	0.000158586282568469	0.347826086956522
4	3779.91	7	0.0907840909090909	0.295843858128985	-0.0000716003687209643	0.1875	3779.91	29	0.0132912087912088	0.020239930102613	-0.00012236428246802	0.0526315789473684	3779.91	27	0.00469101123595506	0.00000696348947637837	-0.000802077209334009	0	3779.91	1	0.723059523809524	0.672994207433726	-0.0000143784533980325	0.753086419753086
72	3792.90	72	0.995335227272727	0.729633477223441	0.0000106194085323398	1	3792.90	175	0.935521978021978	0.716959281520475	-0.000112733634363904	0.944444444444444	3792.90	78	0.421162921348315	0.571297497743961	0.00110960913520139	0.587301587301587	3792.90	24	0.00288095238095238	0.00318811742152257	0.00510376073384029	0
0	3822.91	3	0.0846931818181818	0.0825457700449326	-0.0000273007902515952	0.1875	3822.91	1	0.54756043956044	0.532843391292977	-0.00000164712602812635	0.704225352112676	3822.91	0	NA	NA	NA	NA	3822.91	0	NA	NA	NA	NA
72	3880.96	72	0.1949375	0.154329106196283	0.0011980978422907	0.380952380952381	3880.96	175	0.078554945054945	0.158278623090581	0.00119021006066932	0.193548387096774	3880.96	78	0.262078651685393	0.404717804074452	0.000905291285816302	0.433962264150943	3880.96	27	0.0000297619047619048	0.0000270159002271895	0.0047872998832088	0
1	3910.97	1	0.978670454545455	1	0.00000010169249483147	1	3910.97	4	0.579274725274725	0.666019128927314	-0.00000348806159619717	0.736111111111111	3910.97	0	0.308359550561798	0.304190268626389	0.00000320925775883957	0.472727272727273	3910.97	0	0.543375	0.53264029276213	0.00000320925775883957	0.58974358974359
5	3939.00	5	0.963772727272727	0.992766038676078	0.00000067280930691618	1	3939.00	7	0.14243956043956	0.285528271750625	0.0000172488454792832	0.315789473684211	3939.00	7	0.967926966292135	0.707052052775072	0.00000078031321398118	1	3939.00	0	0.151636904761905	0.143624690786882	0.0000302077836616154	0.180327868852459
0	3966.99	0	NA	NA	NA	NA	3966.99	3	0.273412087912088	0.273639060521159	-0.0000019462962120142	0.470588235294118	3966.99	1	0.363044943820225	0.343422302792405	-0.00000153980914678479	0.542372881355932	3966.99	0	NA	NA	NA	NA
35	4055.04	23	0.0368238636363636	0.0362334647755204	0.000223203005586538	0.0833333333333333	4055.04	72	0.0373901098901099	0.111972865252171	0.000172650440711068	0.0909090909090909	4055.04	31	0.404814606741573	0.334380172940934	0.0000990469646777848	0.587301587301587	4055.04	10	0.0048452380952381	0.0172899282939543	0.000387358257148183	0
54	4068.04	46	0.0353409090909091	0.0223549053877303	0.000140100402338978	0.0833333333333333	4068.04	122	0.00447252747252747	0.0151132534555309	0.00014198817265878	0	4068.04	56	0.540224719101124	0.827133656687092	-0.0000547362452135423	0.675675675675676	4068.04	12	0.000226190476190476	0.0000431792560631352	0.000325275931720648	0
0	4128.09	4	0.0499090909090909	0.0440046210134988	-0.0000163014526857831	0.12	4128.09	3	0.327120879120879	0.273639060521159	-0.0000026470530160289	0.508771929824561	4128.09	1	0.368893258426966	0.343422302792405	-0.00000979658835118233	0.542372881355932	4128.09	0	NA	NA	NA	NA
72	4242.13	71	0.614102272727273	0.148631214982163	0.000179657201858738	0.802816901408451	4242.13	169	0.203131868131868	0.169853448461344	0.000323392560175299	0.386363636363636	4242.13	77	0.794095505617977	0.980492628954115	-0.0000979488089954839	0.845238095238095	4242.13	23	0.00000595238095238095	0.00000045925062250899	0.00180326783544238	0
0	4272.14	1	0.335443181818182	0.324078591824027	-0.00000494054603483251	0.591836734693878	4272.14	0	NA	NA	NA	NA	4272.14	0	NA	NA	NA	NA	4272.14	0	NA	NA	NA	NA
70	4330.18	68	0.246221590909091	0.290578136868862	-0.000315686282944429	0.444444444444444	4330.18	166	0.295912087912088	0.269189420278835	0.000201543410513754	0.490566037735849	4330.18	72	0.0114887640449438	0.0412612126729398	0.000496977480697672	0	4330.18	21	0.0247440476190476	0.0333808258997523	0.000691887093483063	0.0232558139534884
0	4416.22	4	0.0738068181818182	0.0440046210134988	-0.0000715484736525737	0.178571428571429	4416.22	5	0.262945054945055	0.155151905709749	-0.0000385590393256997	0.469387755102041	4416.22	0	NA	NA	NA	NA	4416.22	0	NA	NA	NA	NA
31	4429.21	19	0.389948863636364	0.0277452455279063	0.0000360464032036357	0.641509433962264	4429.21	61	0.529291208791209	0.218364699225702	0.0000204454388254082	0.704225352112676	4429.21	28	0.786966292134831	0.253553096788717	0.0000117441265090822	0.843373493975904	4429.21	7	0.0101488095238095	0.0218147984879215	0.000103132518530788	0
9	4504.27	15	0.429965909090909	0.189805867695077	-0.0000232310727547031	0.660714285714286	4504.27	32	0.645175824175824	0.464891915062235	0.00000915433554564369	0.786666666666667	4504.27	13	0.766404494382023	0.569666664173217	0.00000796541715572335	0.843373493975904	4504.27	2	0.18697619047619	0.329432831503893	0.0000440598207408612	0.215384615384615
20	4590.31	12	0.0348977272727273	0.0803204080040671	0.0000577523844846275	0.0833333333333333	4590.31	51	0.310895604395604	0.75118372308992	0.0000244354734402394	0.5	4590.31	20	0.27364606741573	0.610082785812772	0.0000303254930202354	0.444444444444444	4590.31	3	0.0185178571428571	0.0329397878055193	0.00008831692643622	0.0232558139534884
51	4603.30	45	0.435590909090909	0.217315587484497	-0.000199296121928316	0.666666666666667	4603.30	126	0.453664835164835	0.976026325730795	-0.000124218881145795	0.650793650793651	4603.30	56	0.467426966292135	0.862486010604976	-0.000176416168562206	0.617647058823529	4603.30	14	0.00246428571428571	0.00195550337786211	0.000539205926652287	0
56	4691.36	46	0.575431818181818	0.235028780175469	0.0000528311225655867	0.802816901408451	4691.36	129	0.204115384615385	0.25090646509066	0.0000799366688845543	0.386363636363636	4691.36	55	0.236185393258427	0.250946491111767	0.0000925882279961286	0.392156862745098	4691.36	17	0.0050297619047619	0.00252531363213321	0.000277005846802356	0
0	4777.39	0	NA	NA	NA	NA	4777.39	1	0.539604395604396	0.532843391292977	-0.00000346591379899718	0.704225352112676	4777.39	0	NA	NA	NA	NA	4777.39	0	NA	NA	NA	NA
0	4878.44	0	NA	NA	NA	NA	4878.44	0	NA	NA	NA	NA	4878.44	0	NA	NA	NA	NA	4878.44	0	NA	NA	NA	NA
0	4951.48	0	NA	NA	NA	NA	4951.48	0	NA	NA	NA	NA	4951.48	0	NA	NA	NA	NA	4951.48	0	NA	NA	NA	NA
6	4953.49	8	0.806823863636364	0.589052790237786	-0.00000340437470611357	0.89873417721519	4953.49	12	0.257494505494505	0.590760457752098	0.00000979671612043646	0.469387755102041	4953.49	8	0.783449438202247	0.7344938552907	0.0000034152490337127	0.843373493975904	4953.49	0	0.153119047619048	0.107000715294038	0.0000217241568723703	0.180327868852459
5	5052.53	3	0.653272727272727	0.519467293096454	-0.0000077785552162897	0.802816901408451	5052.53	7	0.487802197802198	0.314526121920356	0.00000617349615819923	0.6875	5052.53	8	0.23064606741573	0.443066391977022	-0.0000281313305573704	0.392156862745098	5052.53	3	0.712017857142857	0.614180435513667	-0.00000592003991027516	0.75
12	5140.58	7	0.341642045454545	0.235836274981971	0.0000175369966699559	0.591836734693878	5140.58	16	0.182186813186813	0.0798702560061133	0.0000194929374561366	0.375	5140.58	15	0.580101123595506	0.717172063422873	-0.0000138896433286104	0.693333333333333	5140.58	2	0.10525	0.163487524815163	0.0000346997313374199	0.12962962962963
0	5226.62	0	NA	NA	NA	NA	5226.62	0	NA	NA	NA	NA	5226.62	0	NA	NA	NA	NA	5226.62	0	NA	NA	NA	NA
0	5327.67	0	NA	NA	NA	NA	5327.67	0	NA	NA	NA	NA	5327.67	0	NA	NA	NA	NA	5327.67	0	NA	NA	NA	NA
0	5400.71	0	NA	NA	NA	NA	5400.71	0	NA	NA	NA	NA	5400.71	0	NA	NA	NA	NA	5400.71	0	NA	NA	NA	NA
1	5501.75	0	NA	0.324078591824027	NA	NA	5501.75	2	0.779351648351648	0.866562130235925	-0.00000067063219738753	0.865853658536585	5501.75	3	0.203410112359551	0.345414418301486	-0.0000118389324302219	0.361702127659574	5501.75	0	NA	0.53264029276213	NA	NA
0	5688.84	0	NA	NA	NA	NA	5688.84	0	NA	NA	NA	NA	5688.84	0	NA	NA	NA	NA	5688.84	0	NA	NA	NA	NA
37	983.51	44	0.197193181818182	0.161392415465259	-0.000126940138888889	0.380952380952381	983.51	113	0.225576923076923	0.324157078332466	-0.000159894611111111	0.434782608695652	983.51	42	0.0189044943820225	0.165584177362851	-0.000263165641025641	0.037037037037037	983.51	3	0.127363095238095	0.000213092961877001	0.000172098333333333	0.157894736842105

## Sheet: Description
Additional file 10: The table shows the comparison of specific groups of samples which are described in the following lines. The results are generated from a statistical comparison of normalized areas under the curve (AUCn). The numbers of the measurements for each group are indicated in the last columns, the results with low numbers of the measurements for the statistical evaluation are highligh…
ID	Sample Cohort	Comparison		N (Group 1)	N (Group 2)
		Group 1	Group 2
S5.	all samples by groups	HER2+	L (Lobular; LA+LB)	72	72
S5.	all samples by groups	HER2+	NST	180	72
S5.	all samples by groups	HER2+	TNBC	78	72
S5.	all samples by groups	HER2+	CTRL	72	30
	the m/z of N-glycans with the higher AUCn in the first compared group
	the m/z of N-glycans with the lower AUCn in the first compared group
	the p-value for ROOT statistics and the p-value for the Wilcox test lower than 0.01
	the results with low numbers of the measurements for the statistical evaluation
