# Supplementary material for: N-glycan profiling of tissue samples to aid breast cancer subtyping
Source: Sci Rep. 2024 Jan 3;14:320. doi: 10.1038/s41598-023-51021-3 (PMC10764792; doi:10.1038/s41598-023-51021-3)
Supplement: Supplementary file 12 — Supplementary Information 12. [file 41598_2023_51021_MOESM12_ESM.xls]

## Sheet: NST and L to others
Lobular vs HER2							Lobular vs TNBC							NST vs TNBC							NST vs HER2							NST vs CTRL							Lobular vs CTRL
m/z	N (Lobular)	N (HER2)	P-value ROOTS	P-value Wilcox	Log2FC	FDR	m/z	N (Lobular)	N (TNBC)	P-value ROOTS	P-value Wilcox	Log2FC	FDR	m/z	N (NST)	N (TNBC)	P-value ROOTS	P-value Wilcox	Log2FC	FDR	m/z	N (NST)	N (HER2)	P-value ROOTS	P-value Wilcox	Log2FC	FDR	m/z	N (NST)	N (Ctrl)	P-value ROOTS	P-value Wilcox	Log2FC	FDR	m/z	N (Lobular)	N (Ctrl)	P-value ROOTS	P-value Wilcox	Log2FC	FDR
1157.60	55	62	0.987295454545455	0.6752791519343	0.00000180833843091302	1	1157.60	55	66	0.00226630434782609	0.00362659921277182	-0.000841088437752076	0	1157.60	149	66	0.0462119565217391	0.0000723409044219977	-0.000635668671691798	0.0652173913043478	1157.60	149	62	0.502873626373626	0.47394846912662	0.000207228104491191	0.696969696969697	1157.60	149	6	0.0500659340659341	0.00000000799324108484	0.000891443891337127	0.0666666666666667	1157.60	55	6	0.000528735632183908	0.0000006410397952695	0.00068602412527685	0
1187.61	37	41	0.649005681818182	0.391223738440768	-0.0000407509822395887	0.802816901408451	1187.61	37	45	0.00404891304347826	0.0338995088306495	-0.000410210605078	0	1187.61	104	45	0.00596739130434783	0.00688160922219248	-0.000349742622279896	0	1187.61	104	41	0.861192307692308	0.275737806572319	0.0000197170005585155	0.908045977011494	1187.61	104	4	0.0448351648351648	0.000065496929497619	0.000315415277717784	0.0666666666666667	1187.61	37	4	0.00736206896551724	0.000596180171333807	0.00025494729491968	0
1350.69	28	40	0.459454545454545	0.1478730116523	0.0000863212864789431	0.689655172413793	1350.69	28	47	0.188483695652174	0.00628439941781681	-0.000262039580368546	0.290909090909091	1350.69	90	47	0.00559782608695652	0.000439536910032767	-0.00036965238063217	0	1350.69	90	40	0.815510989010989	0.0749342183779815	-0.0000212915137846814	0.880952380952381	1350.69	90	4	0.0530659340659341	0.0000980564163123984	0.000248029519139354	0.0816326530612245	1350.69	28	4	0.0269770114942529	0.00422138136731095	0.000355642319402979	0.0263157894736842
1361.70	62	66	0.115681818181818	0.729455819681691	-0.00124008148077006	0.25	1361.70	62	62	0.053195652173913	0.311221034431277	-0.000717021388931892	0.0952380952380952	1361.70	140	62	0.0453641304347826	0.018727640640955	-0.000693750954190756	0.0652173913043478	1361.70	140	66	0.0281098901098901	0.0796167724535763	-0.00121681104602893	0.0909090909090909	1361.70	140	16	0.0496483516483517	0.00242425949679983	0.000906174310771662	0.0666666666666667	1361.70	62	16	0.00377586206896552	0.000203444602358292	0.000882903876030526	0
1432.74	41	43	0.3715	0.696577321131204	-0.0000599063823679033	0.627450980392157	1432.74	41	45	0.507684782608696	0.912668588100216	-0.0000435165514629819	0.602564102564103	1432.74	111	45	0.0831521739130435	0.230026143432865	-0.0000829368436740244	0.115384615384615	1432.74	111	43	0.0451868131868132	0.14559305412202	-0.0000993266745789457	0.12	1432.74	111	8	0.0159285714285714	0.000740579661362773	0.000144866930223581	0.027027027027027	1432.74	41	8	0.00152873563218391	0.00124807869181818	0.000184287222434624	0
1595.81	72	72	0.729653409090909	0.13771914909917	-0.000615428823821943	0.853333333333333	1595.81	72	78	0.595913043478261	0.790853420635567	-0.000612083865346997	0.670731707317073	1595.81	180	78	0.836119565217391	0.136567327248934	-0.000233195451155984	0.865168539325843	1595.81	180	72	0.872302197802198	0.246718834382606	-0.000236540409630931	0.909090909090909	1595.81	180	26	0.0215384615384615	0.0000926960343361159	0.00390367363226729	0.027027027027027	1595.81	72	26	0.00247126436781609	0.000193547889529247	0.00352478521807628	0
1606.83	72	72	0.4174375	0.772064314055487	-0.000162886266502732	0.654545454545455	1606.83	72	75	0.220326086956522	0.639542821947314	-0.000262645901245505	0.322033898305085	1606.83	176	75	0.0393152173913043	0.0739965259791217	-0.000345016545180299	0.05	1606.83	176	72	0.13293956043956	0.136908024965428	-0.000245256910437526	0.314285714285714	1606.83	176	23	0.0946758241758242	0.00538541348504293	0.000341634203290164	0.127272727272727	1606.83	72	23	0.0334540229885057	0.00422276252001603	0.000424004847224958	0.0454545454545455
1677.87	6	2	0.148681818181818	0.148642602491116	0.0000173233169742568	0.307692307692308	1677.87	6	2	0.0481630434782609	0.105628296377771	0.0000205464507188499	0.0789473684210526	1677.87	3	2	0.395809782608696	0.650804114272581	0.0000178398386102219	0.529411764705882	1677.87	3	2	0.504351648351648	0.587479442601877	0.0000146167048656288	0.696969696969697	1677.87	3	0	0.492802197802198	0.482306067204508	0.0000230601676572469	0.576923076923077	1677.87	6	0	0.105155172413793	0.107000715294038	0.0000257667797658749	0.148148148148148
1799.91	71	72	0.843369318181818	0.537030931202571	-0.000146833053443884	0.925925925925926	1799.91	71	78	0.000489130434782609	0.00949441378108337	-0.00272508507432608	0	1799.91	179	78	0	0.000610290981883285	-0.00286766741151084	0	1799.91	179	72	0.63204945054945	0.977870060219053	-0.000289415390628642	0.783783783783784	1799.91	179	22	0.000791208791208791	0.00000027132288126833	0.00274543884297741	0	1799.91	71	22	0.00035632183908046	0.00000447477296432508	0.00288802118016217	0
1810.93	72	72	0.615556818181818	0.0921594756665995	0.000204289818486896	0.802816901408451	1810.93	72	78	0.538320652173913	0.636856711912002	-0.000215878643760509	0.625	1810.93	176	78	0.0430760869565217	0.134189900086316	-0.000513944655227777	0.0652173913043478	1810.93	176	72	0.75360989010989	0.247499185973287	-0.0000937761929803724	0.8625	1810.93	176	27	0.773164835164835	0.00544200389723862	0.000131867096696561	0.825581395348837	1810.93	72	27	0.423488505747126	0.00793172873570877	0.000429933108163829	0.486842105263158
1840.94	62	60	0.6463125	0.218391399709535	0.0000986569808471272	0.802816901408451	1840.94	62	63	0.89529347826087	0.535099033036011	-0.0000282598270375945	0.922222222222222	1840.94	165	63	0.624054347826087	0.19054320551985	-0.0000821903123284413	0.716049382716049	1840.94	165	60	0.806159340659341	0.288489047848603	0.0000447264955562804	0.879518072289157	1840.94	165	20	0.0406758241758242	0.844214784102464	-0.000677652823663192	0.0666666666666667	1840.94	62	20	0.156005747126437	0.845113037116904	-0.000623722338372345	0.210526315789474
1851.96	57	66	0.0396761363636364	0.0354739817940443	-0.000290841288591988	0.0833333333333333	1851.96	57	72	0.000108695652173913	0.000722773403299113	-0.000866153214136748	0	1851.96	153	72	0	0.0000614819862350722	-0.000814833748386779	0	1851.96	153	66	0.0587417582417582	0.0216022217173124	-0.000239521822842019	0.137931034482759	1851.96	153	23	0.825598901098901	0.482384847238061	0.0000457367217172195	0.852272727272727	1851.96	57	23	0.975609195402299	0.690196692573972	-0.00000558274403274943	0.977011494252874
1881.97	49	63	0.0204375	0.0202232516152069	-0.000276197108331628	0.0588235294117647	1881.97	49	62	0.00475	0.00848879254803104	-0.00035531242122654	0	1881.97	122	62	0	0.0000564860574918971	-0.000432322756052401	0	1881.97	122	63	0.0000934065934065934	0.000389926352319367	-0.000353207443157488	0	1881.97	122	21	0.0560989010989011	0.132035074541056	-0.000223204703883277	0.0816326530612245	1881.97	49	21	0.345344827586207	0.370668073478453	-0.000146194369057417	0.422535211267606
1922.99	3	0	0.0817556818181818	0.0825457700449326	0.0000717517358174747	0.1875	1922.99	3	1	0.120146739130435	0.26904365432013	0.0000631933668137031	0.2	1922.99	2	1	0.896021739130435	0.91818374076107	0.00000163693936043791	0.912087912087912	1922.99	2	0	0.395005494505494	0.373474753076183	0.0000101953083642095	0.583333333333333	1922.99	2	7	0.0000824175824175824	0.00000004266128875447	-0.000118601352527765	0	1922.99	3	7	0.422747126436782	0.00527504367623789	-0.0000570449250744999	0.486842105263158
1998.01	70	69	0.9656875	0.887203167576372	0.0000141511353091957	1	1998.01	70	76	0.0217717391304348	0.00949377714500305	-0.00109460805703401	0.0277777777777778	1998.01	178	76	0.0000706521739130435	0.000219142772002744	-0.00137761248921471	0	1998.01	178	69	0.404197802197802	0.518500162677047	-0.000268853296871499	0.590163934426229	1998.01	178	27	0.0228296703296703	0.0152719741005888	-0.00110307724746139	0.027027027027027	1998.01	70	27	0.200787356321839	0.0576189496247419	-0.000820072815280695	0.266666666666667
2004.01	68	70	0.641806818181818	0.852602731292202	-0.000234339565946381	0.802816901408451	2004.01	68	78	0.0000543478260869565	0.000734970648453945	-0.00228415888901179	0	2004.01	174	78	0	0.000014675420323004	-0.00238359829771571	0	2004.01	174	70	0.368054945054945	0.591529518913017	-0.0003337789746503	0.559322033898305	2004.01	174	11	0.0000494505494505495	0.00000000040832071569	0.00225530760645798	0	2004.01	68	11	0.0000689655172413793	0.00000002962407042954	0.00235474701516189	0
2015.03	49	58	0.0930625	0.334472502987269	-0.000209230483477789	0.205882352941176	2015.03	49	65	0.00102717391304348	0.00699565468071763	-0.00036307189325577	0	2015.03	152	65	0.194201086956522	0.0028254892506655	-0.000165534446720373	0.309090909090909	2015.03	152	58	0.934730769230769	0.675235614323466	-0.0000116930369423927	0.944444444444444	2015.03	152	22	0.0148846153846154	0.0922441100793969	-0.000561722079734809	0.027027027027027	2015.03	49	22	0.0012816091954023	0.0423599628314226	-0.000759259526270206	0
2045.04	60	54	0.393732954545455	0.127709291653336	0.000166028371133542	0.641509433962264	2045.04	60	64	0.288222826086957	0.403492506442672	-0.000187983186821314	0.4	2045.04	162	64	0.26720652173913	0.134291640599686	-0.000174736591257712	0.406779661016949	2045.04	162	54	0.264049450549451	0.102413969522404	0.000179274966697144	0.469387755102041	2045.04	162	29	0	0.000048451874949488	-0.00300001049435527	0	2045.04	60	29	0	0.000691703317438725	-0.00301325708991887	0
2056.06	72	72	0.699448863636364	0.299810714922061	0.000215522865339378	0.849315068493151	2056.06	72	78	0.227625	0.485300722752171	-0.000656926800732428	0.333333333333333	2056.06	180	78	0.0626847826086957	0.190583844066695	-0.000792090189503666	0.0816326530612245	2056.06	180	72	0.857664835164835	0.495235950870684	0.0000803594765681403	0.906976744186046	2056.06	180	30	0.00582967032967033	0.296782359597047	-0.00203848338249059	0	2056.06	72	30	0.0315459770114943	0.539716599618075	-0.00190331999371936	0.0263157894736842
2086.07	72	72	0.0186534090909091	0.160191461521918	-0.00470552819537291	0.0588235294117647	2086.07	72	77	0.000608695652173913	0.00309032618886171	-0.0060794420610538	0	2086.07	179	77	0.0101086956521739	0.0228346957033911	-0.00395621346019082	0	2086.07	179	72	0.120082417582418	0.431151412956305	-0.00258229959450993	0.294117647058824	2086.07	179	30	0.0252362637362637	0.0810999296870815	-0.00523582484875166	0.05	2086.07	72	30	0.00274137931034483	0.0278359163047187	-0.00735905344961464	0
2097.08	32	39	0.839289772727273	0.570259023652299	0.0000258850479206857	0.925	2097.08	32	40	0.28525	0.33927051792362	-0.000151267609846418	0.4	2097.08	72	40	0.0000108695652173913	0.00454392781047306	-0.000387287878841473	0	2097.08	72	39	0.00412637362637363	0.0131271210318883	-0.00021013522107437	0	2097.08	72	23	0	0.00000102740971170057	-0.00116458285702515	0	2097.08	32	23	0.00085632183908046	0.00326059420084003	-0.000928562588030099	0
2127.09	7	13	0.713448863636364	0.188237554638537	-0.0000382075695833475	0.851351351351351	2127.09	7	6	0.138967391304348	0.597462767550554	0.000118787362759051	0.235294117647059	2127.09	15	6	0.42158152173913	0.810767723128133	0.0000403227529454529	0.549295774647887	2127.09	15	13	0.0505	0.0291855207883521	-0.000116672179396946	0.12	2127.09	15	15	0	0.00000000013048364956	-0.00112794866831166	0	2127.09	7	15	0	0.00000414325439257166	-0.00104948405849806	0
2172.10	71	69	0.858943181818182	0.876169278375828	-0.000122994175496238	0.926829268292683	2172.10	71	78	0.00492934782608696	0.00154815101514264	-0.00185611759117494	0	2172.10	177	78	0	0.0000193973639967635	-0.0023585998822374	0	2172.10	177	69	0.141730769230769	0.821401948291521	-0.000625476466558701	0.315789473684211	2172.10	177	29	0.112	0.023699302003615	0.0007695878547243	0.157894736842105	2172.10	71	29	0.0999022988505747	0.021105675606014	0.00127207014578676	0.137254901960784
2202.11	55	56	0.279636363636364	0.256130399767813	0.000420449091962265	0.51063829787234	2202.11	55	64	0.330070652173913	0.272363766768456	-0.000385363101017007	0.434782608695652	2202.11	139	64	0.0604347826086956	0.0204813212541308	-0.000591792599683224	0.0816326530612245	2202.11	139	56	0.51306043956044	0.467597891470095	0.000214019593296047	0.701492537313433	2202.11	139	24	0.0233461538461538	0.0286508687751842	-0.00121726176990541	0.027027027027027	2202.11	55	24	0.0992586206896552	0.189816656118152	-0.00101083227123919	0.137254901960784
2208.11	64	69	0.212767045454545	0.257221595813466	-0.000847318568160065	0.386363636363636	2208.11	64	74	0	0.0000363461323583969	-0.00504149960780283	0	2208.11	175	74	0	0.00000737623845787507	-0.00482332774769688	0	2208.11	175	69	0.187615384615385	0.582967058061555	-0.000629146708054115	0.380952380952381	2208.11	175	12	0	0.00000000004993176867	0.0036200924789753	0	2208.11	64	12	0.0000229885057471264	0.000000154642209158	0.00340192061886935	0
2243.14	49	50	0.609005681818182	0.343374304185931	-0.000117945805077863	0.802816901408451	2243.14	49	57	0.0784728260869565	0.0418914928283614	-0.000438783270428907	0.136363636363636	2243.14	107	57	0.00215217391304348	0.00448764259120319	-0.000578156862225575	0	2243.14	107	50	0.146956043956044	0.0880269162204183	-0.000257319396874531	0.315789473684211	2243.14	107	26	0.00157692307692308	0.000118489479400214	-0.000884125782637343	0	2243.14	49	26	0.014948275862069	0.000932990768325785	-0.000744752190840676	0
2260.16	72	72	0.477982954545455	0.50079055537438	0.00857246865624958	0.711864406779661	2260.16	72	78	0.76620652173913	0.727869615924113	0.00401642232304666	0.816091954022989	2260.16	180	78	0.412380434782609	0.389703112877847	0.00929456777917984	0.549295774647887	2260.16	180	72	0.220505494505495	0.211932360224096	0.0138506141123828	0.422222222222222	2260.16	180	30	0.436434065934066	0.796406935578557	-0.0133610478486512	0.533333333333333	2260.16	72	30	0.324270114942529	0.811348412962925	-0.0186391933047843	0.405797101449275
2301.18	72	72	0.0611420454545455	0.0405886341998716	0.000990420330435433	0.148148148148148	2301.18	72	70	0.000206521739130435	0.00180486013589914	0.00186122381090441	0	2301.18	175	70	0.0134619565217391	0.0223416574773531	0.000995737668790244	0.0277777777777778	2301.18	175	72	0.77143956043956	0.586257961023659	0.00012493418832127	0.864197530864197	2301.18	175	30	0	0.0000174567946048355	-0.00585617911960586	0	2301.18	72	30	0.0000172413793103448	0.00222178129829711	-0.0049906929774917	0
2331.19	13	26	0.0949545454545455	0.0360808340147885	-0.000155342060580879	0.205882352941176	2331.19	13	13	0.861402173913044	0.81069873359503	0.000015675300559515	0.909090909090909	2331.19	33	13	0.886173913043478	0.831823509881039	-0.00000866275451064558	0.911111111111111	2331.19	33	26	0.00826373626373626	0.00497786831697388	-0.00017968011565104	0	2331.19	33	9	0.00607692307692308	0.0775101000560155	-0.000298192279078019	0	2331.19	13	9	0.046316091954023	0.152946928306128	-0.000273854224007859	0.0652173913043478
2376.20	52	60	0.204590909090909	0.033728044195693	-0.000205973782112705	0.386363636363636	2376.20	52	70	0	0.0000005660346346462	-0.00102153434822733	0	2376.20	148	70	0	0.00000029886171172032	-0.000857641583225642	0	2376.20	148	60	0.737549450549451	0.560456588698611	-0.0000420810171110138	0.858974358974359	2376.20	148	27	0.333906593406593	0.53977344556669	-0.000167775161448996	0.428571428571429	2376.20	52	27	0.129011494252874	0.127176032547708	-0.000331667926450687	0.181818181818182
2406.21	23	18	0.922414772727273	0.586149920022502	-0.00002909823709096	0.975903614457831	2406.21	23	29	0.00652173913043478	0.122110365015944	-0.00107970339988565	0	2406.21	67	29	0.00395108695652174	0.258108086260592	-0.000883415559796188	0	2406.21	67	18	0.549428571428571	0.153955165621444	0.0001671896029985	0.704225352112676	2406.21	67	14	0.000835164835164835	0.0654651978766043	-0.00167392538511776	0	2406.21	23	14	0.00131609195402299	0.0370103863307421	-0.00187021322520722	0
2412.21	19	24	0.752619318181818	0.397165075923158	-0.000247041192934365	0.87012987012987	2412.21	19	30	0.00420108695652174	0.0274780434353212	-0.00285798788085061	0	2412.21	48	30	0	0.00454252459079138	-0.00317893523629192	0	2412.21	48	24	0.27406043956044	0.287221279664775	-0.000567988548375675	0.470588235294118	2412.21	48	11	0.0812417582417582	0.181281098122784	-0.00129694952210034	0.113207547169811	2412.21	19	11	0.372580459770115	0.261901270741285	-0.000976002166659027	0.444444444444444
2434.25	2	0	0.164982954545455	0.158748091527429	0.0000641947950078101	0.325	2434.25	2	8	0.00735869565217391	0.0584661825196207	-0.00210828662920101	0	2434.25	3	8	0.0000434782608695652	0.00142768436494539	-0.00208760571744432	0	2434.25	3	0	0.279181318681319	0.273639060521159	0.0000848757067645007	0.480769230769231	2434.25	3	3	0.0724835164835165	0.0133653572976261	-0.00025426918183912	0.0980392156862745	2434.25	2	3	0.0487298850574713	0.114060028377954	-0.000274950093595811	0.0652173913043478
2447.24	72	72	0.0020625	0.00967863566845925	-0.0121095930225758	0	2447.24	72	78	0	0.00000143078402211465	-0.0205865661573885	0	2447.24	180	78	0	0.00000143324867175638	-0.0180364634806388	0	2447.24	180	72	0.000884615384615385	0.0732006410200487	-0.00955949034582611	0	2447.24	180	30	0	0.000476649657821188	-0.022394253150639	0	2447.24	72	30	0	0.000205223220824463	-0.0249443558273887	0
2505.28	72	72	0.147210227272727	0.087620013039238	0.00134052293606573	0.302631578947368	2505.28	72	76	0.00370108695652174	0.0188134055492233	0.0021462913361845	0	2505.28	176	76	0.421309782608696	0.767842735129147	0.00050727207736253	0.549295774647887	2505.28	176	72	0.683082417582418	0.816198741784592	-0.000298496322756249	0.815789473684211	2505.28	176	30	0	0.00000203933902506746	-0.0108128394192306	0	2505.28	72	30	0	0.000844008129778491	-0.0091738201604086	0
2621.33	72	72	0.00123295454545455	0.0107369855625639	0.0322884508789402	0	2621.33	72	78	0	0.00000163214770149677	0.0554633974252122	0	2621.33	180	78	0	0.000103191054141812	0.03692462272294	0	2621.33	180	72	0.0476813186813187	0.427799940619271	0.0137496761766681	0.12	2621.33	180	30	0.826532967032967	0.681418489516726	0.00235393023078145	0.852272727272727	2621.33	72	30	0.114844827586207	0.0749171681703164	0.0208927049330536	0.148148148148148
2662.36	68	72	0.0236136363636364	0.117755409501428	-0.00155990967190369	0.0588235294117647	2662.36	68	78	0.396755434782609	0.160014792157994	0.00046524813277657	0.5	2662.36	180	78	0.0000271739130434783	0.00000033951072034233	0.00278455782759457	0	2662.36	180	72	0.307456043956044	0.139964480842239	0.00075940002291431	0.5	2662.36	180	29	0.39521978021978	0.249957478955338	0.000870945301700975	0.507042253521127	2662.36	68	29	0.0723620689655172	0.425513794996165	-0.00144836439311703	0.104166666666667
2692.37	20	28	0.357704545454545	0.216466406093746	-0.000113574968194632	0.62	2692.37	20	27	0.893755434782609	0.562815395699146	-0.0000173040011989646	0.922222222222222	2692.37	53	27	0.39491847826087	0.361103255201261	-0.000075298395473925	0.529411764705882	2692.37	53	28	0.0539065934065934	0.0611720325424967	-0.000171569362469593	0.137931034482759	2692.37	53	17	0.00000549450549450549	0.0000721160407572774	-0.000789012285490042	0	2692.37	20	17	0.000344827586206897	0.00113673929363896	-0.000731017891215082	0
2709.38	72	71	0.0915965909090909	0.180083013137403	-0.00274928929157346	0.1875	2709.38	72	78	0.0239510869565217	0.049355429438855	-0.00354187594896733	0.0277777777777778	2709.38	178	78	0.395021739130435	0.321709688324324	-0.00126283183294682	0.529411764705882	2709.38	178	71	0.757054945054945	0.92455599185574	-0.000470245175552945	0.8625	2709.38	178	30	0.422857142857143	0.396080716182243	0.00159493359741542	0.527397260273973	2709.38	72	30	0.719988505747126	0.754942518396378	-0.000684110518605095	0.768292682926829
2795.42	8	13	0.644443181818182	0.374285253420019	0.00023112163758181	0.802816901408451	2795.42	8	29	0.000168478260869565	0.000102168670395446	-0.00742991952886093	0	2795.42	20	29	0	0.00000015309012863407	-0.007439319000183	0	2795.42	20	13	0.632137362637363	0.248667260789636	0.00022172216625974	0.783783783783784	2795.42	20	10	0.239675824175824	0.00368459928194834	-0.000809252731126187	0.328125	2795.42	8	10	0.326632183908046	0.0218205812755475	-0.000799853259804117	0.405797101449275
2808.41	72	72	0.121073863636364	0.400315139385857	-0.00766769519864857	0.25	2808.41	72	78	0.0203097826086957	0.0401669081295202	-0.0128118915500688	0.0277777777777778	2808.41	180	78	0.445163043478261	0.340690379071953	-0.0040781419611618	0.567567567567568	2808.41	180	72	0.840532967032967	0.918480029740059	0.00106605439025841	0.905882352941176	2808.41	180	30	0.168851648351648	0.639110143882587	-0.0107797606424569	0.225806451612903	2808.41	72	30	0.017816091954023	0.275442191334776	-0.0195135102313639	0.0263157894736842
2866.46	72	72	0.808289772727273	0.86515962577421	-0.00022973805411952	0.89873417721519	2866.46	72	78	0.372559782608696	0.294802580315193	0.000706303589149363	0.47887323943662	2866.46	177	78	0.58891847826087	0.717045531922192	-0.000324282768505499	0.675	2866.46	177	72	0.0522307692307692	0.256207736985159	-0.00126032441177438	0.137931034482759	2866.46	177	30	0	0.00000000030892216566	-0.00947293408829803	0	2866.46	72	30	0	0.00000051733896678801	-0.00844234773064317	0
2896.47	69	72	0	0.00000058402197529732	-0.002515435266282	0	2896.47	69	78	0	0.0000000006163144271	-0.00348944240288096	0	2896.47	174	78	0	0.00000000790662323133	-0.00287268089366281	0	2896.47	174	72	0	0.00000886704679558311	-0.00189867375706385	0	2896.47	174	27	0.0758351648351648	0.0274361898773236	0.000690310815469567	0.113207547169811	2896.47	69	27	0.870931034482759	0.566708925730019	0.0000735493062514131	0.894117647058824
2969.51	0	0	NA	NA	NA	NA	2969.51	0	3	0.0921195652173913	0.095409953427629	-0.000854311066907051	0.152173913043478	2969.51	6	3	0.0362826086956522	0.799256739881472	-0.000691344462374564	0.05	2969.51	6	0	0.121516483516484	0.118502816399944	0.000162966604532487	0.294117647058824	2969.51	6	0	0.31167032967033	0.314213355512656	0.000162966604532487	0.411764705882353	2969.51	0	0	NA	NA	NA	NA
2982.50	72	72	0.273164772727273	0.0952893798653365	0.0102305468656682	0.5	2982.50	72	78	0.000630434782608696	0.000087958413261373	0.0287815226594999	0	2982.50	180	78	0.00110326086956522	0.000423330834767367	0.0252181622761564	0	2982.50	180	72	0.432576923076923	0.426686162863504	0.00666718648232466	0.629032258064516	2982.50	180	30	0.00145054945054945	0.000643900969133122	0.0399855410691868	0	2982.50	72	30	0.000189655172413793	0.000273638804440602	0.0435489014525304	0
3012.51	12	13	0.653659090909091	0.801645805662471	-0.0000348088933664279	0.805555555555556	3012.51	12	8	0.110907608695652	0.215561924910282	0.0000875852949314857	0.183673469387755	3012.51	25	8	0.207472826086957	0.379888072420682	0.0000616609060937786	0.321428571428571	3012.51	25	13	0.313615384615385	0.367940960758631	-0.000060733282204135	0.5	3012.51	25	11	0.125917582417582	0.00523176382609353	-0.000116024428052637	0.169491525423729	3012.51	12	11	0.310959770114943	0.0732025452073266	-0.0000901000392149298	0.402985074626866
3023.53	29	42	0.0153181818181818	0.0275051110924686	-0.000441773605192038	0	3023.53	29	33	0.415538043478261	0.689140437289868	-0.000141606884466619	0.520547945205479	3023.53	107	33	0.00926630434782609	0.00770304819874835	0.000635039532835408	0	3023.53	107	42	0.191148351648352	0.576906928118463	0.000334872812109989	0.380952380952381	3023.53	107	4	0.00172527472527473	0.00000291536757545867	0.00126077328397164	0	3023.53	29	4	0.0048448275862069	0.00674952535477754	0.000484126866669607	0
3040.55	19	18	0.761306818181818	0.956433473410158	-0.0000300364873190058	0.87012987012987	3040.55	19	33	0.00530434782608696	0.0217560309742848	-0.000509251080002262	0	3040.55	50	33	0.00083695652173913	0.0162280536210428	-0.000443603157400767	0	3040.55	50	18	0.699763736263736	0.72721533975302	0.0000356114352824893	0.831168831168831	3040.55	50	14	0.0485824175824176	0.0598574679896351	-0.000277877286020837	0.0666666666666667	3040.55	19	14	0.0225229885057471	0.0502657064234327	-0.000343525208622332	0.0263157894736842
3053.54	6	16	0.00264772727272727	0.0129188710985919	-0.000121964340202998	0	3053.54	6	10	0.233114130434783	0.341449172159217	-0.0000344132366396347	0.344262295081967	3053.54	20	10	0.573391304347826	0.672571628997708	-0.000014774228986002	0.670886075949367	3053.54	20	16	0.00125274725274725	0.0115324609538534	-0.000102325332549365	0	3053.54	20	0	0.0632252747252747	0.0563286077940861	0.0000597479257987488	0.0980392156862745	3053.54	6	0	0.106597701149425	0.107000715294038	0.0000401089181451161	0.148148148148148
3070.56	72	72	0.0397727272727273	0.0976922245833178	-0.00469855333823617	0.0833333333333333	3070.56	72	78	0.185657608695652	0.279474843647933	-0.00292932338295251	0.290909090909091	3070.56	180	78	0.360913043478261	0.45474536253438	-0.00176479163320542	0.515625	3070.56	180	72	0.0645934065934066	0.1472983453397	-0.00353402158848908	0.166666666666667	3070.56	180	30	0.0101593406593407	0.00894693681722401	0.00713335461067287	0	3070.56	72	30	0.0299942528735632	0.0393936525952066	0.00596882286092579	0.0263157894736842
3111.58	34	45	0.0613977272727273	0.071722711607406	-0.000212362264473837	0.148148148148148	3111.58	34	31	0.0349510869565217	0.103465325331945	0.000186654153964309	0.0540540540540541	3111.58	82	31	0.0307663043478261	0.116090665531676	0.000175892356289574	0.05	3111.58	82	45	0.0182802197802198	0.0134558170355712	-0.000223124062148572	0.0526315789473684	3111.58	82	16	0.760917582417582	0.842201122962976	0.000043660179160981	0.823529411764706	3111.58	34	16	0.691712643678161	0.90272696094102	0.0000544219768357157	0.753086419753086
3158.61	57	56	0.0317386363636364	0.0507504052263045	-0.00112496901745629	0.0833333333333333	3158.61	57	48	0.0517771739130435	0.244002964957862	-0.00112008060366099	0.0897435897435897	3158.61	135	48	0.364646739130435	0.428461473148331	-0.000464836692342869	0.515625	3158.61	135	56	0.341346153846154	0.227386263533462	-0.000469725106138166	0.517241379310345	3158.61	135	20	0.00635164835164835	0.00562523051243207	0.00187047562374499	0	3158.61	57	20	0.036	0.0430142445801799	0.00121523171242686	0.0454545454545455
3227.63	59	65	0.0414602272727273	0.0817920151495827	-0.000560265445685717	0.0833333333333333	3227.63	59	63	0.111282608695652	0.618364052893613	-0.000563105197675329	0.183673469387755	3227.63	147	63	0.0177826086956522	0.205946067504623	-0.000628824953323336	0.0277777777777778	3227.63	147	65	0.00739010989010989	0.00656476858586251	-0.000625985201333725	0	3227.63	147	23	0.121582417582418	0.408144603224863	-0.000509141462915898	0.169491525423729	3227.63	59	23	0.250954022988506	0.626576619681065	-0.00044342170726789	0.333333333333333
3231.65	5	0	0.0224318181818182	0.0237430662441473	0.0000439718645614928	0.0588235294117647	3231.65	5	9	0.0609728260869565	0.263528762162167	-0.0000935607167830707	0.0952380952380952	3231.65	7	9	0.0000706521739130435	0.0135755844975988	-0.000124042341187976	0	3231.65	7	0	0.101093406593407	0.0910076231664687	0.0000134902401565879	0.25	3231.65	7	1	0.990203296703297	0.891034391336973	-0.00000017649917635616	0.989010989010989	3231.65	5	1	0.349603448275862	0.460285701170454	0.0000303051252285487	0.422535211267606
3244.64	31	36	0.526272727272727	0.49689554125433	-0.000141115856322114	0.766666666666667	3244.64	31	49	0.0000543478260869565	0.000554721735280211	-0.00133840472743702	0	3244.64	72	49	0	0.00000065127995176606	-0.00150114010184913	0	3244.64	72	36	0.0539395604395604	0.111402137581889	-0.000303851230734228	0.137931034482759	3244.64	72	11	0.273532967032967	0.38648402033912	0.000227215756677272	0.369230769230769	3244.64	31	11	0.144850574712644	0.249289389191782	0.000389951131089386	0.196428571428571
3257.64	69	72	0.00398295454545455	0.0106142011924499	-0.00163931931675149	0	3257.64	69	78	0.000016304347826087	0.000989787035581817	-0.00253559741585625	0	3257.64	172	78	0	0.00128210715627785	-0.00223457248799311	0	3257.64	172	72	0.00194505494505494	0.0644580291515521	-0.00133829438888836	0	3257.64	172	25	0.931351648351648	0.0148559484010708	0.0000584647801472483	0.944444444444444	3257.64	69	25	0.764908045977011	0.0652072111412139	-0.000242560147715884	0.807228915662651
3315.68	66	67	0.0166704545454545	0.00475077069249584	-0.000509090942350534	0.0588235294117647	3315.68	66	69	0.422152173913043	0.938500990873506	0.000151827586266546	0.527027027027027	3315.68	158	69	0.707630434782609	0.188972166318221	-0.0000586674998651849	0.795180722891566	3315.68	158	67	0.0000384615384615385	0.00000974142278864459	-0.000719586028482266	0	3315.68	158	30	0	0.00000027678027927143	-0.00285296381779011	0	3315.68	66	30	0	0.0000494782311591389	-0.00264246873165837	0
3345.69	57	63	0	0.00000163702738772128	-0.000648591560308726	0	3345.69	57	69	0	0.00000073054892779914	-0.00087673231188398	0	3345.69	147	69	0	0.00000273659563742052	-0.00071169358522616	0	3345.69	147	63	0.000010989010989011	0.0000145453450027019	-0.000483552833650906	0	3345.69	147	17	0.000302197802197802	0.000013282985883223	0.000612477560060293	0	3345.69	57	17	0.000770114942528736	0.000774252455175097	0.000447438833402474	0
3401.72	0	0	NA	NA	NA	NA	3401.72	0	3	0.0941467391304348	0.095409953427629	-0.000021986995889506	0.152173913043478	3401.72	0	3	0.00758152173913043	0.00837594880653122	-0.000021986995889506	0	3401.72	0	0	NA	NA	NA	NA	3401.72	0	0	NA	NA	NA	NA	3401.72	0	0	NA	NA	NA	NA
3431.73	72	72	0.581255681818182	0.453759926094899	-0.00116399130166729	0.802816901408451	3431.73	72	78	0.264375	0.464377255449372	0.0018992688377213	0.380952380952381	3431.73	180	78	0.47370652173913	0.496306057621309	0.00096400325759503	0.586666666666667	3431.73	180	72	0.161038461538462	0.258619504500795	-0.00209925688179357	0.333333333333333	3431.73	180	30	0.0011043956043956	0.0012922395626647	0.00711347700640076	0	3431.73	72	30	0.00167816091954023	0.0182176830318805	0.00804874258652704	0
3519.78	72	72	0.00207386363636364	0.000543940741396418	-0.00367159411881982	0	3519.78	72	78	0.0121195652173913	0.00287142076803625	-0.0028725973893614	0	3519.78	178	78	0.0613641304347826	0.0490361951681102	-0.00172613088348495	0.0816326530612245	3519.78	178	72	0.00931868131868132	0.0049058679232262	-0.00252512761294338	0	3519.78	178	30	0.00335714285714286	0.000926938405424016	0.00420500951627802	0	3519.78	72	30	0.0419712643678161	0.0386969164348864	0.00305854301040158	0.0454545454545455
3605.82	22	26	0.416755681818182	0.419484621523182	-0.000155745093025588	0.654545454545455	3605.82	22	32	0.0213369565217391	0.0824993031306248	-0.000535874176961725	0.0277777777777778	3605.82	42	32	0.0000706521739130435	0.000903504871877517	-0.00067747588584794	0	3605.82	42	26	0.0353846153846154	0.0391702899157066	-0.000297346801911803	0.0909090909090909	3605.82	42	10	0.933258241758242	0.465226196729604	-0.0000170231034506728	0.944444444444444	3605.82	22	10	0.580218390804598	0.911149762127458	0.000124578605435542	0.6375
3618.81	71	71	0.127142045454545	0.339612068285949	-0.000902009733489687	0.27027027027027	3618.81	71	75	0.322489130434783	0.24969018982328	-0.000532517550864987	0.426470588235294	3618.81	173	75	0.555146739130435	0.528449074424786	0.000416565547938822	0.653846153846154	3618.81	173	71	0.949763736263736	0.409632536575997	0.0000470733653141217	0.956043956043956	3618.81	173	23	0.274807692307692	0.09785593222441	0.00113468509169958	0.378787878787879	3618.81	71	23	0.807988505747126	0.188534755773707	0.000185601992895768	0.845238095238095
3676.86	40	59	0.0000227272727272727	0.00000184172042211423	-0.00045934146082354	0	3676.86	40	36	0.518505434782609	0.551505418111272	0.0000626452387759204	0.607594936708861	3676.86	93	36	0.454228260869565	0.564746071828724	0.0000606109901806895	0.567567567567568	3676.86	93	59	0	0.00000002127103857405	-0.000461375709418771	0	3676.86	93	21	0.164697802197802	0.194736077558097	-0.000171136053517118	0.225806451612903	3676.86	40	21	0.260522988505747	0.237603031743502	-0.000169101804921887	0.338461538461538
3680.88	0	5	0.0232556818181818	0.0237430662441473	-0.0000358643360251124	0.0588235294117647	3680.88	0	9	0.00629891304347826	0.0031114154073829	-0.0000611875119863005	0	3680.88	2	9	0.000304347826086956	0.000140916288296223	-0.0000561498020459849	0	3680.88	2	5	0.00808241758241758	0.0109729349674881	-0.0000308266260847969	0	3680.88	2	0	0.609186813186813	0.569298902302356	0.00000503770994031558	0.670731707317073	3680.88	0	0	NA	NA	NA	NA
3693.87	48	55	0.00801136363636364	0.0232183489991711	-0.000303729050364666	0	3693.87	48	52	0.114092391304348	0.352582145317389	-0.000195797998459784	0.183673469387755	3693.87	124	52	0.0430326086956522	0.271518253900957	-0.00018752601462468	0.0652173913043478	3693.87	124	55	0.00128571428571429	0.00611682880107106	-0.000295457066529563	0	3693.87	124	10	0.000604395604395604	0.0000460488360526168	0.000436978545117336	0	3693.87	48	10	0.000396551724137931	0.00047262314219373	0.000428706561282233	0
3706.87	56	61	0.000232954545454545	0.000448687495760267	-0.000418783716257142	0	3706.87	56	66	0.00021195652173913	0.00116406631757117	-0.000542250577051171	0	3706.87	147	66	0.000016304347826087	0.00214047146226493	-0.000465245720487526	0	3706.87	147	61	0.000208791208791209	0.000634889833467194	-0.000341778859693497	0	3706.87	147	14	0.000791208791208791	0.0000383999537972381	0.000413201921532292	0	3706.87	56	14	0.00389655172413793	0.000888909201485082	0.000336197064968647	0
3764.91	59	57	0.543556818181818	0.393000195535434	-0.0000689234300998749	0.770491803278688	3764.91	59	53	0.00123369565217391	0.00684735938189816	0.000283495297600208	0	3764.91	140	53	0.0434184782608696	0.0508113206448498	0.000132886755109497	0.0652173913043478	3764.91	140	57	0.00515934065934066	0.0160960623724048	-0.000219531972590587	0	3764.91	140	22	0.575917582417582	0.856212252194129	-0.0000609456900221179	0.65	3764.91	59	22	0.553080459770115	0.382062107906325	0.0000896628524685939	0.607594936708861
3779.91	7	4	0.0907840909090909	0.295843858128985	0.0000716003687209643	0.1875	3779.91	7	27	0.0112826086956522	0.000391997988042698	-0.000730476840613045	0	3779.91	29	27	0.000326086956521739	0.000635958041500122	-0.000679712926865989	0	3779.91	29	4	0.0132912087912088	0.020239930102613	0.00012236428246802	0.0526315789473684	3779.91	29	1	0.151335164835165	0.0731356344412867	0.000107985829069987	0.216666666666667	3779.91	7	1	0.400827586206897	0.298461839469674	0.0000572219153229318	0.472972972972973
3792.90	72	72	0.995335227272727	0.729633477223441	-0.0000106194085323398	1	3792.90	72	78	0.46829347826087	0.817045300927716	0.00109898972666905	0.565789473684211	3792.90	175	78	0.328739130434783	0.729296257711421	0.0012223427695653	0.491803278688525	3792.90	175	72	0.935521978021978	0.716959281520475	0.000112733634363904	0.944444444444444	3792.90	175	24	0.00609340659340659	0.0051220557247426	0.00521649436820419	0	3792.90	72	24	0.0126494252873563	0.0106994107390585	0.00509314132530795	0
3822.91	3	0	0.0846931818181818	0.0825457700449326	0.0000273007902515952	0.1875	3822.91	3	0	0.0671684782608696	0.0707416516147235	0.0000273007902515952	0.116279069767442	3822.91	1	0	0.529445652173913	0.515794871482439	0.00000164712602812635	0.636363636363636	3822.91	1	0	0.54756043956044	0.532843391292977	0.00000164712602812635	0.704225352112676	3822.91	1	0	0.716884615384615	0.693108578458889	0.00000164712602812635	0.785714285714286	3822.91	3	0	0.279005747126437	0.26417569308845	0.0000273007902515952	0.363636363636364
3880.96	72	72	0.1949375	0.154329106196283	-0.0011980978422907	0.380952380952381	3880.96	72	78	0.741516304347826	0.47593892703858	-0.000292806556474401	0.790697674418605	3880.96	175	78	0.658336956521739	0.671437820751229	-0.000284918774853014	0.74390243902439	3880.96	175	72	0.078554945054945	0.158278623090581	-0.00119021006066932	0.193548387096774	3880.96	175	27	0.000456043956043956	0.000271258370178894	0.00359708982253949	0	3880.96	72	27	0.000850574712643678	0.00350754486352959	0.0035892020409181	0
3910.97	1	1	0.978670454545455	1	-0.00000010169249483147	1	3910.97	1	0	0.305739130434783	0.304190268626389	0.0000031075652640081	0.402985074626866	3910.97	4	0	0.216016304347826	0.18682888446218	0.00000669731935503674	0.333333333333333	3910.97	4	1	0.579274725274725	0.666019128927314	0.00000348806159619717	0.736111111111111	3910.97	4	0	0.434346153846154	0.414774822205364	0.00000669731935503674	0.533333333333333	3910.97	1	0	0.542609195402299	0.53264029276213	0.0000031075652640081	0.602564102564103
3939.00	5	5	0.963772727272727	0.992766038676078	-0.00000067280930691618	1	3939.00	5	7	0.995782608695652	0.695198259240301	0.000000107503907065	1	3939.00	7	7	0.117586956521739	0.0966713636856302	-0.000016468532265302	0.185185185185185	3939.00	7	5	0.14243956043956	0.285528271750625	-0.0000172488454792832	0.315789473684211	3939.00	7	0	0.300824175824176	0.275472661799931	0.0000129589381823322	0.402985074626866	3939.00	5	0	0.164137931034483	0.143624690786882	0.0000295349743546992	0.224137931034483
3966.99	0	0	NA	NA	NA	NA	3966.99	0	1	0.353211956521739	0.343422302792405	-0.00000153980914678479	0.457142857142857	3966.99	3	1	0.83816847826087	0.825317880812627	0.00000040648706522941	0.865168539325843	3966.99	3	0	0.273412087912088	0.273639060521159	0.0000019462962120142	0.470588235294118	3966.99	3	0	0.481769230769231	0.482306067204508	0.0000019462962120142	0.571428571428571	3966.99	0	0	NA	NA	NA	NA
4055.04	23	35	0.0368238636363636	0.0362334647755204	-0.000223203005586538	0.0833333333333333	4055.04	23	31	0.198233695652174	0.228478084167313	-0.000124156040908753	0.293103448275862	4055.04	72	31	0.357472826086957	0.652297908720207	-0.0000736034760332834	0.515625	4055.04	72	35	0.0373901098901099	0.111972865252171	-0.000172650440711068	0.0909090909090909	4055.04	72	10	0.0360054945054945	0.106462653458474	0.000214707816437115	0.05	4055.04	23	10	0.102396551724138	0.56862752508492	0.000164155251561646	0.137254901960784
4068.04	46	54	0.0353409090909091	0.0223549053877303	-0.000140100402338978	0.0833333333333333	4068.04	46	56	0.0131413043478261	0.023670848007563	-0.00019483664755252	0	4068.04	122	56	0.00053804347826087	0.011851675840633	-0.000196724417872322	0	4068.04	122	54	0.00447252747252747	0.0151132534555309	-0.00014198817265878	0	4068.04	122	12	0.00641208791208791	0.00104983954631539	0.000183287759061868	0	4068.04	46	12	0.0157528735632184	0.00618736102144673	0.00018517552938167	0.0263157894736842
4128.09	4	0	0.0499090909090909	0.0440046210134988	0.0000163014526857831	0.12	4128.09	4	1	0.645614130434783	0.155217360364022	0.00000650486433460079	0.708333333333333	4128.09	3	1	0.316119565217391	0.83193415377391	-0.00000714953533515344	0.466666666666667	4128.09	3	0	0.327120879120879	0.273639060521159	0.0000026470530160289	0.508771929824561	4128.09	3	0	0.528472527472527	0.482306067204508	0.0000026470530160289	0.607594936708861	4128.09	4	0	0.220896551724138	0.193820765127044	0.0000163014526857831	0.290322580645161
4242.13	71	72	0.614102272727273	0.148631214982163	-0.000179657201858738	0.802816901408451	4242.13	71	77	0.475744565217391	0.140319362900141	-0.000277606010854222	0.571428571428571	4242.13	169	77	0.11220652173913	0.175339611275658	-0.000421341369170782	0.169811320754717	4242.13	169	72	0.203131868131868	0.169853448461344	-0.000323392560175299	0.386363636363636	4242.13	169	23	0.00028021978021978	0.0000132136401017268	0.00147987527526709	0	4242.13	71	23	0.000316091954022988	0.000101905094452811	0.00162361063358365	0
4272.14	1	0	0.335443181818182	0.324078591824027	0.00000494054603483251	0.591836734693878	4272.14	1	0	0.295141304347826	0.304190268626389	0.00000494054603483251	0.402985074626866	4272.14	0	0	NA	NA	NA	NA	4272.14	0	0	NA	NA	NA	NA	4272.14	0	0	NA	NA	NA	NA	4272.14	1	0	0.542609195402299	0.53264029276213	0.00000494054603483251	0.602564102564103
4330.18	68	70	0.246221590909091	0.290578136868862	0.000315686282944429	0.444444444444444	4330.18	68	72	0.000206521739130435	0.00312386343229606	0.0008126637636421	0	4330.18	166	72	0.0669021739130435	0.188031047436393	0.000295434070183918	0.0980392156862745	4330.18	166	70	0.295912087912088	0.269189420278835	-0.000201543410513754	0.490566037735849	4330.18	166	21	0.0567142857142857	0.13995759152115	0.000490343682969309	0.0816326530612245	4330.18	68	21	0.00381609195402299	0.00551512910037776	0.00100757337642749	0
4416.22	4	0	0.0738068181818182	0.0440046210134988	0.0000715484736525737	0.178571428571429	4416.22	4	0	0.0593152173913043	0.0360853161586241	0.0000715484736525737	0.0952380952380952	4416.22	5	0	0.253646739130435	0.138965096449397	0.0000385590393256997	0.396551724137931	4416.22	5	0	0.262945054945055	0.155151905709749	0.0000385590393256997	0.469387755102041	4416.22	5	0	0.469659340659341	0.359927099224334	0.0000385590393256997	0.565789473684211	4416.22	4	0	0.26635632183908	0.193820765127044	0.0000715484736525737	0.338461538461538
4429.21	19	31	0.389948863636364	0.0277452455279063	-0.0000360464032036357	0.641509433962264	4429.21	19	28	0.611027173913044	0.259490675657129	-0.0000243022766945535	0.674698795180723	4429.21	61	28	0.797375	0.847939002868054	-0.00000870131231632597	0.86046511627907	4429.21	61	31	0.529291208791209	0.218364699225702	-0.0000204454388254082	0.704225352112676	4429.21	61	7	0.0613516483516484	0.133787602823229	0.0000826870797053794	0.0816326530612245	4429.21	19	7	0.20933908045977	0.659083104171148	0.0000670861153271519	0.278688524590164
4504.27	15	9	0.429965909090909	0.189805867695077	0.0000232310727547031	0.660714285714286	4504.27	15	13	0.192461956521739	0.387930622913991	0.0000311964899104264	0.293103448275862	4504.27	32	13	0.939521739130435	0.937596534304203	-0.00000118891838992034	0.945652173913043	4504.27	32	9	0.645175824175824	0.464891915062235	-0.00000915433554564369	0.786666666666667	4504.27	32	2	0.100214285714286	0.10814524224647	0.0000349054851952175	0.142857142857143	4504.27	15	2	0.033867816091954	0.0627089466708706	0.0000672908934955643	0.0454545454545455
4590.31	12	20	0.0348977272727273	0.0803204080040671	-0.0000577523844846275	0.0833333333333333	4590.31	12	20	0.19583152173913	0.191927843291168	-0.0000274268914643921	0.293103448275862	4590.31	51	20	0.773739130434783	0.800437456428252	0.00000589001957999599	0.847058823529412	4590.31	51	20	0.310895604395604	0.75118372308992	-0.0000244354734402394	0.5	4590.31	51	3	0.0301868131868132	0.0257034312912006	0.0000638814529959806	0.05	4590.31	12	3	0.180091954022988	0.302433346796741	0.0000305645419515924	0.23728813559322
4603.30	45	51	0.435590909090909	0.217315587484497	0.000199296121928316	0.666666666666667	4603.30	45	56	0.946467391304348	0.208449350513525	0.0000228799533661102	0.956043956043956	4603.30	126	56	0.783635869565217	0.928881184592534	-0.0000521972874164111	0.847058823529412	4603.30	126	51	0.453664835164835	0.976026325730795	0.000124218881145795	0.650793650793651	4603.30	126	14	0.00558241758241758	0.000994035089658093	0.000663424807798082	0	4603.30	45	14	0.036264367816092	0.0475397072819715	0.000738502048580603	0.0454545454545455
4691.36	46	56	0.575431818181818	0.235028780175469	-0.0000528311225655867	0.802816901408451	4691.36	46	55	0.672788043478261	0.888849551457685	0.0000397571054305419	0.729411764705882	4691.36	129	55	0.832902173913043	0.829694390819198	0.0000126515591115743	0.865168539325843	4691.36	129	56	0.204115384615385	0.25090646509066	-0.0000799366688845543	0.386363636363636	4691.36	129	17	0.0213516483516484	0.0187415662073579	0.000197069177917801	0.027027027027027	4691.36	46	17	0.0426666666666667	0.0814725479195212	0.000224174724236769	0.0454545454545455
4777.39	0	0	NA	NA	NA	NA	4777.39	0	0	NA	NA	NA	NA	4777.39	1	0	0.521798913043478	0.515794871482439	0.00000346591379899718	0.631578947368421	4777.39	1	0	0.539604395604396	0.532843391292977	0.00000346591379899718	0.704225352112676	4777.39	1	0	0.707373626373626	0.693108578458889	0.00000346591379899718	0.783132530120482	4777.39	0	0	NA	NA	NA	NA
4878.44	0	0	NA	NA	NA	NA	4878.44	0	0	NA	NA	NA	NA	4878.44	0	0	NA	NA	NA	NA	4878.44	0	0	NA	NA	NA	NA	4878.44	0	0	NA	NA	NA	NA	4878.44	0	0	NA	NA	NA	NA
4951.48	0	0	NA	NA	NA	NA	4951.48	0	0	NA	NA	NA	NA	4951.48	0	0	NA	NA	NA	NA	4951.48	0	0	NA	NA	NA	NA	4951.48	0	0	NA	NA	NA	NA	4951.48	0	0	NA	NA	NA	NA
4953.49	8	6	0.806823863636364	0.589052790237786	0.00000340437470611357	0.89873417721519	4953.49	8	8	0.551923913043478	0.814058410542402	0.00000681962373982627	0.62962962962963	4953.49	12	8	0.392826086956522	0.289254415272156	-0.00000638146708672375	0.529411764705882	4953.49	12	6	0.257494505494505	0.590760457752098	-0.00000979671612043646	0.469387755102041	4953.49	12	0	0.207423076923077	0.147588947223502	0.0000119274407519338	0.285714285714286	4953.49	8	0	0.0714712643678161	0.0597606792316197	0.0000251285315784839	0.104166666666667
5052.53	3	5	0.653272727272727	0.519467293096454	0.0000077785552162897	0.802816901408451	5052.53	3	8	0.459641304347826	0.178885439844535	-0.0000203527753410808	0.56	5052.53	7	8	0.0279347826086957	0.0445428807542968	-0.0000343048267155697	0.05	5052.53	7	5	0.487802197802198	0.314526121920356	-0.00000617349615819923	0.6875	5052.53	7	3	0.325620879120879	0.15679141340918	-0.0000120935360684744	0.420289855072464	5052.53	3	3	0.938471264367816	0.296239051126815	0.00000185851530601454	0.953488372093023
5140.58	7	12	0.341642045454545	0.235836274981971	-0.0000175369966699559	0.591836734693878	5140.58	7	15	0.166913043478261	0.114738724927185	-0.0000314266399985663	0.264150943396226	5140.58	16	15	0.0441086956521739	0.022277720386186	-0.000033382580784747	0.0652173913043478	5140.58	16	12	0.182186813186813	0.0798702560061133	-0.0000194929374561366	0.375	5140.58	16	2	0.406983516483516	0.637479208118127	0.0000152067938812833	0.513888888888889	5140.58	7	2	0.375310344827586	0.585850294545079	0.000017162734667464	0.445205479452055
5226.62	0	0	NA	NA	NA	NA	5226.62	0	0	NA	NA	NA	NA	5226.62	0	0	NA	NA	NA	NA	5226.62	0	0	NA	NA	NA	NA	5226.62	0	0	NA	NA	NA	NA	5226.62	0	0	NA	NA	NA	NA
5327.67	0	0	NA	NA	NA	NA	5327.67	0	0	NA	NA	NA	NA	5327.67	0	0	NA	NA	NA	NA	5327.67	0	0	NA	NA	NA	NA	5327.67	0	0	NA	NA	NA	NA	5327.67	0	0	NA	NA	NA	NA
5400.71	0	0	NA	NA	NA	NA	5400.71	0	0	NA	NA	NA	NA	5400.71	0	0	NA	NA	NA	NA	5400.71	0	0	NA	NA	NA	NA	5400.71	0	0	NA	NA	NA	NA	5400.71	0	0	NA	NA	NA	NA
5501.75	0	1	NA	0.324078591824027	NA	NA	5501.75	0	3	0.164201086956522	0.095409953427629	-0.0000131200058708686	0.264150943396226	5501.75	2	3	0.0693097826086956	0.143073508047887	-0.0000111683002328344	0.0980392156862745	5501.75	2	1	0.779351648351648	0.866562130235925	0.00000067063219738753	0.865853658536585	5501.75	2	0	0.58532967032967	0.569298902302356	0.00000195170563803416	0.654320987654321	5501.75	0	0	NA	NA	NA	NA
5688.84	0	0	NA	NA	NA	NA	5688.84	0	0	NA	NA	NA	NA	5688.84	0	0	NA	NA	NA	NA	5688.84	0	0	NA	NA	NA	NA	5688.84	0	0	NA	NA	NA	NA	5688.84	0	0	NA	NA	NA	NA
983.51	44	37	0.197193181818182	0.161392415465259	0.000126940138888889	0.380952380952381	983.51	44	42	0.255	0.717118059329994	-0.000136225502136752	0.370967741935484	983.51	113	42	0.455728260869565	0.332235053850726	-0.00010327102991453	0.567567567567568	983.51	113	37	0.225576923076923	0.324157078332466	0.000159894611111111	0.434782608695652	983.51	113	3	0.0914230769230769	0.00000173265861972958	0.000331992944444444	0.127272727272727	983.51	44	3	0.0192528735632184	0.0000106896166192494	0.000299038472222222	0.0263157894736842

## Sheet: Description
Additional file 12: The table shows the comparison of specific groups of samples which are described in the following lines. The results are generated from a statistics comparison of normalized areas under the curve (AUCn). The numbers of the measurements for each group are indicated in the last columns, the results with low numbers of the measurements for the statistical evaluation are highlight…
ID	Sample Cohort	Comparison		N (Group 1)	N (Group 2)
		Group 1	Group 2
L1.	all samples by groups	L (Lobular; LA+LB)	HER2+	72	72
L4.	all samples by groups	L (Lobular; LA+LB)	TNBC	72	78
L5.	all samples by groups	L (Lobular; LA+LB)	CTRL	72	30
T1.	all samples by groups	NST	TNBC	180	78
T2.	all samples by groups	NST	HER2+	180	72
T4.	all samples by groups	NST	CTRL	180	30
	the m/z of N-glycans with the higher AUCn in the first compared group
	the m/z of N-glycans with the lower AUCn in the first compared group
	the p-value for ROOT statistics and the p-value for the Wilcox test lower than 0.01
	the results with low numbers of the measurements for the statistical evaluation
