# Supplementary material for: N-glycan profiling of tissue samples to aid breast cancer subtyping
Source: Sci Rep. 2024 Jan 3;14:320. doi: 10.1038/s41598-023-51021-3 (PMC10764792; doi:10.1038/s41598-023-51021-3)
Supplement: Supplementary file 14 — Supplementary Information 14. [file 41598_2023_51021_MOESM14_ESM.xlsx]

## Sheet: Tumor size
Control vs pTx							Control vs pTx (except MUC)							pT1 vs pT2+pT3							Control vs pT1							Control vs pT2+pT3
m/z	N (control)	N (pTx – all)	P-value ROOTS	P-value Wilcox	Log2FC	FDR	m/z	N (control)	N (pTx – except MUC)	P-value ROOTS	P-value Wilcox	Log2FC	FDR	m/z	N (pT1)	N (pT2+pT3)	P-value ROOTS	P-value Wilcox	Log2FC	FDR	m/z	N (control)	N (pT1)	P-value ROOTS	P-value Wilcox	Log2FC	FDR	m/z	N (control)	N (pT2+pT3)	P-value ROOTS	P-value Wilcox	Log2FC	FDR
1157.60	6	348	0.0163602150537634	0.00000000185770334	-0.000946385141631468	0.027027027027027	1157.60	6	330	0.0158655913978495	0.0000000006616526557	-0.000946439218113487	0.025	1157.60	165	183	0.000268817204301075	0.0164312876524525	-0.000685197697877697	0	1157.60	6	165	0.00178378378378378	0.0000000148395793531	-0.000561730951153324	0	1157.60	6	183	0.00793661971830986	0.00000000317779557273	-0.00124692861991342	0
1187.61	4	240	0.022	0.00003169352514992	-0.000383361247778121	0.027027027027027	1187.61	4	227	0.0183548387096774	0.000020410451661014	-0.000372071051586434	0.025	1187.61	111	129	0.0000161290322580645	0.032391797059733	-0.000345634433138204	0	1187.61	4	111	0.00585135135135135	0.000028383778186516	-0.000203173235866124	0	1187.61	4	129	0.00685211267605634	0.00000622598990051509	-0.000548807614718615	0
1350.69	4	216	0.0358924731182796	0.0000350819343428599	-0.000342961647742278	0.0476190476190476	1350.69	4	205	0.0369408602150538	0.0000216040963243258	-0.000345574649187755	0.0625	1350.69	100	116	0.000145161290322581	0.0200076451372724	-0.00031220422854037	0	1350.69	4	100	0.00376351351351351	0.0000275513605627983	-0.000177910665309815	0	1350.69	4	116	0.0170704225352113	0.0000104122022693949	-0.000490114937662338	0.0227272727272727
1361.70	16	354	0.0472258064516129	0.000166863675032437	-0.00125360542517946	0.074468085106383	1361.70	16	330	0.0482849462365591	0.000116510130457372	-0.00126751243721314	0.08	1361.70	168	186	0.000978494623655914	0.028569759872025	-0.00104946803636867	0	1361.70	16	168	0.0140540540540541	0.0000879426101682387	-0.00073509495070104	0	1361.70	16	186	0.0224859154929577	0.0000132655828836768	-0.0017845630004329	0.0227272727272727
1432.74	8	246	0.0153978494623656	0.00066816034898738	-0.000173265434913003	0.027027027027027	1432.74	8	237	0.0122903225806452	0.000296191134267467	-0.00018332953190718	0.025	1432.74	117	129	0.00567204301075269	0.234854585943891	-0.0000947486837678025	0	1432.74	8	117	0.08775	0.0235965153245418	-0.0000757260882858435	0.0980392156862745	1432.74	8	129	0.0288169014084507	0.00946219952725923	-0.000170474777056277	0.0227272727272727
1595.81	26	432	0.0231720430107527	0.000022599954471069	-0.00561281930993287	0.027027027027027	1595.81	26	399	0.0197795698924731	0.0000354031363456905	-0.00395869879287127	0.025	1595.81	201	231	0	0.00000003021938458522	-0.00678362677678159	0	1595.81	26	201	0.0306959459459459	0.00113542881688753	-0.0020552763541384	0.0238095238095238	1595.81	26	231	0.00384507042253521	0.00000019547195033126	-0.00883890318181818	0
1606.83	23	424	0.0427688172043011	0.00126578688796243	-0.000467706271566659	0.0652173913043478	1606.83	23	392	0.0420268817204301	0.000978542626837597	-0.000468829514176343	0.0625	1606.83	200	224	0.000403225806451613	0.000848737111627262	-0.000402545571035888	0	1606.83	23	200	0.18027027027027	0.0311989624118564	-0.000228988118950701	0.218181818181818	1606.83	23	224	0.0162394366197183	0.000658386733452263	-0.000631533666666667	0
1677.87	0	13	0.445704301075269	0.336974145365035	-0.0000162526696947035	0.545454545454545	1677.87	0	13	0.428548387096774	0.317268229046672	-0.0000175968754589271	0.563380281690141	1677.87	6	7	0.145338709677419	0.987503387330293	0.0000175244842695932	0.232142857142857	1677.87	0	6					1677.87	0	7	NA	NA	NA	NA
1799.91	22	423	0.00151075268817204	0.00000008299414453462	-0.00327849709490992	0	1799.91	22	397	0.000817204301075269	0.0000000208850801473	-0.003409612392907	0	1799.91	199	224	0.000043010752688172	0.0000309264671296623	-0.00172844929316995	0	1799.91	22	199	0.00139864864864865	0.00000026454798932319	-0.00241447008412483	0	1799.91	22	224	0.0000492957746478873	0.0000000024166030086	-0.00414291931601732	0
1810.93	27	428	0.3665	0.00419695969639998	-0.000372704431797897	0.472222222222222	1810.93	27	395	0.431602150537634	0.00312352429522203	-0.000305355005791988	0.563380281690141	1810.93	200	228	0.00231720430107527	0.0272690938643916	-0.00064423231382956	0	1810.93	27	200	0.912459459459459	0.0181480004696562	-0.0000441510357304387	0.918918918918919	1810.93	27	228	0.157915492957746	0.00319938221913961	-0.000688383316017316	0.169491525423729
1840.94	20	369	0.0143279569892473	0.971176842662063	0.000705301759191526	0.027027027027027	1840.94	20	347	0.0192043010752688	0.856202152606784	0.00066364037815903	0.025	1840.94	171	198	0.0260591397849462	0.22472501671711	-0.00025299812464959	0.0625	1840.94	20	171	0.00542567567567568	0.445972053400104	0.000823907027137042	0	1840.94	20	198	0.0572676056338028	0.885412961101606	0.000570908900432901	0.06
1851.96	23	369	0.243177419354839	0.170284428251287	-0.00024528385635769	0.349206349206349	1851.96	23	345	0.253258064516129	0.146111529623096	-0.000237507631546283	0.370967741935484	1851.96	165	204	0.0000268817204301075	0.0000932233870734334	-0.000464322887710807	0	1851.96	23	165	0.890506756756757	0.94674246502364	0.0000250672297602894	0.916666666666667	1851.96	23	204	0.0680985915492958	0.051385639223285	-0.000439255701298701	0.0769230769230769
1881.97	21	304	0.375956989247312	0.420219065313832	0.000109175941637484	0.472972972972973	1881.97	21	293	0.558	0.593175876193015	0.0000769227625342369	0.666666666666667	1881.97	136	168	0.00204838709677419	0.0321140680373508	-0.000198559285807997	0	1881.97	21	136	0.00189189189189189	0.0373211064922097	0.000386887744911805	0	1881.97	21	168	0.210330985915493	0.275889011741074	0.000188328463203463	0.225806451612903
1922.99	7	5	0.00313440860215054	0.00000000000032633995	0.000112589993103975	0	1922.99	7	5	0.00421505376344086	0.00000000000321801074	0.000111249592008727	0	1922.99	2	3	0.395827956989247	0.760804764254398	-0.0000132340505043325	0.5	1922.99	7	2	NA	NA	NA	NA	1922.99	7	3	0.00426760563380282	0.00000000129287854455	0.00011495261038961	0
1998.01	27	418	0.112166666666667	0.0426374263118656	0.000799675897157775	0.160714285714286	1998.01	27	390	0.128822580645161	0.0666805033806571	0.000734293449947949	0.2	1998.01	199	219	0.26260752688172	0.546760523487335	-0.000296162958663405	0.363636363636364	1998.01	27	199	0.0680878378378378	0.0116646317102387	0.000859057921754862	0.0851063829787234	1998.01	27	219	0.307323943661972	0.110908238168662	0.000562894995670996	0.349206349206349
2004.01	11	410	0.000247311827956989	0.00000000006361761518	-0.0026915881073721	0	2004.01	11	387	0.0000860215053763441	0.00000000001532323227	-0.00281488814020656	0	2004.01	193	217	0.00032258064516129	0.000759578206056959	-0.00101378405586074	0	2004.01	11	193	0.0000608108108108108	0.00000000017599684075	-0.00213114130800543	0	2004.01	11	217	0.0000140845070422535	0.00000000001377147453	-0.00314492536796537	0
2015.03	22	349	0.0119731182795699	0.168291921341508	0.000513921597407409	0.027027027027027	2015.03	22	321	0.0062741935483871	0.106954048871404	0.000567181569837252	0	2015.03	164	185	0.00371505376344086	0.0167613745368499	-0.00025084894169837	0	2015.03	22	164	0.000452702702702703	0.0152949164580954	0.00064878508412483	0	2015.03	22	185	0.0595211267605634	0.202207435732274	0.000397936181818182	0.06
2045.04	29	364	0	0.0000283265499268964	0.00302144883581498	0	2045.04	29	337	0	0.0000348670061214556	0.00300791491975273	0	2045.04	169	195	0.057758064516129	0.0523017507880585	-0.000205604737039427	0.108108108108108	2045.04	29	169	0	0.00000088703747020871	0.00294720041203076	0	2045.04	29	195	0	0.0000715974738396871	0.00274159565800866	0
2056.06	30	432	0.00737096774193548	0.258215689402785	0.0019701749394683	0	2056.06	30	399	0.00732258064516129	0.298780367168752	0.00193595777394364	0	2056.06	201	231	0.000241935483870968	0.00229914184036439	-0.00108616615644268	0	2056.06	30	201	0.00000675675675675676	0.0130180728783389	0.00311781292401628	0	2056.06	30	231	0.00595070422535211	0.212967090429309	0.00203164673593074	0
2086.07	30	430	0.0228548387096774	0.0628397584718944	0.00532126802493888	0.027027027027027	2086.07	30	397	0.0435430107526882	0.123219200603894	0.00453861794484849	0.0625	2086.07	201	229	0.6595	0.860784714988453	-0.000522390912940372	0.738095238095238	2086.07	30	201	0.00234459459459459	0.00888478925719485	0.00704741215739484	0	2086.07	30	229	0.00752112676056338	0.019548077650258	0.00652502125541126	0
2097.08	23	192	0	0.000028014965364658	0.00102562096668755	0	2097.08	23	181	0.000010752688172043	0.0000461148068048103	0.00101121179860621	0	2097.08	84	108	0.000489247311827957	0.0164765310721304	-0.000219335344371852	0	2097.08	23	84	0	0.0000006809186640006	0.00107147564902759	0	2097.08	23	108	0.0000845070422535211	0.000893941245743383	0.00085214029004329	0
2127.09	15	47	0	0.00000000002788316936	0.0010987725455571	0	2127.09	15	38	0	0.00000000000289601856	0.00110701721557259	0	2127.09	19	28	0.183010752688172	0.336805387518775	-0.0000590445760264117	0.275862068965517	2127.09	15	19	0	0.00000000000200577791	0.00110516857756671	0	2127.09	15	28	0	0.0000000001453708719	0.001046124004329	0
2172.10	29	425	0.0315806451612903	0.0051999115694513	-0.00149078798230099	0.0476190476190476	2172.10	29	392	0.0312795698924731	0.00423795417308801	-0.00145584631454477	0.0476190476190476	2172.10	200	225	0.0210967741935484	0.197783854390521	-0.000797955558888953	0.0333333333333333	2172.10	29	200	0.0258581081081081	0.00131993451393608	-0.00125575621573948	0.0238095238095238	2172.10	29	225	0.00759859154929577	0.000632938251558523	-0.00205371176623377	0
2202.11	24	334	0.0184193548387097	0.0558414297733103	0.00116281629404749	0.027027027027027	2202.11	24	313	0.0222150537634409	0.0801053915768997	0.00108611364043804	0.025	2202.11	149	185	0.105688172043011	0.0897969901953315	-0.000371866682958057	0.191489361702128	2202.11	24	149	0.0313108108108108	0.0608128402423063	0.00104752368611488	0.0238095238095238	2202.11	24	185	0.155584507042254	0.526098972870607	0.000675657025974026	0.169491525423729
2208.11	12	403	0.000252688172043011	0.00000000004933603037	-0.0043799359003874	0	2208.11	12	380	0.0000752688172043011	0.00000000000815415831	-0.00466596632500816	0	2208.11	186	217	0.00993010752688172	0.0121093474538691	-0.0012057218538433	0	2208.11	12	186	0.0000675675675675676	0.00000000010314890057	-0.00375441061374944	0	2208.11	12	217	0.0000140845070422535	0.00000000000357537671	-0.00496013251082251	0
2243.14	26	289	0.00965591397849462	0.000574178721167873	0.000743334486786552	0	2243.14	26	260	0.0119569892473118	0.000896182794733922	0.000708914050798949	0.025	2243.14	145	144	0.214059139784946	0.23008205489618	0.000163440474869152	0.316666666666667	2243.14	26	145	0.00913513513513513	0.000260441660723183	0.000689159534147445	0	2243.14	26	144	0.00159154929577465	0.000130646887765319	0.000852599978354978	0
2260.16	30	432	0.102645161290323	0.671901305817414	0.0243394957522722	0.160714285714286	2260.16	30	399	0.183844086021505	0.911854305464734	0.0195987000346843	0.271186440677966	2260.16	201	231	0.348612903225806	0.351476206191105	0.00722641026181828	0.457142857142857	2260.16	30	201	0.0496756756756757	0.354072347095029	0.0309751646499322	0.0652173913043478	2260.16	30	231	0.0163732394366197	0.165499679770283	0.0382015749480519	0
2301.18	30	418	0	0.00000621320314316363	0.00587357251711373	0	2301.18	30	386	0	0.00000395794458893996	0.00593653766942335	0	2301.18	197	221	0.00555913978494624	0.0200864945812126	-0.000832164219082869	0	2301.18	30	197	0	0.00000008687587028735	0.00601996523699683	0	2301.18	30	221	0	0.0000392594199409175	0.00518780103463203	0
2331.19	9	89	0.012241935483871	0.120881109123335	0.000267451552467319	0.027027027027027	2331.19	9	82	0.0119086021505376	0.120939175095599	0.000266661243404584	0.025	2331.19	40	49	0.286322580645161	0.615063915692715	-0.0000501940562458952	0.388059701492537	2331.19	9	40	0.00075	0.0116585199322684	0.000351550356399819	0	2331.19	9	49	0.00757042253521127	0.0298817050353485	0.000301356277056277	0
2376.20	27	356	0.627489247311828	0.816697417680514	-0.00015912891157511	0.710843373493976	2376.20	27	330	0.955435483870968	0.970698371423478	0.0000124519738171932	0.956989247311828	2376.20	169	187	0.615983870967742	0.181438004434529	-0.0000895781138739869	0.698795180722892	2376.20	27	169	0.526804054054054	0.61868064626844	-0.000243098514246947	0.609375	2376.20	27	187	0.184260563380282	0.205220450637263	-0.000332676666666667	0.19672131147541
2406.21	14	155	0.0161236559139785	0.0642172681987508	0.00142602815547167	0.027027027027027	2406.21	14	137	0.00397849462365591	0.0453089716587956	0.00155816884012539	0	2406.21	69	86	0.718129032258065	0.573029784037899	0.000104925932729573	0.770114942528736	2406.21	14	69	0.087527027027027	0.14338724287551	0.00111317651515151	0.0980392156862745	2406.21	14	86	0.0106760563380282	0.213029352691977	0.00121810242857143	0
2412.21	11	128	0.456182795698925	0.372640128863397	0.000650332253319721	0.545454545454545	2412.21	11	121	0.599387096774194	0.439883942772737	0.000500670456098484	0.691358024691358	2412.21	51	77	0.055752688172043	0.0570671329825538	-0.000879627758852686	0.108108108108108	2412.21	11	51	0.321263513513514	0.295088188676144	0.000828389919493442	0.383333333333333	2412.21	11	77	0.959774647887324	0.939784445392084	-0.0000512378571428575	0.957746478873239
2434.25	3	16	0.812096774193548	0.109386600250754	-0.000148029621767631	0.826086956521739	2434.25	3	13	0.833505376344086	0.0700410673305732	-0.000135424543843649	0.876404494382023	2434.25	5	11	0.0865860215053764	0.20310579815886	-0.000508348471446244	0.162790697674419	2434.25	3	5	0.747986486486486	0.0629236797353756	0.0000929642618724559	0.82089552238806	2434.25	3	11	NA	NA	NA	NA
2447.24	30	432	0.00108064516129032	0.000793398916608772	0.0205511462181764	0	2447.24	30	399	0.00159677419354839	0.00341345233536884	0.0176786447908112	0	2447.24	201	231	0.844806451612903	0.323468435819901	0.000521360860190029	0.868131868131868	2447.24	30	201	0.000114864864864865	0.000999435696470621	0.0191453801976481	0	2447.24	30	231	0.00100704225352113	0.000362837998194903	0.0196667410909091	0
2505.28	30	426	0	0.00000149671118379354	0.0105848419615751	0	2505.28	30	393	0	0.00000166249301249007	0.010566854614877	0	2505.28	200	226	0.201795698924731	0.388365628535489	-0.000613213840100742	0.305084745762712	2505.28	30	200	0	0.00000233096663240085	0.00998387573857983	0	2505.28	30	226	0	0.00000482296352737457	0.00937066187878788	0
2621.33	30	432	0.273354838709677	0.658544158224206	0.0140336889480632	0.36231884057971	2621.33	30	399	0.729693548387097	0.942182091763319	0.0039580384945706	0.790697674418605	2621.33	201	231	0.000661290322580645	0.0000670535995111496	0.0226686877424088	0	2621.33	30	201	0.897898648648649	0.541587700375775	0.00161623270737221	0.917808219178082	2621.33	30	231	0.0796056338028169	0.155336542276866	0.0242849204848485	0.0925925925925926
2662.36	29	428	0.72005376344086	0.676032189410324	-0.000385075491200829	0.770114942528736	2662.36	29	395	0.848854838709677	0.943397201958997	0.000191309396989772	0.877777777777778	2662.36	200	228	0.448161290322581	0.895202052061317	-0.000423766560466873	0.538461538461538	2662.36	29	200	0.567952702702703	0.332183159316757	-0.000534543211668928	0.646153846153846	2662.36	29	228	0.402753521126761	0.304272847498792	-0.000958309787878788	0.430769230769231
2692.37	17	130	0.000032258064516129	0.0000577230809167844	0.000754263588336622	0	2692.37	17	125	0.0000537634408602151	0.000110433676805972	0.000738368336269251	0	2692.37	67	63	0.747134408602151	0.332870570757005	0.0000217940441936589	0.786516853932584	2692.37	17	67	0	0.0000404645837516029	0.000737394502939846	0	2692.37	17	63	0.0000140845070422535	0.00000780500341940338	0.000759188523809524	0
2709.38	30	429	0.304645161290323	0.368061162355312	-0.00209264311082222	0.4	2709.38	30	396	0.442010752688172	0.455734728324596	-0.00140256564295447	0.569444444444444	2709.38	200	229	0.139091397849462	0.454546920279916	-0.00165896631021502	0.226415094339623	2709.38	30	200	0.877851351351351	0.988931269117803	0.000303745202170962	0.916666666666667	2709.38	30	229	0.57419014084507	0.828272556304197	-0.00135522110389611	0.602941176470588
2795.42	10	82	0.683231182795699	0.137444154924633	-0.000635724130458159	0.752941176470588	2795.42	10	70	0.701505376344086	0.093852390912484	-0.000615229617597586	0.764705882352941	2795.42	35	47	0.117811827956989	0.389586687465067	-0.00123996318201513	0.204081632653061	2795.42	10	35	0.882310810810811	0.15097995589996	-0.000148947883310719	0.916666666666667	2795.42	10	47	0.44080985915493	0.391551729060989	-0.00138891107359307	0.46969696969697
2808.41	30	432	0.053	0.466868415599	0.0135375166225201	0.08	2808.41	30	399	0.0992956989247312	0.666215365691845	0.0114752895753825	0.153846153846154	2808.41	201	231	0.254322580645161	0.488307684284662	-0.00396268428715647	0.359375	2808.41	30	201	0.0885337837837838	0.856878162361117	0.0113439049882406	0.0980392156862745	2808.41	30	231	0.34219014084507	0.906868570796942	0.00738122074458875	0.375
2866.46	30	429	0	0.00000000160444437982	0.00868791243270022	0	2866.46	30	396	0	0.00000000056477444783	0.00896560587892085	0	2866.46	201	228	0.253102150537634	0.857750627383695	-0.000591840913877513	0.359375	2866.46	30	201	0	0.00000030242887453871	0.00777398515332429	0	2866.46	30	228	0	0.00000261347148757707	0.00718214421212121	0
2896.47	27	421	0.0106451612903226	0.0016843748579625	-0.00153584643716478	0.027027027027027	2896.47	27	390	0.0100860215053763	0.00198814842552961	-0.00149131368816262	0.025	2896.47	195	226	0.0455430107526882	0.156732145280546	-0.000551693023070053	0.0909090909090909	2896.47	27	195	0.0111081081081081	0.0035118998672211	-0.00127606877838082	0	2896.47	27	226	0.00254929577464789	0.000220977585807928	-0.00182776181818182	0
2969.51	0	9	0.510091397849462	0.426895553616002	-0.000222153361191198	0.607594936708861	2969.51	0	9	0.493155913978495	0.408082123868621	-0.000240526947455132	0.613333333333333	2969.51	3	6	0.113983870967742	0.407932823306641	-0.000295947518980078	0.191489361702128	2969.51	0	3	NA	NA	NA	NA	2969.51	0	6	NA	NA	NA	NA
2982.50	30	432	0.00955376344086021	0.00462796421091353	-0.0313694446793282	0	2982.50	30	399	0.00546774193548387	0.00156992684001971	-0.0350548950666435	0	2982.50	201	231	0.156338709677419	0.122682361384431	0.0079194121212008	0.245614035087719	2982.50	30	201	0.000641891891891892	0.000172086357672762	-0.0387316381352329	0	2982.50	30	231	0.00582394366197183	0.00378574349397764	-0.03081222604329	0
3012.51	11	58	0.0806290322580645	0.00173301598097414	0.000122643736987991	0.132075471698113	3012.51	11	58	0.122451612903226	0.00443169926379114	0.000111365941963226	0.185185185185185	3012.51	32	26	0.0949193548387097	0.137361568540406	0.0000613736210049667	0.177777777777778	3012.51	11	32	0.403114864864865	0.0420064525002894	0.0000662802568973315	0.475409836065574	3012.51	11	26	0.042056338028169	0.00140220901662522	0.000127653861471861	0.0425531914893617
3023.53	4	238	0.00426881720430108	0.0000101103722482118	-0.00112338174899779	0	3023.53	4	211	0.00586021505376344	0.0000284380413237889	-0.000946563207396557	0	3023.53	112	126	0.949430107526882	0.691692065529077	0.0000119294211553154	0.946236559139785	3023.53	4	112	0.000486486486486486	0.00000338111261524801	-0.00114219479963817	0	3023.53	4	126	NA	NA	NA	NA
3040.55	14	130	0.242188172043011	0.112804694595224	0.000188831406046486	0.349206349206349	3040.55	14	118	0.189801075268817	0.0886394789497568	0.000212010494881977	0.283333333333333	3040.55	80	50	0.00810215053763441	0.0000156397414871285	0.000223887580880452	0	3040.55	14	80	0.64797972972973	0.657427848997701	0.0000750498407960199	0.727272727272727	3040.55	14	50	0.0878591549295775	0.00172823482544667	0.000298937467532468	0.0925925925925926
3053.54	0	63	0.0450483870967742	0.0251503526742343	-0.000101770426332047	0.0652173913043478	3053.54	0	52	0.0453655913978495	0.0357616325296588	-0.0000780061940463608	0.0625	3053.54	38	25	0.0194247311827957	0.0150318740580483	0.0000611871441876325	0.0333333333333333	3053.54	0	38	0.0144054054054054	0.00678936656024039	-0.000134488552238806	0	3053.54	0	25	NA	NA	NA	NA
3070.56	30	432	0.0106827956989247	0.00148856457954934	-0.0110392533219648	0.027027027027027	3070.56	30	399	0.00716129032258065	0.00362008072660935	-0.00789667146619141	0	3070.56	201	231	0.490134408602151	0.0840804751871983	0.00146005696107809	0.582278481012658	3070.56	30	201	0.00294594594594595	0.000348264998429395	-0.011059564434645	0	3070.56	30	231	0.0181830985915493	0.020063332569448	-0.00959950751515151	0.0227272727272727
3111.58	16	215	0.269532258064516	0.65070509747704	-0.000435397759761039	0.358208955223881	3111.58	16	191	0.667252688172043	0.980968758674818	-0.0000544096934581683	0.738095238095238	3111.58	104	111	0.0235967741935484	0.570614416649515	-0.000486284461917916	0.0333333333333333	3111.58	16	104	0.145101351351351	0.373729528180265	-0.000206822062415197	0.192307692307692	3111.58	16	111	0.18380985915493	0.581726665970337	-0.000693106532467532	0.19672131147541
3158.61	20	322	0.0151666666666667	0.003210047099644	-0.0025986332657407	0.027027027027027	3158.61	20	293	0.00816666666666667	0.00549039642579403	-0.00190660711370416	0	3158.61	155	167	0.014005376344086	0.636302698295433	-0.00126049627434451	0.0333333333333333	3158.61	20	155	0.0157162162162162	0.0205543072426655	-0.00149750054364541	0	3158.61	20	167	0.0218802816901408	0.0262134753425729	-0.00275799680519481	0.0227272727272727
3227.63	23	351	0.739709677419355	0.797293523445682	0.000144860428411526	0.775280898876405	3227.63	23	331	0.456134408602151	0.76120283552294	0.000251788365756936	0.589041095890411	3227.63	159	192	0.0122795698924731	0.0919599729670197	-0.000514396122999283	0.0333333333333333	3227.63	23	159	0.447756756756757	0.860601848204117	0.000257488964721846	0.532258064516129	3227.63	23	192	0.590359154929577	0.522797273342164	-0.000256907181818182	0.608695652173913
3231.65	1	25	0.380317204301075	0.554306466243304	-0.0000306731417847097	0.472972972972973	3231.65	1	21	0.434021505376344	0.627414328477163	-0.0000272399243800616	0.563380281690141	3231.65	13	12	0.260768817204301	0.550130357276325	0.0000224285678842797	0.363636363636364	3231.65	1	13	0.30175	0.421830439712625	-0.0000439086372682044	0.372881355932203	3231.65	1	12	NA	NA	NA	NA
3244.64	11	212	0.0365376344086022	0.0257669547533354	-0.00113830161308485	0.0652173913043478	3244.64	11	186	0.0444731182795699	0.0642358287684119	-0.000605496016085491	0.0625	3244.64	96	116	0.0484838709677419	0.155084566225637	-0.000554047507169341	0.108108108108108	3244.64	11	96	0.0491418918918919	0.0691687021254659	-0.00082897989687924	0.0454545454545455	3244.64	11	116	0.0199295774647887	0.0154255721365736	-0.00138302744155844	0.0227272727272727
3257.64	25	419	0.268758064516129	0.00247496789869928	-0.00070073070250246	0.358208955223881	3257.64	25	388	0.277279569892473	0.00292038425473061	-0.000700222498293344	0.390625	3257.64	194	225	0.00568817204301075	0.0126892980080495	-0.000867489354710935	0	3257.64	25	194	0.481682432432432	0.00247883556369073	-0.000446133961103573	0.555555555555556	3257.64	25	225	0.0725774647887324	0.000115300341964174	-0.00131362325974026	0.0769230769230769
3315.68	30	387	0.00102688172043011	0.000021571760265875	0.00234324231979006	0	3315.68	30	357	0	0.00000345639445409766	0.00266938734596786	0	3315.68	192	195	0.116118279569892	0.830449386398645	-0.000443105394776303	0.204081632653061	3315.68	30	192	0	0.00029350545911883	0.00226915040615106	0	3315.68	30	195	0.0131901408450704	0.000785231807737822	0.00182604496969697	0
3345.69	17	359	0.000344086021505376	0.00000039074548795131	-0.000800247480566732	0	3345.69	17	333	0.000161290322580645	0.00000033737136639699	-0.000808909337304953	0	3345.69	173	186	0.745118279569893	0.357144527393543	0.0000311891213864999	0.786516853932584	3345.69	17	173	0	0.00000054272992317393	-0.000759159287200362	0	3345.69	17	186	0.000359154929577465	0.00000826051990273719	-0.000727970177489178	0
3401.72	0	3	0.660172043010753	0.651021607653685	-0.00000396987425782748	0.738095238095238	3401.72	0	3	0.65063440860215	0.637814712856031	-0.00000429820972276058	0.734939759036145	3401.72	3	0	0.0623763440860215	0.0631066969536968	0.00000853226706159935	0.125	3401.72	0	3	NA	NA	NA	NA	3401.72	0	0	NA	NA	NA	NA
3431.73	30	432	0.00574193548387097	0.000313382258380018	-0.0109033406961916	0	3431.73	30	399	0.00147849462365591	0.00105305587261684	-0.00757093786861135	0	3431.73	201	231	0.686983870967742	0.469123373668389	0.000746553673880976	0.752941176470588	3431.73	30	201	0.00134459459459459	0.0000170303242626033	-0.0118447543573044	0	3431.73	30	231	0.00113380281690141	0.00023746557954154	-0.0110982007056277	0
3519.78	30	430	0.0180913978494624	0.0000422730504012909	-0.0085962207241856	0.027027027027027	3519.78	30	397	0.0035752688172043	0.000120313485888645	-0.00480242632664749	0	3519.78	201	229	0.104086021505376	0.54266236061067	-0.00295210724510342	0.177777777777778	3519.78	30	201	0.00487162162162162	0.0000382973243139149	-0.00677076857440072	0	3519.78	30	229	0.0166056338028169	0.000273854227214753	-0.00972287584415584	0
3605.82	10	149	0.134924731182796	0.406344390894811	-0.000460510244428477	0.206896551724138	3605.82	10	122	0.356284946236559	0.78722492455418	-0.000198266368683101	0.492537313432836	3605.82	61	88	0.25210752688172	0.0738101997659339	-0.000194743323041105	0.359375	3605.82	10	61	0.200114864864865	0.592380565733719	-0.000401957157847128	0.25	3605.82	10	88	0.0458380281690141	0.113103949734166	-0.000596700515151515	0.0425531914893617
3618.81	23	420	0.272962365591398	0.0630308455620056	-0.000866571364517679	0.36231884057971	3618.81	23	387	0.264752688172043	0.0643259380805789	-0.000903701602537585	0.380952380952381	3618.81	197	223	0.0889086021505376	0.019881507685333	-0.000727994811307062	0.162790697674419	3618.81	23	197	0.297101351351351	0.0395071273412467	-0.000739384530076888	0.362068965517241	3618.81	23	223	0.0999507042253521	0.00523582428347449	-0.00146737933333333	0.107142857142857
3676.86	21	248	0.695048387096774	0.688992854120615	-0.000193335302157645	0.755813953488372	3676.86	21	228	0.403456989247312	0.507198782995445	0.000095978325786242	0.558823529411765	3676.86	120	128	0.134532258064516	0.690248224075767	-0.00038005520990155	0.22	3676.86	21	120	0.768601351351351	0.741708262043876	-0.0000465805210312076	0.838235294117647	3676.86	21	128	0.496197183098592	0.96752285734935	-0.000426635701298701	0.522388059701492
3680.88	0	21	0.225521505376344	0.217840264665029	-0.0000265520368189375	0.327868852459016	3680.88	0	16	0.281059139784946	0.265294632190682	-0.0000207058794937252	0.4	3680.88	7	14	0.440413978494624	0.219682541213605	-0.00000968850801099589	0.532467532467532	3680.88	0	7	NA	NA	NA	NA	3680.88	0	14	NA	NA	NA	NA
3693.87	10	301	0.0106935483870968	0.00000411062326848835	-0.000848188309129706	0.027027027027027	3693.87	10	276	0.000817204301075269	0.00000783828168775053	-0.000526645948297579	0	3693.87	143	158	0.0152795698924731	0.894028398241523	-0.000375004180383175	0.0333333333333333	3693.87	10	143	0.00162837837837838	0.00000489666354461293	-0.000622271382180009	0	3693.87	10	158	0.00638732394366197	0.0000165638932276944	-0.000997275554112554	0
3706.87	14	350	0.00263440860215054	0.00000486567471581924	-0.000554019611358432	0	3706.87	14	327	0.0013494623655914	0.00000351536478178797	-0.00055426038584938	0	3706.87	165	185	0.301021505376344	0.713275370399569	-0.0000798070031660483	0.411764705882353	3706.87	14	165	0.000202702702702703	0.00000542548664973367	-0.00050194586883763	0	3706.87	14	185	0.000887323943661972	0.00000322105013494231	-0.000581752909090909	0
3764.91	22	326	0.796102150537634	0.839097246522892	0.0000302630165222822	0.822222222222222	3764.91	22	306	0.884263440860215	0.731215116115193	0.0000179962700471942	0.912087912087912	3764.91	161	165	0.577682795698925	0.31422084195425	0.0000324803601356351	0.666666666666667	3764.91	22	161	0.869506756756757	0.403156762820345	-0.0000184596558118498	0.916666666666667	3764.91	22	165	0.907359154929577	0.767423010537487	0.0000140207142857143	0.928571428571429
3779.91	1	64	0.329795698924731	0.0883624697149601	-0.000188170727638722	0.422535211267606	3779.91	1	64	0.305661290322581	0.0682284727850019	-0.000207490928255259	0.424242424242424	3779.91	36	28	0.707612903225806	0.0825706426250328	-0.0000429413953513322	0.767441860465116	3779.91	1	36	0.179047297297297	0.348734657779448	-0.000129639256445048	0.218181818181818	3779.91	1	28	NA	NA	NA	NA
3792.90	24	427	0.0137956989247312	0.000822200642651131	-0.00661053867426022	0.027027027027027	3792.90	24	394	0.00805913978494624	0.00248165971349998	-0.00500351620765193	0	3792.90	199	228	0.253252688172043	0.304898606619234	0.00151427029525254	0.359375	3792.90	24	199	0.0126959459459459	0.000399415155558564	-0.00777519831207598	0	3792.90	24	228	0.000661971830985916	0.0000418283684848051	-0.00626092801731602	0
3822.91	0	4	0.616591397849462	0.600030268963011	-0.00000523643422031851	0.707317073170732	3822.91	0	4	0.608682795698925	0.585239861253679	-0.00000566952276485613	0.695121951219512	3822.91	4	0	0.0364569892473118	0.0316178696350101	0.0000112544257869532	0.0625	3822.91	0	4	NA	NA	NA	NA	3822.91	0	0	NA	NA	NA	NA
3880.96	27	427	0.0248602150537634	0.0000165085306961704	-0.00769672342181101	0.0476190476190476	3880.96	27	394	0.000440860215053763	0.0000527193561691405	-0.00390192771632448	0	3880.96	200	227	0.140118279569892	0.489277556912539	-0.00259763168049083	0.226415094339623	3880.96	27	200	0.00964864864864865	0.00000166471910290831	-0.0064134144816825	0	3880.96	27	227	0.0174788732394366	0.0000143529616197301	-0.00901104619480519	0.0227272727272727
3910.97	0	8	0.455758064516129	0.454512509850095	-0.00000487851584038864	0.545454545454545	3910.97	0	6	0.516435483870968	0.50168338026196	-0.00000416122491616954	0.623376623376623	3910.97	6	2	0.0599623655913979	0.0997832284185	0.00000676457090106578	0.125	3910.97	0	6	NA	NA	NA	NA	3910.97	0	2	NA	NA	NA	NA
3939.00	0	27	0.164924731182796	0.159414099634137	-0.0000247876726749736	0.23728813559322	3939.00	0	24	0.174274193548387	0.168123027107304	-0.0000223795241727065	0.263157894736842	3939.00	16	11	0.602774193548387	0.20061864968698	0.00000533516363257893	0.682926829268293	3939.00	0	16	NA	NA	NA	NA	3939.00	0	11	NA	NA	NA	NA
3966.99	0	4	0.587865591397849	0.600030268963011	-0.00000108897785095317	0.6875	3966.99	0	4	0.581365591397849	0.585239861253679	-0.00000117904368825005	0.683544303797468	3966.99	1	3	0.384698924731183	0.386378716670636	-0.00000097767976681179	0.493150684931507	3966.99	0	1	NA	NA	NA	NA	3966.99	0	3	NA	NA	NA	NA
4055.04	10	191	0.0283172043010753	0.0252532575345292	-0.000438921068714464	0.0476190476190476	4055.04	10	161	0.0244354838709677	0.0781532516943153	-0.000253740133646293	0.025	4055.04	87	104	0.0531774193548387	0.225545352142524	-0.000196870892499354	0.108108108108108	4055.04	10	87	0.0348108108108108	0.0220024981617588	-0.00034569992718227	0.0454545454545455	4055.04	10	104	0.0101478873239437	0.00817975255817213	-0.000542570826839827	0
4068.04	12	292	0.00713978494623656	0.00026135607780633	-0.000252453242391027	0	4068.04	12	278	0.00586559139784946	0.000134627039391308	-0.000250399281457305	0	4068.04	140	152	0.314263440860215	0.509818407800496	-0.0000440387655039579	0.420289855072464	4068.04	12	140	0.00151351351351351	0.0000639444169325918	-0.000244785389416554	0	4068.04	12	152	0.00204225352112676	0.0000947693224955541	-0.000288824147186147	0
4128.09	0	8	0.519290322580645	0.454512509850095	-0.00000558867598993937	0.607594936708861	4128.09	0	8	0.502435483870968	0.436165703086477	-0.00000605089731241556	0.618421052631579	4128.09	2	6	0.144360215053763	0.215353620984449	-0.00000693839626585356	0.226415094339623	4128.09	0	2	NA	NA	NA	NA	4128.09	0	6	NA	NA	NA	NA
4242.13	23	419	0.0562956989247312	0.00000012099276575431	-0.00352207729723579	0.08	4242.13	23	386	0.000225806451612903	0.00000047546997581297	-0.00166064993317883	0	4242.13	197	222	0.388521505376344	0.409300578479593	-0.000875292973972653	0.493150684931507	4242.13	23	197	0.0860608108108108	0.00000004054574258966	-0.00309014848982361	0.0980392156862745	4242.13	23	222	0.0243098591549296	0.00000002641145272421	-0.00396544145021645	0.0227272727272727
4272.14	0	2	0.739274193548387	0.713720502838093	-0.0000025031844564503	0.775280898876405	4272.14	0	1	0.795870967741935	0.790960077137476	-0.00000089152710402993	0.850574712643678	4272.14	2	0	0.155172043010753	0.129885048698444	0.00000537997853326632	0.232142857142857	4272.14	0	2	NA	NA	NA	NA	4272.14	0	0	NA	NA	NA	NA
4330.18	21	400	0.0583655913978495	0.106348750995865	-0.000482553904341961	0.0961538461538462	4330.18	21	373	0.0304677419354839	0.0571365814865162	-0.000568102280913964	0.0476190476190476	4330.18	197	203	0.0182795698924731	0.0209901922670075	0.000305532792960429	0.0333333333333333	4330.18	21	197	0.0102094594594595	0.0194693942939844	-0.000671590983717774	0	4330.18	21	203	0.140387323943662	0.195825474123004	-0.000366058242424242	0.157894736842105
4416.22	0	27	0.258215053763441	0.159414099634137	-0.0000935916443311389	0.353846153846154	4416.22	0	9	0.474129032258065	0.408082123868621	-0.0000303060580992763	0.594594594594595	4416.22	11	16	0.933338709677419	0.544628229822678	0.00000417145405068104	0.945652173913043	4416.22	0	11	NA	NA	NA	NA	4416.22	0	16	NA	NA	NA	NA
4429.21	7	144	0.0662903225806452	0.151980152079966	-0.0000837640929151219	0.0961538461538462	4429.21	7	139	0.0640860215053763	0.144061098425217	-0.0000824889688567104	0.0980392156862745	4429.21	69	75	0.00277956989247312	0.0657528209681768	-0.0000703161501933859	0	4429.21	7	69	0.0536081081081081	0.0915051806051477	-0.0000807271858435097	0.0652173913043478	4429.21	7	75	0.0408943661971831	0.0996207171270096	-0.000095300916017316	0.0425531914893617
4504.27	2	69	0.109903225806452	0.143913905316006	-0.0000387029472859143	0.160714285714286	4504.27	2	69	0.120489247311828	0.151830508524159	-0.0000367610638719111	0.185185185185185	4504.27	34	35	0.148612903225806	0.272395980137115	-0.0000190400701016187	0.232142857142857	4504.27	2	34	NA	NA	NA	NA	4504.27	2	35	0.0992887323943662	0.133045237633501	-0.0000414198484848485	0.107142857142857
4590.31	3	104	0.0450537634408602	0.053901820471464	-0.0000563784546597157	0.0652173913043478	4590.31	3	103	0.0398924731182796	0.0482523249388429	-0.0000586296147536661	0.0625	4590.31	59	45	0.434548387096774	0.280719805258907	0.0000118892124079024	0.526315789473684	4590.31	3	59	NA	NA	NA	NA	4590.31	3	45	0.0600070422535211	0.104467100544376	-0.0000497917272727273	0.06
4603.30	14	310	0.178758064516129	0.000231728696757854	-0.00141790791071469	0.266666666666667	4603.30	14	278	0.183774193548387	0.000136130217589522	-0.00146457892171972	0.271186440677966	4603.30	154	156	0.00195161290322581	0.00270065619784847	-0.00174803474901809	0	4603.30	14	154	0.243837837837838	0.0000179177321049944	-0.00168596302713704	0.298245614035088	4603.30	14	156	0.0097887323943662	0.000175046066862083	-0.00122604853679654	0
4691.36	17	302	0.0257849462365591	0.0176761976176696	-0.000206536177393895	0.0476190476190476	4691.36	17	285	0.0219677419354839	0.016172906117061	-0.0001967804022722	0.025	4691.36	149	153	0.558	0.255539974399123	-0.0000284067474119022	0.65	4691.36	17	149	0.00475675675675676	0.00152464685322311	-0.000259381139755767	0	4691.36	17	153	0.0286478873239437	0.0279306814900747	-0.00018832461038961	0.0227272727272727
4777.39	0	1	0.811887096774194	0.798924665973259	-0.00000144413074958216	0.826086956521739	4777.39	0	1	0.805849462365591	0.790960077137476	-0.00000156357013488594	0.852272727272727	4777.39	0	1	0.365623655913978	0.353321111775119	-0.00000270071205116663	0.47887323943662	4777.39	0	0	NA	NA	NA	NA	4777.39	0	1	NA	NA	NA	NA
4878.44	0	0	NA	NA	NA	NA	4878.44	0	0	NA	NA	NA	NA	4878.44	0	0	NA	NA	NA	NA	4878.44	0	0	NA	NA	NA	NA	4878.44	0	0	NA	NA	NA	NA
4951.48	0	0	NA	NA	NA	NA	4951.48	0	0	NA	NA	NA	NA	4951.48	0	0	NA	NA	NA	NA	4951.48	0	0	NA	NA	NA	NA	4951.48	0	0	NA	NA	NA	NA
4953.49	0	34	0.140440860215054	0.111470911276141	-0.0000160843234148724	0.206896551724138	4953.49	0	34	0.153854838709677	0.120563152194199	-0.0000147520361024194	0.232142857142857	4953.49	18	16	0.0852096774193548	0.283633395761104	-0.000010280402884265	0.162790697674419	4953.49	0	18	NA	NA	NA	NA	4953.49	0	16	NA	NA	NA	NA
5052.53	3	23	0.881548387096774	0.307842147265747	0.00000333267588194459	0.881720430107527	5052.53	3	23	0.942602150537634	0.378542161749706	0.00000167040740499896	0.956521739130435	5052.53	6	17	0.425790322580645	0.461298527512061	-0.00000851978775639149	0.52	5052.53	3	6	NA	NA	NA	NA	5052.53	3	17	NA	NA	NA	NA
5140.58	2	50	0.252387096774194	0.36635573774376	-0.000022903619936463	0.353846153846154	5140.58	2	50	0.246290322580645	0.352200257205699	-0.0000239220447724423	0.360655737704918	5140.58	25	25	0.791166666666667	0.642277815712385	-0.00000311578980725298	0.822222222222222	5140.58	2	25	NA	NA	NA	NA	5140.58	2	25	NA	NA	NA	NA
5226.62	0	0	NA	NA	NA	NA	5226.62	0	0	NA	NA	NA	NA	5226.62	0	0	NA	NA	NA	NA	5226.62	0	0	NA	NA	NA	NA	5226.62	0	0	NA	NA	NA	NA
5327.67	0	0	NA	NA	NA	NA	5327.67	0	0	NA	NA	NA	NA	5327.67	0	0	NA	NA	NA	NA	5327.67	0	0	NA	NA	NA	NA	5327.67	0	0	NA	NA	NA	NA
5400.71	0	0	NA	NA	NA	NA	5400.71	0	0	NA	NA	NA	NA	5400.71	0	0	NA	NA	NA	NA	5400.71	0	0	NA	NA	NA	NA	5400.71	0	0	NA	NA	NA	NA
5501.75	0	6	0.605279569892473	0.5186661159505	-0.00000339561287152883	0.697530864197531	5501.75	0	6	0.597306451612903	0.50168338026196	-0.00000367645303383573	0.691358024691358	5501.75	2	4	0.0690537634408602	0.021659082382816	-0.00000635023705844353	0.125	5501.75	0	2	NA	NA	NA	NA	5501.75	0	4	NA	NA	NA	NA
5688.84	0	0	NA	NA	NA	NA	5688.84	0	0	NA	NA	NA	NA	5688.84	0	0	NA	NA	NA	NA	5688.84	0	0	NA	NA	NA	NA	5688.84	0	0	NA	NA	NA	NA
983.51	3	249	0.0480537634408602	0.00000457937505360442	-0.000322996296296296	0.08	983.51	3	234	0.0498440860215054	0.00000333715170401658	-0.000317832280701754	0.08	983.51	114	135	0.000021505376344086	0.0203210350017086	-0.000347777683013504	0	983.51	3	114	0.168439189189189	0.000137481901104396	-0.000112301464947987	0.207547169811321	983.51	3	135	NA	NA	NA	NA

## Sheet: Description
Additional file 14: The table shows the comparison of specific groups of samples which are described in the following lines. The results are generated from a statistical comparison of normalized areas under the curve (AUCn). The numbers of the measurements for each group are indicated in the last columns, the results with low numbers of the measurements for the statistical evaluation are highligh…
ID	Sample Cohort	Comparison		N (Group 1)	N (Group 2)
		Group 1	Group 2
S7.	all samples by groups	CTRL	pTx	30	432
S7.	all samples by groups except MUC	CTRL	pTx	30	399
S7.	all samples by groups	pT1	PT2 + pT3	201	231
S7.	all samples by groups	CTRL	pT1	30	201
S7.	all samples by groups	CTRL	PT2 + pT3	30	231
	the m/z of N-glycans with the higher AUCn in the first compared group
	the m/z of N-glycans with the lower AUCn in the first compared group
	the p-value for ROOT statistics and the p-value for the Wilcox test lower than 0.01
	the results with low numbers of the measurements for the statistical evaluation
