# Supplementary material for: N-glycan profiling of tissue samples to aid breast cancer subtyping
Source: Sci Rep. 2024 Jan 3;14:320. doi: 10.1038/s41598-023-51021-3 (PMC10764792; doi:10.1038/s41598-023-51021-3)
Supplement: Supplementary file 15 — Supplementary Information 15. [file 41598_2023_51021_MOESM15_ESM.xls]

## Sheet: Grades
Grade 1 vs Grade 3							Grade 3 vs Grade 2							Grade 1 vs Grade 2							Grade 2 vs Control							Grade 3 vs Control							Grade 1 vs Control
m/z	N (Grade 1)	N (Grade 3)	P-value ROOTS	P-value Wilcox	Log2FC	FDR	m/z	N (Grade 3)	N (Grade 2)	P-value ROOTS	P-value Wilcox	Log2FC	FDR	m/z	N (Grade 1)	N (Grade 2)	P-value ROOTS	P-value Wilcox	Log2FC	FDR	m/z	N (Grade 2)	N (Control)	P-value ROOTS	P-value Wilcox	Log2FC	FDR	m/z	N (Grade 3)	N (Control)	P-value ROOTS	P-value Wilcox	Log2FC	FDR	m/z	N (Grade 1)	N (Control)	P-value ROOTS	P-value Wilcox	Log2FC	FDR
1157.60	50	46	0.25363768115942	0.761882870374207	0.0004163956	0.435897435897436	1157.60	46	53	0.189243055555556	0.311024166662929	-0.0005687126	0.25531914893617	1157.60	50	53	0.194173611111111	0.340093528738869	-0.0005687126	0.276595744680851	1157.60	53	6	0.0518511904761905	0.00000001687391907911	0.00113178711043121	0.0588235294117647	1157.60	46	6	0.0007	0.00000223818333733209	0.000563074467310476	0	1157.60	50	6	0.0453505747126437	0.00000028285759204004	0.0009794700962697	0.0714285714285714
1187.61	31	33	0.352478260869565	0.907424880676983	0.000147107583333333	0.545454545454545	1187.61	33	40	0.448743055555556	0.192915714485469	-0.0000954256416666667	0.551724137931034	1187.61	31	40	0.452104166666667	0.30287110130241	-0.0000954256416666667	0.551724137931034	1187.61	40	4	0.0279166666666667	0.0000248872512332578	0.000329996481189017	0.0217391304347826	1187.61	33	4	0.0143764705882353	0.000582478107884215	0.000234570923441968	0	1187.61	31	4	0.0578333333333333	0.000940954765644338	0.000381678428522367	0.0869565217391304
1350.69	22	29	0.212297101449275	0.0902215092234281	-0.0000706228366666666	0.4	1350.69	29	39	0.0557013888888889	0.196233346609786	-0.000283030176666667	0.0882352941176471	1350.69	22	39	0.0576111111111111	0.00301496141468773	-0.000283030176666667	0.0909090909090909	1350.69	39	4	0.021625	0.0000034123373481007	0.000460257263528491	0.0217391304347826	1350.69	29	4	0.00135294117647059	0.000426843254264496	0.00017722705528544	0	1350.69	22	4	0.0716091954022988	0.0117777873362354	0.000106604238604132	0.104166666666667
1361.70	46	41	0.417833333333333	0.564961444632671	0.000412793083333333	0.630434782608696	1361.70	41	53	0.8588125	0.154335156228607	-0.0000651983666666667	0.898550724637681	1361.70	46	53	0.860131944444444	0.369561353822692	-0.0000651983666666667	0.898550724637681	1361.70	53	16	0.018202380952381	0.000493323817151107	0.000812042204480567	0.0217391304347826	1361.70	41	16	0.0627588235294118	0.0421397207639799	0.000746843833210059	0.0909090909090909	1361.70	46	16	0.0537011494252874	0.0118689031475963	0.00115963689462436	0.0714285714285714
1432.74	37	39	0.831797101449275	0.690381701097811	-0.0000134747033333333	0.878787878787879	1432.74	39	35	0.255361111111111	0.277481955828629	0.00006096992	0.333333333333333	1432.74	37	35	0.2601875	0.497688869995537	0.00006096992	0.352941176470588	1432.74	35	8	0.0190178571428571	0.0068634572878917	0.000108711927952178	0.0217391304347826	1432.74	39	8	0.00628235294117647	0.000918862454116465	0.000169681784783383	0	1432.74	37	8	0.0182298850574713	0.00201437881831292	0.000156207077935183	0.0285714285714286
1595.81	60	60	0.955782608695652	0.597854608300834	0.0000988300000000003	0.956521739130435	1595.81	60	60	0.179097222222222	0.47696615826164	0.00210709	0.244444444444444	1595.81	60	60	0.184194444444444	0.199389728116236	0.00210709	0.260869565217391	1595.81	60	26	0.0355476190476191	0.00191672408424239	0.00246600363542828	0.04	1595.81	60	26	0.0199941176470588	0.000456366034850875	0.00457309360475164	0.0277777777777778	1595.81	60	26	0.00554597701149425	0.000221231097370023	0.00467192365662194	0
1606.83	57	59	0.462282608695652	0.525365595082658	-0.00016530605	0.653061224489796	1606.83	59	60	0.0201319444444444	0.0773678423705864	0.000431883933333333	0.0454545454545455	1606.83	57	60	0.0213541666666667	0.319919188706337	0.000431883933333333	0.05	1606.83	60	23	0.530315476190476	0.0465386231606624	0.000108813648490983	0.633802816901408	1606.83	59	23	0.0448294117647059	0.003225513093734	0.000540697507593287	0.0769230769230769	1606.83	57	23	0.113166666666667	0.0164755100067417	0.000375391453786222	0.152542372881356
1677.87	3	0	NA	NA	NA	NA	1677.87	0	0	NA	NA	NA	NA	1677.87	3	0	NA	NA	NA	NA	1677.87	0	0	NA	NA	NA	NA	1677.87	0	0	NA	NA	NA	NA	1677.87	3	0	0.23567816091954	0.220661867476412	0.0000691805029717408	0.307692307692308
1799.91	59	60	0.776884057971014	0.429574408041952	-0.0002270489	0.857142857142857	1799.91	60	60	0.204145833333333	0.807183031024243	0.000843889383333333	0.270833333333333	1799.91	59	60	0.208715277777778	0.590587074252138	0.000843889383333333	0.291666666666667	1799.91	60	22	0.00025	0.00000513107783791858	0.00225852884570625	0	1799.91	60	22	0.000323529411764706	0.00000233494161178749	0.0031024182628306	0	1799.91	59	22	0.00109770114942529	0.0000189056234506622	0.00287536942039538	0
1810.93	57	59	0.602876811594203	0.472094092649063	-0.000194892116666667	0.763636363636364	1810.93	59	60	0.0473680555555556	0.199389728116236	0.00062179475	0.0666666666666667	1810.93	57	60	0.0493125	0.402500556139419	0.00062179475	0.0666666666666667	1810.93	60	27	0.659309523809524	0.0420681036620117	-0.000217698733663098	0.756756756756757	1810.93	59	27	0.482617647058824	0.00776723799402326	0.000404096080668971	0.552631578947368	1810.93	57	27	0.723206896551724	0.00858743713088938	0.000209203943083811	0.7875
1840.94	52	56	0.015695652173913	0.00926837701790448	-0.00060992705	0	1840.94	56	57	0.00247222222222222	0.0127484077226245	0.000683397516666667	0	1840.94	52	57	0.00264583333333333	0.540736183946348	0.000683397516666667	0	1840.94	57	20	0.0294285714285714	0.935096345999209	-0.000929942122119297	0.0217391304347826	1840.94	56	20	0.643758823529412	0.215297926819218	-0.00024654468014178	0.69620253164557	1840.94	52	20	0.0602298850574713	0.527631303217413	-0.0008564716687285	0.0869565217391304
1851.96	45	53	0.330623188405797	0.00638755511801557	-0.000192670116666667	0.523809523809524	1851.96	53	55	0.0439027777777778	0.110404180141494	0.0002521364	0.0666666666666667	1851.96	45	55	0.0456111111111111	0.064054264783912	0.0002521364	0.0666666666666667	1851.96	55	23	0.732934523809524	0.445661453890741	-0.0000581308291277746	0.794871794871795	1851.96	53	23	0.341405882352941	0.0879184834806436	0.000194005575621019	0.4375	1851.96	45	23	0.996816091954023	0.534728099923632	0.00000133541865841435	1
1881.97	34	45	0.00640579710144928	0.00240973513844953	-0.000285646133333333	0	1881.97	45	43	0.0378611111111111	0.090950430398648	0.000205303983333333	0.0652173913043478	1881.97	34	43	0.0390833333333333	0.11724998181234	0.000205303983333333	0.0666666666666667	1881.97	43	21	0.0427738095238095	0.163037560142891	-0.000264858645903855	0.04	1881.97	45	21	0.717823529411765	0.979317793230543	-0.0000595546647082991	0.7625	1881.97	34	21	0.0147816091954023	0.0101192464076566	-0.000345200801037678	0.0285714285714286
1922.99	0	0	NA	NA	NA	NA	1922.99	0	2	NA	NA	NA	NA	1922.99	0	2	NA	NA	NA	NA	1922.99	2	7	0.0236369047619048	0.00456684515565972	-0.0000982107357993461	0.0217391304347826	1922.99	0	7	0.0000941176470588235	0.000112840529743048	-0.000128796660891975	0	1922.99	0	7	0.0000747126436781609	0.000112840529743048	-0.000128796660891975	0
1998.01	58	60	0.90231884057971	0.385037923645308	0.0000486311166666667	0.911764705882353	1998.01	60	60	0.942284722222222	0.496695242869017	0.0000269608333333332	0.957746478873239	1998.01	58	60	0.942375	0.815322832141563	0.0000269608333333332	0.957746478873239	1998.01	60	27	0.0450059523809524	0.0201327986134425	-0.00113726154906062	0.04	1998.01	60	27	0.0319	0.0568508811069179	-0.00111030065971448	0.0526315789473684	1998.01	58	27	0.0776494252873563	0.0306661206409131	-0.00106166953360907	0.117647058823529
2004.01	56	58	0.278427536231884	0.0987799869979794	-0.000550680666666667	0.45	2004.01	58	60	0.121319444444444	0.665004995923873	0.000662420433333333	0.179487179487179	2004.01	56	60	0.125194444444444	0.161877006953334	0.000662420433333333	0.179487179487179	2004.01	60	11	0	0.00000000320258957759	0.00199725420994583	0	2004.01	58	11	0.00000588235294117647	0.00000001094612990014	0.00265967465110667	0	2004.01	56	11	0.000137931034482759	0.0000008103718357896	0.00210899395832143	0
2015.03	47	52	0.0157826086956522	0.154571497171466	-0.0005106376	0	2015.03	52	53	0.0643611111111111	0.956007514820001	0.000390709733333333	0.0882352941176471	2015.03	47	53	0.0670625	0.104037430976742	0.000390709733333333	0.0909090909090909	2015.03	53	22	0.00508928571428571	0.145907090281339	-0.000651982695436417	0	2015.03	52	22	0.474182352941176	0.407509045139051	-0.000261272938570263	0.547945205479452	2015.03	47	22	0.00125862068965517	0.0309432031139992	-0.000771910605197747	0
2045.04	52	56	0.00683333333333333	0.0165211617911859	-0.000594390616666666	0	2045.04	56	54	0.0142291666666667	0.0543323461539544	0.0005298848	0	2045.04	52	54	0.0147847222222222	0.432282316775422	0.0005298848	0	2045.04	54	29	0.00000595238095238095	0.000089753957449007	-0.00315513678644835	0	2045.04	56	29	0.000305882352941176	0.0114239910067598	-0.00262525200335367	0	2045.04	52	29	0	0.0000204142155354529	-0.00321964269326377	0
2056.06	60	60	0.0697101449275362	0.02658553727854	-0.0010567657	0.130434782608696	2056.06	60	60	0.000701388888888889	0.00252281356441114	0.00173022921666667	0	2056.06	60	60	0.000861111111111111	0.523662725097296	0.00173022921666667	0	2056.06	60	30	0.0011547619047619	0.094263230070003	-0.00283971430676314	0	2056.06	60	30	0.269411764705882	0.634761209419189	-0.00110948507680198	0.366666666666667	2056.06	60	30	0.0214195402298851	0.120304543815406	-0.00216625076390666	0.0285714285714286
2086.07	59	60	0.0874202898550725	0.278434010518121	-0.00345060105	0.192307692307692	2086.07	60	60	0.00398611111111111	0.0216599066222574	0.00555274695	0	2086.07	59	60	0.00434027777777778	0.354246066395712	0.00555274695	0	2086.07	60	30	0.00248214285714286	0.0196804630980087	-0.00778745575760751	0	2086.07	60	30	0.443223529411765	0.474798132149033	-0.00223470887521068	0.528571428571429	2086.07	59	30	0.031683908045977	0.122361411264594	-0.00568530991343677	0.0540540540540541
2097.08	18	32	0.0230144927536232	0.00916324901868728	-0.0002126982	0.0454545454545455	2097.08	32	22	0.0274652777777778	0.0679786824391157	0.000189514266666667	0.0454545454545455	2097.08	18	22	0.0285625	0.396560546520407	0.000189514266666667	0.05	2097.08	22	23	0	0.00000486807884647497	-0.00122002629215629	0	2097.08	32	23	0.000141176470588235	0.00151575364742964	-0.00103051203678088	0	2097.08	18	23	0	0.00000138350896234633	-0.00124321024213829	0
2127.09	0	7	NA	NA	NA	NA	2127.09	7	8	0.721152777777778	0.780528339042006	-0.0000314251666666667	0.787878787878788	2127.09	0	8	0.723173611111111	0.00364759558093073	-0.0000314251666666667	0.8	2127.09	8	15	0	0.0000318606224214548	-0.00105572420832555	0	2127.09	7	15	0	0.0000145373500065097	-0.00108714935608118	0	2127.09	0	15	0	0.00000000308047250057	-0.00124097244052825	0
2172.10	57	60	0.801492753623188	0.579760053990708	0.0001176742	0.861538461538462	2172.10	60	60	0.758944444444444	0.608831388640854	-0.00013034775	0.82089552238806	2172.10	57	60	0.761118055555556	0.85630533490401	-0.00013034775	0.82089552238806	2172.10	60	29	0.134017857142857	0.030025055018503	0.000817261628338489	0.166666666666667	2172.10	60	29	0.218211764705882	0.0557501774074753	0.000686913866507593	0.309090909090909	2172.10	57	29	0.198350574712644	0.0608554682860549	0.000804588069326819	0.253968253968254
2202.11	45	49	0.460014492753623	0.526694564657835	-0.0003128373	0.653061224489796	2202.11	49	45	0.782604166666667	0.551087481028623	0.000123691966666666	0.838235294117647	2202.11	45	45	0.783770833333333	0.966243047455014	0.000123691966666666	0.838235294117647	2202.11	45	24	0.0673333333333333	0.0237487250141831	-0.00119544400042398	0.0769230769230769	2202.11	49	24	0.0885411764705882	0.101832628208008	-0.00107175198540994	0.133333333333333	2202.11	45	24	0.026132183908046	0.0621916414802963	-0.0013845893238823	0.0285714285714286
2208.11	57	59	0.0268405797101449	0.021211843153211	-0.001322447	0.0454545454545455	2208.11	59	59	0.1835	0.34746999790237	0.000773154683333333	0.25531914893617	2208.11	57	59	0.188493055555556	0.103714527081754	0.000773154683333333	0.260869565217391	2208.11	59	12	0	0.00000000161285243301	0.00354547164735271	0	2208.11	59	12	0	0.00000000105107557495	0.00431862638014021	0	2208.11	57	12	0	0.00000013833210951922	0.00299617940943299	0
2243.14	31	37	0.4495	0.295591759478035	-0.000195424	0.653061224489796	2243.14	37	39	0.621243055555556	0.96994239303463	0.000112963133333333	0.714285714285714	2243.14	31	39	0.624347222222222	0.21608459198535	0.000112963133333333	0.714285714285714	2243.14	39	26	0.000535714285714286	0.000963918136941086	-0.000894293214615473	0	2243.14	37	26	0.0133529411764706	0.00473744936251365	-0.000781330040311655	0	2243.14	31	26	0.00160919540229885	0.0000825092124847016	-0.000976754092984902	0
2260.16	60	60	0.801760869565217	0.876951520186825	-0.00392389949999999	0.861538461538462	2260.16	60	60	0.0679791666666667	0.197557766099511	0.0270855149833333	0.0882352941176471	2260.16	60	60	0.0712152777777778	0.157212753340004	0.0270855149833333	0.114285714285714	2260.16	60	30	0.138261904761905	0.575050992345831	-0.0301100913860833	0.166666666666667	2260.16	60	30	0.879117647058824	0.523694290863126	-0.00302457635569045	0.882352941176471	2260.16	60	30	0.76083908045977	0.546226464431806	-0.00694847580417976	0.817073170731707
2301.18	55	60	0.00273913043478261	0.0225713716790583	-0.00171646743333333	0	2301.18	60	60	0.0578819444444444	0.169901912979236	0.00108539856666667	0.0882352941176471	2301.18	55	60	0.0602430555555556	0.236567815513455	0.00108539856666667	0.0909090909090909	2301.18	60	30	0	0.0000652779765789141	-0.00600762236395715	0	2301.18	60	30	0.0000529411764705882	0.00310439629623904	-0.00492222379010896	0	2301.18	55	30	0	0.0000124339687068982	-0.00663869120475147	0
2331.19	1	19	NA	NA	NA	NA	2331.19	19	13	0.107826388888889	0.162695506739251	0.000147766466666667	0.157894736842105	2331.19	1	13	0.111652777777778	0.000749956457487346	0.000147766466666667	0.179487179487179	2331.19	13	9	0.0364761904761905	0.207735617652851	-0.000284359862194801	0.04	2331.19	19	9	0.391264705882353	0.925194725284287	-0.000136593364456516	0.485294117647059	2331.19	1	9	0.0000977011494252874	0.0000484388229871992	-0.000473623610582741	0
2376.20	43	52	0.187586956521739	0.633247696429773	-0.000213330533333333	0.363636363636364	2376.20	52	53	0.609194444444444	0.188152481953763	-0.0000843086833333332	0.709677419354839	2376.20	43	53	0.612611111111111	0.131774447215274	-0.0000843086833333332	0.709677419354839	2376.20	53	27	0.838875	0.890998819961163	-0.0000404592452036962	0.845238095238095	2376.20	52	27	0.562247058823529	0.523317920264385	-0.000124767836531522	0.615384615384615	2376.20	43	27	0.0759425287356322	0.263209011350027	-0.000338098402611769	0.117647058823529
2406.21	21	26	0.766673913043478	0.405544703167428	-0.0000986211166666667	0.854838709677419	2406.21	26	20	0.983680555555556	0.426702280124887	-0.00000732569999999989	0.986111111111111	2406.21	21	20	0.983881944444444	0.997523185779083	-0.00000732569999999989	0.986111111111111	2406.21	20	14	0.00998214285714286	0.0795140579995741	-0.00163616789111902	0	2406.21	26	14	0.00626470588235294	0.192808448417193	-0.00164349357902356	0	2406.21	21	14	0.00413793103448276	0.0803263400067059	-0.0017421146852107	0
2412.21	12	23	0.0332608695652174	0.0260196654890645	-0.00143736065	0.0454545454545455	2412.21	23	13	0.0127013888888889	0.0254858706898054	0.00160722161666667	0	2412.21	12	13	0.0130694444444444	0.932234457547582	0.00160722161666667	0	2412.21	13	11	0.0265178571428571	0.0842230738278612	-0.00188931038936902	0.0217391304347826	2412.21	23	11	0.785	0.937359696155107	-0.000282088776150688	0.817073170731707	2412.21	12	11	0.057	0.0730819306374564	-0.0017194494007813	0.0869565217391304
2434.25	0	0	NA	NA	NA	NA	2434.25	0	3	NA	NA	NA	NA	2434.25	0	3	NA	NA	NA	NA	2434.25	3	3	0.739446428571429	0.428495242631106	-0.0000845177683101185	0.79746835443038	2434.25	0	3	0.0111588235294118	0.0137664065646786	-0.000339144888603621	0	2434.25	0	3	0.00986206896551724	0.0137664065646786	-0.000339144888603621	0
2447.24	60	60	0.0275507246376812	0.0441300979810919	-0.00674468471666667	0.0454545454545455	2447.24	60	60	0.0379583333333333	0.0225760625231336	0.00610114131666667	0.0666666666666667	2447.24	60	60	0.0392222222222222	0.746853312162481	0.00610114131666667	0.0666666666666667	2447.24	60	30	0	0.000428118620919387	-0.024213452496349	0	2447.24	60	30	0.000976470588235294	0.0306798558084565	-0.0181123111425089	0	2447.24	60	30	0	0.000428118620919387	-0.0248569958130592	0
2505.28	56	60	0.000905797101449275	0.0168118688834939	-0.00287318558333333	0	2505.28	60	60	0.363298611111111	0.688036676571562	0.000859993933333333	0.464285714285714	2505.28	56	60	0.366708333333333	0.0135291642954709	0.000859993933333333	0.464285714285714	2505.28	60	30	0	0.000157528260484172	-0.0104284401786065	0	2505.28	60	30	0	0.000163030559948603	-0.00956844623986006	0	2505.28	56	30	0	0.00000067359539664275	-0.0124416318392251	0
2621.33	60	60	0.000188405797101449	0.000731481991814224	0.0318141622666667	0	2621.33	60	60	0.316958333333333	0.467264871379764	-0.00709843761666668	0.407407407407407	2621.33	60	60	0.321597222222222	0.0123851433670683	-0.00709843761666668	0.407407407407407	2621.33	60	30	0.756392857142857	0.880933319117597	-0.00351849880370869	0.8	2621.33	60	30	0.3348	0.598616285716993	-0.0106169364021089	0.4375	2621.33	60	30	0.0955804597701149	0.0771484053221964	0.021197225898162	0.12962962962963
2662.36	60	60	0.649057971014493	0.262464814278993	-0.0005174068	0.789473684210526	2662.36	60	60	0.0105277777777778	0.0469656554931042	0.00210679708333333	0	2662.36	60	60	0.0108402777777778	0.605162495314354	0.00210679708333333	0	2662.36	60	29	0.669934523809524	0.70965041930926	-0.000361117126805344	0.76	2662.36	60	29	0.144358823529412	0.0925911931811075	0.00174567990143499	0.22	2662.36	60	29	0.383367816091954	0.331314126960893	0.00122827313047327	0.458333333333333
2692.37	12	20	0.116123188405797	0.0744466846915299	-0.000183267483333333	0.233333333333333	2692.37	20	21	0.945194444444444	0.652628579039786	-0.00000856713333333332	0.957746478873239	2692.37	12	21	0.944979166666667	0.0383134043996941	-0.00000856713333333332	0.957746478873239	2692.37	21	17	0.000214285714285714	0.00244916839471177	-0.000722211674978585	0	2692.37	20	17	0.000647058823529412	0.00210465825088126	-0.000730778814121364	0	2692.37	12	17	0	0.0000671048639057078	-0.000914046367370178	0
2709.38	58	60	0.27995652173913	0.255817527831284	-0.00210178598333333	0.463414634146341	2709.38	60	60	0.151833333333333	0.165056376285041	0.00266446433333333	0.209302325581395	2709.38	58	60	0.156451388888889	0.956050189518206	0.00266446433333333	0.232558139534884	2709.38	60	30	0.818119047619048	0.70965041930926	0.00051921938927601	0.841463414634146	2709.38	60	30	0.158052941176471	0.166875803043489	0.00318368368487127	0.230769230769231	2709.38	58	30	0.667005747126437	0.634759815892659	0.00108189771809898	0.734177215189873
2795.42	13	4	0.0142101449275362	0.0166907899742722	0.00181055351666667	0	2795.42	4	3	NA	NA	NA	NA	2795.42	13	3	NA	NA	NA	NA	2795.42	3	10	0.00199404761904762	0.000347603978248284	-0.00168352708433074	0	2795.42	4	10	0.0601588235294118	0.00242307911981378	-0.00127739230719824	0.0909090909090909	2795.42	13	10	0.640971264367816	0.471354090203991	0.000533161198150422	0.717948717948718
2808.41	60	60	0.514623188405797	0.42346899223631	-0.00429468991666666	0.679245283018868	2808.41	60	60	0.2675	0.208735894633373	-0.00789013228333334	0.346153846153846	2808.41	60	60	0.2720625	0.0337476179252444	-0.00789013228333334	0.355769230769231	2808.41	60	30	0.708964285714286	0.800657171793476	-0.00408810919868577	0.779220779220779	2808.41	60	30	0.239988235294118	0.628673070858437	-0.0119782413860038	0.327586206896552	2808.41	60	30	0.0898850574712644	0.314556459182504	-0.0162729313426812	0.12962962962963
2866.46	57	60	0.000753623188405797	0.0019741488266005	-0.00226877161666667	0	2866.46	60	60	0.135833333333333	0.264706572207536	-0.00122464216666667	0.19047619047619	2866.46	57	60	0.139715277777778	0.0000284140305087731	-0.00122464216666667	0.214285714285714	2866.46	60	30	0	0.0000020739480336523	-0.00790024876576982	0	2866.46	60	30	0	0.00000009030403263721	-0.00912489092339934	0	2866.46	57	30	0	0.00000000007987970224	-0.0113936625757249	0
2896.47	54	60	0.0000797101449275362	0.000988705786480936	-0.00142879701666667	0	2896.47	60	60	0.00674305555555556	0.00848358141317297	0.000753210666666667	0	2896.47	54	60	0.00709027777777778	0.118390513660795	0.000753210666666667	0	2896.47	60	27	0.1075	0.0412105722851987	0.000664436034356394	0.142857142857143	2896.47	60	27	0.00149411764705882	0.000805244244808687	0.00141764672183958	0	2896.47	54	27	0.984201149425287	0.677902645685073	-0.0000111503097872737	1
2969.51	3	0	NA	NA	NA	NA	2969.51	0	3	NA	NA	NA	NA	2969.51	3	3	NA	NA	NA	NA	2969.51	3	0	0.227767857142857	0.220661867476412	0.000214077214706409	0.285714285714286	2969.51	0	0	NA	NA	NA	NA	2969.51	3	0	0.229609195402299	0.220661867476412	0.000274822598891052	0.296875
2982.50	60	60	0.194384057971014	0.142377538574111	0.01473827515	0.363636363636364	2982.50	60	60	0.0409375	0.0170556284173996	-0.02168067975	0.0666666666666667	2982.50	60	60	0.0424375	0.373656922713161	-0.02168067975	0.0666666666666667	2982.50	60	30	0.0000178571428571429	0.0000839072778188619	0.0495265691517503	0	2982.50	60	30	0.0348352941176471	0.0591192105570677	0.0278458894129269	0.0526315789473684	2982.50	60	30	0.00096551724137931	0.00151817247368893	0.0425841646428833	0
3012.51	10	3	0.560695652173913	0.058466527179913	0.0000391833333333333	0.722222222222222	3012.51	3	12	NA	NA	NA	NA	3012.51	10	12	NA	NA	NA	NA	3012.51	12	11	0.588553571428571	0.189475053242142	-0.0000540938575982612	0.684931506849315	3012.51	3	11	0.0586352941176471	0.000276229890627439	-0.000166581395223516	0.0909090909090909	3012.51	10	11	0.0842816091954023	0.0392822793074617	-0.000127398031336133	0.117647058823529
3023.53	32	36	0.522797101449275	0.647488755874532	0.000262466016666667	0.679245283018868	3023.53	36	39	0.726416666666667	0.501971964808059	-0.000103023733333333	0.787878787878788	3023.53	32	39	0.728694444444444	0.295281010373703	-0.000103023733333333	0.803030303030303	3023.53	39	4	0.0000178571428571429	0.00000260476454004138	0.00124196711257594	0	3023.53	36	4	0.000347058823529412	0.0000136829226233695	0.0011389433701504	0	3023.53	32	4	0.0041551724137931	0.000154094722895898	0.00140140936918856	0
3040.55	14	19	0.122	0.162212404419897	-0.000152296583333333	0.233333333333333	3040.55	19	17	0.450868055555556	0.907213251357181	-0.00010024335	0.551724137931034	3040.55	14	17	0.454090277777778	0.23932716201684	-0.00010024335	0.551724137931034	3040.55	17	14	0.42689880952381	0.223634682008144	-0.000160282855604941	0.529411764705882	3040.55	19	14	0.110894117647059	0.217292269302034	-0.000260526213136831	0.166666666666667	3040.55	14	14	0.00602873563218391	0.0181298342360038	-0.000412822789320739	0
3053.54	2	12	NA	NA	NA	NA	3053.54	12	6	0.348666666666667	0.183273068843674	0.0000356111333333333	0.436363636363636	3053.54	2	6	0.352486111111111	0.133851678785752	0.0000356111333333333	0.454545454545455	3053.54	6	0	0.077952380952381	0.0764636926438145	0.0000650281570948142	0.0925925925925926	3053.54	12	0	0.00846470588235294	0.00931059819787747	0.000100639280756011	0	3053.54	2	0	0.332954022988506	0.322740330816249	0.0000135763395454218	0.4
3070.56	60	60	0.248152173913043	0.201234071001928	-0.00313976875	0.435897435897436	3070.56	60	60	0.581020833333333	0.457673992784774	-0.00129794193333333	0.7	3070.56	60	60	0.584222222222222	0.0458135533531117	-0.00129794193333333	0.7	3070.56	60	30	0.000446428571428571	0.000998261687618178	0.00904523885669979	0	3070.56	60	30	0.00935882352941176	0.0210711567111713	0.00774729685488108	0	3070.56	60	30	0.144327586206897	0.197689896075775	0.00460752812043775	0.183333333333333
3111.58	20	35	0.00168840579710145	0.00606635871655315	-0.000353939516666667	0	3111.58	35	27	0.533465277777778	0.503680020153374	0.0000839681333333333	0.644067796610169	3111.58	20	27	0.536777777777778	0.0461046359473286	0.0000839681333333333	0.661016949152542	3111.58	27	16	0.477333333333333	0.792236140295748	0.000105661240242629	0.579710144927536	3111.58	35	16	0.213241176470588	0.461287827307805	0.000189629422895196	0.309090909090909	3111.58	20	16	0.112132183908046	0.103359609243727	-0.000164310125654882	0.152542372881356
3158.61	41	51	0.502195652173913	0.212539522218492	-0.000454495016666667	0.679245283018868	3158.61	51	43	0.2341875	0.425683201786779	0.000680049733333334	0.306122448979592	3158.61	41	43	0.239354166666667	0.697700406980558	0.000680049733333334	0.32	3158.61	43	20	0.00977380952380952	0.024342362583872	0.00156860743063764	0	3158.61	51	20	0.001	0.00086110951948692	0.00224865722040374	0	3158.61	41	20	0.0220459770114943	0.0855380348908743	0.0017941622201936	0.0285714285714286
3227.63	44	49	0.00643478260869565	0.0179077896754827	-0.000743821416666667	0	3227.63	49	54	0.0730694444444445	0.00878882029114067	-0.00055994105	0.114285714285714	3227.63	44	54	0.0763819444444444	0.00000129166653963747	-0.00055994105	0.114285714285714	3227.63	54	23	0.785017857142857	0.474135147447766	0.00011209302494768	0.814814814814815	3227.63	49	23	0.319041176470588	0.497207236795349	-0.000447848011819173	0.426229508196721	3227.63	44	23	0.000620689655172414	0.0256665313526088	-0.0011916694018762	0
3231.65	4	3	NA	NA	NA	NA	3231.65	3	0	NA	NA	NA	NA	3231.65	4	0	NA	NA	NA	NA	3231.65	0	1	0.157303571428571	0.164333608149409	-0.0000136667393329441	0.193548387096774	3231.65	3	1	0.722764705882353	0.719182899888898	0.00000711586119642188	0.765432098765432	3231.65	4	1	0.749413793103448	0.538894048404758	0.0000060213806074537	0.814814814814815
3244.64	30	15	0.0313405797101449	0.0175230395336008	0.000403820283333333	0.0454545454545455	3244.64	15	27	0.0409861111111111	0.0300672532065326	-0.000416890883333333	0.0666666666666667	3244.64	30	27	0.0424861111111111	0.82262456680442	-0.000416890883333333	0.0666666666666667	3244.64	27	11	0.1275	0.205127856084162	0.000370536260329952	0.155172413793103	3244.64	15	11	0.830511764705882	0.480258411017217	-0.0000463546438402751	0.855421686746988	3244.64	30	11	0.102074712643678	0.115290579100443	0.000357465653542138	0.142857142857143
3257.64	53	59	0.00102173913043478	0.00191959664351197	-0.00156853796666667	0	3257.64	59	60	0.134951388888889	0.228372199320463	0.000623552883333333	0.19047619047619	3257.64	53	60	0.138680555555556	0.0228755823528816	0.000623552883333333	0.214285714285714	3257.64	60	25	0.837934523809524	0.0080660240537747	0.000165608851936513	0.845238095238095	3257.64	59	25	0.384417647058824	0.0029734081787717	0.000789161736268631	0.484848484848485	3257.64	53	25	0.386252873563218	0.42548288564824	-0.000779376247763398	0.465753424657534
3315.68	46	58	0.0000217391304347826	0.000166484072314402	-0.000610070216666667	0	3315.68	58	54	0.0494791666666667	0.242809793439223	-0.000470444666666667	0.0666666666666667	3315.68	46	54	0.0512013888888889	0.000147246467590895	-0.000470444666666667	0.0666666666666667	3315.68	54	30	0.000154761904761905	0.000966673265244494	-0.00233597732612815	0	3315.68	58	30	0	0.0000151360995433295	-0.00280642199182664	0	3315.68	46	30	0	0.00000000319536262053	-0.00341649213541553	0
3345.69	40	51	0.00848550724637681	0.00951983584257021	-0.000333226133333333	0	3345.69	51	56	0.235881944444444	0.57952294833575	-0.0001623244	0.32	3345.69	40	56	0.241041666666667	0.000596445410617587	-0.0001623244	0.32	3345.69	56	17	0	0.00000031504972346223	0.000831769164025961	0	3345.69	51	17	0.0000117647058823529	0.000019720448541839	0.000669444806533427	0	3345.69	40	17	0.0186436781609195	0.0325593558668713	0.000336218709621491	0.0285714285714286
3431.73	60	60	0.506079710144928	0.786925696927794	-0.00134440331666667	0.679245283018868	3431.73	60	60	0.0363958333333333	0.0219616299875818	-0.00383713081666667	0.0454545454545455	3431.73	60	60	0.0376458333333333	0.00861555811882046	-0.00383713081666667	0.0666666666666667	3431.73	60	30	0	0.0000119753661748346	0.0101196986264325	0	3431.73	60	30	0.0132058823529412	0.0341408303529071	0.00628256783850785	0	3431.73	60	30	0.0231264367816092	0.0475400379898014	0.00493816455426198	0.0285714285714286
3519.78	58	60	0.770028985507246	0.222347136979999	-0.000389832866666667	0.854838709677419	3519.78	60	60	0.0468958333333333	0.0499529572735259	-0.00219158393333333	0.0666666666666667	3519.78	58	60	0.0487986111111111	0.00386001464968258	-0.00219158393333333	0.0666666666666667	3519.78	60	30	0.0000178571428571429	0.0000436944375022539	0.00579600976544803	0	3519.78	60	30	0.00518235294117647	0.00492803760916742	0.00360442581067098	0	3519.78	58	30	0.0552931034482759	0.067639826020972	0.00321459297271506	0.0869565217391304
3605.82	9	15	0.10595652173913	0.136850179402418	-0.00024618365	0.214285714285714	3605.82	15	18	0.601541666666667	0.72114967301817	-0.000101513516666667	0.704918032786885	3605.82	9	18	0.604597222222222	0.059502700287974	-0.000101513516666667	0.709677419354839	3605.82	18	10	0.587982142857143	0.987514642621557	0.000132713761407027	0.684931506849315	3605.82	15	10	0.870105882352941	0.782202971954815	0.0000312002760123389	0.880952380952381	3605.82	9	10	0.192965517241379	0.0873667748580701	-0.000214983347771384	0.253968253968254
3618.81	56	57	0.263224637681159	0.351479188329685	-0.000724723049999999	0.435897435897436	3618.81	57	60	0.0955347222222222	0.379318266381322	-0.00190611953333333	0.138888888888889	3618.81	56	60	0.0991736111111111	0.0419634082599421	-0.00190611953333333	0.162162162162162	3618.81	60	23	0.0877023809523809	0.0333823759704235	0.00264700584231944	0.109090909090909	3618.81	57	23	0.398917647058824	0.121076695162329	0.000740886290227796	0.485294117647059	3618.81	56	23	0.985436781609195	0.49582457345148	0.000016163142551491	1
3676.86	19	32	0	0.00507344901223851	-0.000237327566666667	0	3676.86	32	42	0.00179166666666667	0.00779196625810437	-0.000379393366666667	0	3676.86	19	42	0.00203472222222222	0.00000109995885703755	-0.000379393366666667	0	3676.86	42	21	0.387160714285714	0.257487800260972	0.000160902028705853	0.477611940298507	3676.86	32	21	0.0964352941176471	0.250543565329626	-0.000218491295469639	0.152173913043478	3676.86	19	21	0.0000862068965517241	0.000340264464297474	-0.000455818893787567	0
3680.88	0	2	NA	NA	NA	NA	3680.88	2	0	NA	NA	NA	NA	3680.88	0	0	NA	NA	NA	NA	3680.88	0	0	NA	NA	NA	NA	3680.88	2	0	0.360170588235294	0.322740330816249	0.0000151131298209467	0.461538461538462	3680.88	0	0	NA	NA	NA	NA
3693.87	38	39	0.691210144927536	0.749170982138559	0.0000360019666666668	0.813559322033898	3693.87	39	47	0.00404861111111111	0.0168854096710798	-0.000326563566666667	0	3693.87	38	47	0.00440972222222222	0.0520632272964949	-0.000326563566666667	0	3693.87	47	10	0.00000595238095238095	0.00000397072900192124	0.000642686933753637	0	3693.87	39	10	0.00114705882352941	0.00177398438324768	0.000316123363787754	0	3693.87	38	10	0.000540229885057471	0.00150302675542199	0.000352125337810616	0
3706.87	39	51	0.00983333333333333	0.00604086188722205	-0.00022833445	0	3706.87	51	57	0.0367708333333333	0.245834879715315	-0.000212572433333333	0.0454545454545455	3706.87	39	57	0.0380069444444444	0.000141952484801692	-0.000212572433333333	0.0666666666666667	3706.87	57	14	0.00000595238095238095	0.00000074557101223079	0.0006310283489998	0	3706.87	51	14	0.000276470588235294	0.000107988758783446	0.000418455896988686	0	3706.87	39	14	0.0939885057471264	0.0358679027000896	0.000190121518608389	0.12962962962963
3764.91	42	46	0.106260869565217	0.312747342188427	-0.00013120635	0.214285714285714	3764.91	46	52	0.01675	0.0146767298225652	-0.00023344695	0	3764.91	42	52	0.0177777777777778	0.00135125628700419	-0.00023344695	0.05	3764.91	52	22	0.326297619047619	0.103837207625426	0.000138421054074486	0.409090909090909	3764.91	46	22	0.468894117647059	0.893682929797176	-0.0000950258861462352	0.547945205479452	3764.91	42	22	0.0435114942528736	0.308660136542646	-0.000226232237994605	0.0714285714285714
3779.91	12	14	NA	NA	NA	NA	3779.91	14	3	0.00279166666666667	0.00378541831029638	0.000167903083333333	0	3779.91	12	3	0.0029375	0.00985834646819668	0.000167903083333333	0	3779.91	3	1	0.687184523809524	0.755336246127255	-0.0000166671863719084	0.763157894736842	3779.91	14	1	0.0678	0.0213908937334294	0.000151235904985703	0.0909090909090909	3779.91	12	1	0.0665402298850575	0.0389248004986331	0.000189388768596167	0.104166666666667
3792.90	57	58	0.623673913043478	0.997906025753694	-0.000875253249999999	0.767857142857143	3792.90	58	60	0.130138888888889	0.0125697497364346	-0.00275420148333333	0.19047619047619	3792.90	57	60	0.133861111111111	0.00681622124807645	-0.00275420148333333	0.2	3792.90	60	24	0.0000714285714285714	0.000103532318572417	0.00734437983536297	0	3792.90	58	24	0.0219470588235294	0.0844775011197645	0.00459017825080182	0.0277777777777778	3792.90	57	24	0.0307586206896552	0.0770023401884343	0.00371492501844779	0.0540540540540541
3822.91	1	0	NA	NA	NA	NA	3822.91	0	0	NA	NA	NA	NA	3822.91	1	0	NA	NA	NA	NA	3822.91	0	0	NA	NA	NA	NA	3822.91	0	0	NA	NA	NA	NA	3822.91	1	0	0.504436781609195	0.494267859449502	0.00000494137808437905	0.571428571428571
3880.96	56	59	0.766557971014493	0.746844822393215	-0.0002572928	0.854838709677419	3880.96	59	60	0.0114722222222222	0.00874936710166284	-0.00208364253333333	0	3880.96	56	60	0.0119166666666667	0.005905931834512	-0.00208364253333333	0	3880.96	60	27	0	0.00000743567596711332	0.00507194908826033	0	3880.96	59	27	0.00191764705882353	0.00486111468149843	0.00298830659431347	0	3880.96	56	27	0.00520114942528736	0.0215232473013802	0.00273101378504466	0
3910.97	0	3	NA	NA	NA	NA	3910.97	3	1	NA	NA	NA	NA	3910.97	0	1	NA	NA	NA	NA	3910.97	1	0	0.503321428571429	0.494267859449502	0.00000813034826965342	0.6	3910.97	3	0	0.2224	0.220661867476412	0.0000119616097954568	0.315789473684211	3910.97	0	0	NA	NA	NA	NA
3939.00	0	3	NA	NA	NA	NA	3939.00	3	4	NA	NA	NA	NA	3939.00	0	4	NA	NA	NA	NA	3939.00	4	0	0.160404761904762	0.153805096720463	0.0000288713123055403	0.193548387096774	3939.00	3	0	0.229341176470588	0.220661867476412	0.0000100055022414562	0.315789473684211	3939.00	0	0	NA	NA	NA	NA
3966.99	1	2	NA	NA	NA	NA	3966.99	2	0	NA	NA	NA	NA	3966.99	1	0	NA	NA	NA	NA	3966.99	0	0	NA	NA	NA	NA	3966.99	2	0	0.329264705882353	0.322740330816249	0.00000394214961207935	0.435483870967742	3966.99	1	0	0.497057471264368	0.494267859449502	0.00000189673902396325	0.571428571428571
4055.04	16	22	0.891579710144928	0.292496803850492	-0.00001085455	0.911764705882353	4055.04	22	34	0.00111805555555556	0.00650712528770367	-0.000316757083333333	0	4055.04	16	34	0.00124305555555556	0.000585196033145783	-0.000316757083333333	0	4055.04	34	10	0.00069047619047619	0.00153696732174034	0.000429497419232498	0	4055.04	22	10	0.1103	0.273451947073073	0.000112740249830791	0.166666666666667	4055.04	16	10	0.297632183908046	0.859923340103377	0.000101885780248057	0.367647058823529
4068.04	36	37	0.0746014492753623	0.108456217357234	-0.0000970976833333333	0.16	4068.04	37	49	0.101743055555556	0.141377328754471	-0.000103974733333333	0.157894736842105	4068.04	36	49	0.105680555555556	0.00144101820817971	-0.000103974733333333	0.162162162162162	4068.04	49	12	0.000226190476190476	0.000050650220015044	0.000284970154647589	0	4068.04	37	12	0.0125176470588235	0.00725447854017557	0.000180995406344643	0	4068.04	36	12	0.169477011494253	0.0464645571481006	0.000083897716193372	0.229508196721311
4128.09	3	0	NA	NA	NA	NA	4128.09	0	0	NA	NA	NA	NA	4128.09	3	0	NA	NA	NA	NA	4128.09	0	0	NA	NA	NA	NA	4128.09	0	0	NA	NA	NA	NA	4128.09	3	0	0.273609195402299	0.220661867476412	0.00000794115904808669	0.343283582089552
4242.13	53	56	0.21331884057971	0.426338593683401	-0.000404157733333333	0.4	4242.13	56	60	0.0316944444444444	0.0114955229083685	-0.000733581266666667	0.0454545454545455	4242.13	53	60	0.0325555555555556	0.000231158986158257	-0.000733581266666667	0.05	4242.13	60	23	0	0.00000002561324014009	0.00210364870520418	0	4242.13	56	23	0.000458823529411765	0.000748678974835879	0.00137006746304522	0	4242.13	53	23	0.00208045977011494	0.0108697280663072	0.000965909657551854	0
4330.18	51	55	0.666050724637681	0.655245387887208	-0.000100575533333333	0.793103448275862	4330.18	55	60	0.0112222222222222	0.00748911592684722	-0.000598704716666667	0	4330.18	51	60	0.0116180555555556	0.00260627606859591	-0.000598704716666667	0	4330.18	60	21	0.00164880952380952	0.0128579585049117	0.000923005292654899	0	4330.18	55	21	0.265988235294118	0.415271574957468	0.000324300621549032	0.366666666666667	4330.18	51	21	0.439649425287356	0.558977153837217	0.000223725134703996	0.513513513513513
4416.22	1	1	NA	NA	NA	NA	4416.22	1	3	NA	NA	NA	NA	4416.22	1	3	NA	NA	NA	NA	4416.22	3	0	0.234869047619048	0.220661867476412	0.00011292107505123	0.296875	4416.22	1	0	0.503052941176471	0.494267859449502	0.00000180947891177072	0.552631578947368	4416.22	1	0	0.512201149425287	0.494267859449502	0.00000094656401409881	0.571428571428571
4429.21	19	22	0.196014492753623	0.400209758690424	-0.0000511476983333333	0.363636363636364	4429.21	22	20	0.633166666666667	0.919009562780696	-0.0000234122583333333	0.71875	4429.21	19	20	0.636333333333333	0.417659722937646	-0.0000234122583333333	0.71875	4429.21	20	7	0.0266071428571429	0.129705546242659	0.000115344482454525	0.0217391304347826	4429.21	22	7	0.0571294117647059	0.118156947837797	0.0000919322295312678	0.0909090909090909	4429.21	19	7	0.246270114942529	0.34661125604659	0.0000407845271303456	0.318181818181818
4504.27	11	6	0.256775362318841	0.214173895101603	0.00001675115	0.435897435897436	4504.27	6	15	0.0120763888888889	0.023157091315285	-0.0000573611333333333	0	4504.27	11	15	0.0124652777777778	0.252856897668628	-0.0000573611333333333	0	4504.27	15	2	0.0246964285714286	0.0296702524818413	0.0000675625317380704	0.0217391304347826	4504.27	6	2	0.507641176470588	0.549713391034197	0.0000102013636376394	0.558441558441558	4504.27	11	2	0.117063218390805	0.128766018737906	0.0000269525602099427	0.152542372881356
4590.31	15	10	NA	NA	NA	NA	4590.31	10	26	0.00507638888888889	0.00292633103321625	-0.0000771806666666667	0	4590.31	15	26	0.00553472222222222	0.0494167387322002	-0.0000771806666666667	0	4590.31	26	3	0.00204761904761905	0.00117978464334773	0.000105596646967539	0	4590.31	10	3	0.200376470588235	0.337563196337111	0.0000284159927254927	0.30188679245283	4590.31	15	3	0.0468620689655172	0.0776828521358242	0.0000576317192949101	0.0714285714285714
4603.30	37	35	0.347050724637681	0.892116850371239	-0.000215656933333333	0.534883720930233	4603.30	35	54	0.172861111111111	0.000781355426638541	-0.000335938866666667	0.244444444444444	4603.30	37	54	0.177659722222222	0.000328327079328784	-0.000335938866666667	0.25	4603.30	54	14	0.0000119047619047619	0.00000063791122258967	0.00095926972030888	0	4603.30	35	14	0.0248117647058824	0.0771500294852165	0.000623330825138309	0.0277777777777778	4603.30	37	14	0.0176034482758621	0.0489447327495283	0.000407673877947058	0.0285714285714286
4691.36	39	35	0.397304347826087	0.961216898605522	-0.0000605143833333333	0.6	4691.36	35	55	0.0013125	0.000278747488875203	-0.000263022916666667	0	4691.36	39	55	0.00140277777777778	0.0000387365812994362	-0.000263022916666667	0	4691.36	55	17	0.0000178571428571429	0.0000235749510078071	0.000392589239330836	0	4691.36	35	17	0.159811764705882	0.383070590766353	0.000129566305955189	0.230769230769231	4691.36	39	17	0.312827586206897	0.279100582332425	0.0000690519884673786	0.391304347826087
4777.39	0	1	NA	NA	NA	NA	4777.39	1	0	NA	NA	NA	NA	4777.39	0	0	NA	NA	NA	NA	4777.39	0	0	NA	NA	NA	NA	4777.39	1	0	0.503052941176471	0.494267859449502	0.0000103977413969915	0.552631578947368	4777.39	0	0	NA	NA	NA	NA
4951.48	5	0	NA	NA	NA	NA	4951.48	0	7	NA	NA	NA	NA	4951.48	5	7	NA	NA	NA	NA	4951.48	7	0	0.0821309523809524	0.0541065459813828	0.0000267691644556835	0.0925925925925926	4951.48	0	0	NA	NA	NA	NA	4951.48	5	0	0.101465517241379	0.108210502929482	0.00000901315780011803	0.142857142857143
5052.53	3	3	NA	NA	NA	NA	5052.53	3	1	NA	NA	NA	NA	5052.53	3	1	NA	NA	NA	NA	5052.53	1	3	0.0275357142857143	0.0684966790911387	-0.0000216566788315847	0.0217391304347826	5052.53	3	3	0.473170588235294	0.383783550549873	-0.0000105001208116526	0.547945205479452	5052.53	3	3	0.832080459770115	0.428495242631106	-0.00000412380856218577	0.879518072289157
5140.58	4	6	NA	NA	NA	NA	5140.58	6	6	NA	NA	NA	NA	5140.58	4	6	NA	NA	NA	NA	5140.58	6	2	0.279434523809524	0.561340995308379	0.0000299627387006939	0.353846153846154	5140.58	6	2	0.403882352941176	0.549713391034197	0.0000137065613526742	0.492753623188406	5140.58	4	2	0.878459770114943	0.976313213452766	0.00000195108159048184	0.916666666666667
5501.75	2	0	NA	NA	NA	NA	5501.75	0	0	NA	NA	NA	NA	5501.75	2	0	NA	NA	NA	NA	5501.75	0	0	NA	NA	NA	NA	5501.75	0	0	NA	NA	NA	NA	5501.75	2	0	0.340281609195402	0.322740330816249	0.00000585511691410248	0.408450704225352
983.51	40	34	0.075231884057971	0.0476826931587036	0.000332064333333333	0.16	983.51	34	39	0.2905625	0.28741938978988	-0.0001727685	0.377358490566038	983.51	40	39	0.294972222222222	0.305001047645398	-0.0001727685	0.377358490566038	983.51	39	3	0.120154761904762	0.00000686834853485677	0.000336483833333333	0.155172413793103	983.51	34	3	0.148917647058824	0.0000999931171842691	0.000163715333333333	0.22	983.51	40	3	0.0509137931034483	0.00000189369832177211	0.000495779666666667	0.0714285714285714

## Sheet: Description
Additional file 15: The table shows the comparison of specific groups of samples which are described in the following lines. The results are generated from a statistical comparison of normalized areas under the curve (AUCn). The numbers of the measurements for each group are indicated in the last columns, the results with low numbers of the measurements for the statistical evaluation are highligh…
ID	Sample Cohort	Comparison		N (Group 1)	N (Group 2)
		Group 1	Group 2
1.	NST	Grade 1 (NST/LA)	Grade 3 (NST/LB)	60	60
2.	NST	Grade 3 (NST/LB)	Grade 2 (NST/LX)	60	60
3.	NST	Grade 1 (NST/LA)	Grade 2 (NST/LX)	60	60
4.	NST	Grade 2 (NST/LX)	CTRL	60	30
5.	NST	Grade 3 (NST/LB)	CTRL	60	30
6.	NST	Grade 1 (NST/LA)	CTRL	60	30
	the m/z of N-glycans with the higher AUCn in the first compared group
	the m/z of N-glycans with the lower AUCn in the first compared group
	the p-value for ROOT statistics and the p-value for the Wilcox test lower than 0.01
	the results with low numbers of the measurements for the statistical evaluation
