# Supplementary material for: N-glycan profiling of tissue samples to aid breast cancer subtyping
Source: Sci Rep. 2024 Jan 3;14:320. doi: 10.1038/s41598-023-51021-3 (PMC10764792; doi:10.1038/s41598-023-51021-3)
Supplement: Supplementary file 16 — Supplementary Information 16. [file 41598_2023_51021_MOESM16_ESM.xls]

## Sheet: AF16A_NST_GROUP
Low KI67 vs High KI67 (NST samples)							High KI67 vs Moderate KI67 (NST samples)							Low KI67 vs Moderate KI67 (NST samples)							Control vs Low KI67 (NST samples)							Control vs Moderate KI67 (NST samples)							Control vs High KI67 (NST samples)
m/z	N (NST Low)	N (NST High)	P-value ROOTS	P-value Wilcox	Log2FC	FDR	m/z	N (NST High)	N (NST Moderate)	P-value ROOTS	P-value Wilcox	Log2FC	FDR	m/z	N (NST Low)	N (NST Moderate)	P-value ROOTS	P-value Wilcox	Log2FC	FDR	m/z	N (Control)	N (NST Low)	P-value ROOTS	P-value Wilcox	Log2FC	FDR	m/z	N (Control)	N (NST Moderate)	P-value ROOTS	P-value Wilcox	Log2FC	FDR	m/z	N (Control)	N (NST High)	P-value ROOTS	P-value Wilcox	Log2FC	FDR
1157.60	30	39	0.150931818181818	0.902605378149385	0.000752920693088459	0.25	1157.60	39	80	0.686494318181818	0.62961928596259	-0.000159263429067347	0.835616438356164	1157.60	30	80	0.621158410997576	0.282833333333333	0.000593657264021112	0.423728813559322	1157.60	6	30	0.0213392857142857	0.00000132280556215835	-0.00140883995030531	0.0277777777777778	1157.60	6	80	0.092683908045977	0.00000004367605367819	-0.000815182686284198	0.134615384615385	1157.60	6	39	0.000244047619047619	0.00000077816107936385	-0.00065591925721685	0
1187.61	19	30	0.273045454545455	0.884350051290482	0.000255301572530256	0.403508771929825	1187.61	30	55	0.691823863636364	0.684580223509827	0.000045573611223059	0.835616438356164	1187.61	19	55	0.953150412435868	0.0904055555555556	0.000300875183753315	0.175	1187.61	4	19	0.0310833333333333	0.0015153748134825	-0.00054396246172762	0.0512820512820513	1187.61	4	55	0.0470402298850575	0.000168195254052572	-0.000243087277974305	0.0612244897959184	1187.61	4	30	0.00533928571428571	0.00010796082506239	-0.000288660889197364	0
1350.69	11	23	0.495193181818182	0.0931814797590399	-0.0000553556495655804	0.632352941176471	1350.69	23	56	0.209829545454545	0.464424398138271	-0.00016710369384277	0.548387096774194	1350.69	11	56	0.0105777481935303	0.156138888888889	-0.00022245934340835	0.270833333333333	1350.69	4	11	0.128505952380952	0.0616706398085777	-0.000114623029437413	0.188679245283019	1350.69	4	56	0.0377701149425287	0.0000119058145396388	-0.000337082372845763	0.0425531914893617	1350.69	4	23	0.00136309523809524	0.000720066408821031	-0.000169978679002993	0
1361.70	28	35	0.0791647727272727	0.526635818689333	0.00110408390061435	0.138888888888889	1361.70	35	77	0.624335227272727	0.55078449967534	-0.000166214164136985	0.835616438356164	1361.70	28	77	0.891833962890937	0.0773333333333333	0.000937869736477363	0.153846153846154	1361.70	16	28	0.0228095238095238	0.0160399869795989	-0.00170079387705675	0.0277777777777778	1361.70	16	77	0.0441896551724138	0.00229654363412931	-0.000762924140579386	0.0612244897959184	1361.70	16	35	0.0244285714285714	0.0244397389270496	-0.0005967099764424	0.0263157894736842
1432.74	22	33	0.666903409090909	0.533247166446238	0.0000360842125845303	0.797297297297297	1432.74	33	56	0.528920454545455	0.44145758968862	0.0000322465534761398	0.810344827586207	1432.74	22	56	0.930394192586451	0.280011111111111	0.0000683307660606701	0.423728813559322	1432.74	8	22	0.019327380952381	0.0080005012699035	-0.000190932462145147	0.0277777777777778	1432.74	8	56	0.0138390804597701	0.0023960046106951	-0.000122601696084477	0	1432.74	8	33	0.00513690476190476	0.000770449403912255	-0.000154848249560616	0
1595.81	36	48	0.861221590909091	0.574033800803871	0.000443956641862505	0.926829268292683	1595.81	48	96	0.462602272727273	0.843778858900664	0.00110589888903887	0.810344827586207	1595.81	36	96	0.403491207096769	0.322716666666667	0.00154985553090138	0.46031746031746	1595.81	26	36	0.0121666666666667	0.00109517966339866	-0.00484865168657802	0	1595.81	26	96	0.0112528735632184	0.000325281018302059	-0.00329879615567664	0	1595.81	26	48	0.0298095238095238	0.000924733760405189	-0.00440469504471552	0.0487804878048781
1606.83	35	47	0.990761363636364	0.765488788783671	-0.00000410215266885062	0.988636363636364	1606.83	47	94	0.0513863636363636	0.17708797811082	0.000334806507784976	0.15	1606.83	35	94	0.303212602489261	0.0683722222222222	0.000330704355116125	0.138888888888889	1606.83	23	35	0.0743333333333333	0.0124023554970273	-0.000516915951973737	0.106382978723404	1606.83	23	94	0.276793103448276	0.0272102611810953	-0.000186211596857613	0.365079365079365	1606.83	23	47	0.0592440476190476	0.00442071017890564	-0.000521018104642588	0.0869565217391304
1677.87	3	0	0.0420170454545455	0.0444219161359552	0.000115300838286235	0.0769230769230769	1677.87	0	0	NA	NA	NA	NA	1677.87	3	0	0.0045092404556897	0.00453333333333333	0.000115300838286235	0	1677.87	0	3	0.110613095238095	0.11235730195069	-0.000115300838286235	0.16	1677.87	0	0	NA	NA	NA	NA	1677.87	0	0	NA	NA	NA	NA
1799.91	36	48	0.761852272727273	0.853793861289172	0.000301474133375628	0.871794871794872	1799.91	48	95	0.912681818181818	0.961129834073317	0.0000648547520464837	0.952941176470588	1799.91	36	95	0.852055384811753	0.663994444444444	0.000366328885422111	0.740740740740741	1799.91	22	36	0.0015297619047619	0.0000699999500937168	-0.00302120735076937	0	1799.91	22	95	0.000511494252873563	0.00000164946846399254	-0.00265487846534726	0	1799.91	22	48	0.00044047619047619	0.00000660448685473388	-0.00271973321739374	0
1810.93	35	48	0.706193181818182	0.797789481411827	0.000184099437895604	0.826666666666667	1810.93	48	93	0.120664772727273	0.290347536142302	0.000452421521303304	0.346153846153846	1810.93	35	93	0.16929521301803	0.0534	0.000636520959198908	0.09375	1810.93	27	35	0.466428571428571	0.00562262347828935	-0.000520438125041474	0.555555555555556	1810.93	27	93	0.808	0.0258635053482891	0.000116082834157435	0.845238095238095	1810.93	27	48	0.584208333333333	0.00979108847253423	-0.000336338687145869	0.636363636363636
1840.94	31	44	0.348159090909091	0.634912491896415	-0.000329362153199815	0.508474576271186	1840.94	44	90	0.0193409090909091	0.125459824305916	0.000505428155259691	0.0714285714285714	1840.94	31	90	0.527907318728297	0.351783333333333	0.000176066002059876	0.46969696969697	1840.94	20	31	0.253797619047619	0.974165570791579	0.000671580863417876	0.323076923076923	1840.94	20	90	0.0194942528735632	0.970270419224811	0.000847646865477752	0.0238095238095238	1840.94	20	44	0.556404761904762	0.506454948664593	0.000342218710218061	0.635135135135135
1851.96	26	41	0.870795454545455	0.0940157569485984	0.0000479485604498611	0.927710843373494	1851.96	41	86	0.0877613636363636	0.237514094046255	0.000198783155560304	0.25	1851.96	26	86	0.131717499999804	0.192983333333333	0.000246731716010165	0.32	1851.96	23	26	0.599404761904762	0.572062400881865	-0.000190113253042604	0.662337662337662	1851.96	23	86	0.729304597701149	0.45076677024408	0.000056618462967561	0.810126582278481	1851.96	23	41	0.518416666666667	0.187357974905112	-0.000142164692592743	0.619718309859155
1881.97	20	34	0.134420454545455	0.0353112057028197	-0.000207692581507516	0.227272727272727	1881.97	34	68	0.0844034090909091	0.184111532672254	0.000157942294767573	0.25	1881.97	20	68	0.148491111970751	0.635027777777778	-0.0000497502867399423	0.7125	1881.97	21	20	0.0844166666666667	0.0239589051160198	0.000305122878546584	0.125	1881.97	21	68	0.031132183908046	0.136712447557257	0.000255372591806642	0.0425531914893617	1881.97	21	34	0.573041666666667	0.76682419949824	0.0000974302970390686	0.636363636363636
1922.99	0	0	NA	NA	NA	NA	1922.99	0	2	0.341306818181818	0.320691735101022	-0.0000191162031828928	0.75	1922.99	0	2	0.391306399024726	0.410555555555556	-0.0000191162031828928	0.528571428571429	1922.99	7	0	0.00125	0.00249621236546344	0.000128796660891975	0	1922.99	7	2	0.00262068965517241	0.000128475700679938	0.000109680457709082	0	1922.99	7	0	0.000297619047619048	0.000520848762689856	0.000128796660891975	0
1998.01	36	48	0.480255681818182	0.101092025537503	-0.000315642108653427	0.626865671641791	1998.01	48	94	0.677551136363636	0.101432375498855	0.000168309657762824	0.835616438356164	1998.01	36	94	0.684591729106513	0.762833333333333	-0.000147332450890603	0.811764705882353	1998.01	27	36	0.0448452380952381	0.0263163332829734	0.00126582578357729	0.0697674418604651	1998.01	27	94	0.0393735632183908	0.0128164038700444	0.00111849333268669	0.0425531914893617	1998.01	27	48	0.0917321428571429	0.151919292285201	0.000950183674923865	0.125
2004.01	34	46	0.901596590909091	0.42898347863274	-0.0000847557471909286	0.941176470588235	2004.01	46	94	0.480931818181818	0.83053462398931	0.000297414969749089	0.810344827586207	2004.01	34	94	0.475979563991126	0.67535	0.00021265922255816	0.74390243902439	2004.01	11	34	0.000119047619047619	0.00000306295215567813	-0.00234612432590475	0	2004.01	11	94	0.00000574712643678161	0.00000000208712666411	-0.00213346510334659	0	2004.01	11	46	0.0000119047619047619	0.00000005642051867064	-0.00243088007309568	0
2015.03	28	42	0.123903409090909	0.775353558797408	-0.000456409918354403	0.219512195121951	2015.03	42	82	0.00475568181818182	0.332217956160323	0.000525080308264839	0	2015.03	28	82	0.390989468593318	0.5199	0.0000686703899104361	0.635135135135135	2015.03	22	28	0.0292261904761905	0.167179525249216	0.000646807183343751	0.0277777777777778	2015.03	22	82	0.00053448275862069	0.0547217206588911	0.000715477573254187	0	2015.03	22	42	0.638196428571429	0.436763102620505	0.000190397264989347	0.692307692307692
2045.04	32	45	0.324988636363636	0.609466396989988	-0.000303416786345753	0.482758620689655	2045.04	45	85	0.00521022727272727	0.0537153206723734	0.000555158637183022	0	2045.04	32	85	0.129500896118742	0.142611111111111	0.000251741850837269	0.239130434782609	2045.04	29	32	0.000535714285714286	0.00399207732743244	0.00294665931693426	0	2045.04	29	85	0	0.00000969765856426097	0.00319840116777152	0	2045.04	29	45	0.000761904761904762	0.00881443436006188	0.0026432425305885	0
2056.06	36	48	0.142818181818182	0.119346931160964	-0.00105975261448749	0.234042553191489	2056.06	48	96	0.006875	0.014389685471249	0.00140699359962413	0	2056.06	36	96	0.56196342544109	0.515266666666667	0.00034724098513664	0.635135135135135	2056.06	30	36	0.054327380952381	0.27856360708991	0.00213588888761438	0.0697674418604651	2056.06	30	96	0.00229885057471264	0.115881452079204	0.00248312987275102	0	2056.06	30	48	0.331535714285714	0.70182365806108	0.0010761362731269	0.415384615384615
2086.07	35	48	0.957880681818182	0.514277740945963	-0.000143483629464678	0.988372093023256	2086.07	48	96	0.141	0.386133855175716	0.00280819166086857	0.392857142857143	2086.07	35	96	0.165372324487371	0.180927777777778	0.00266470803140389	0.306122448979592	2086.07	30	35	0.205035714285714	0.346258546341006	0.00385290953319349	0.266666666666667	2086.07	30	96	0.00808045977011494	0.0484672760918463	0.00651761756459738	0	2086.07	30	48	0.234922619047619	0.225062805967402	0.00370942590372882	0.327586206896552
2097.08	9	27	0.0529772727272727	0.00768141195893248	-0.000235338508277421	0.1	2097.08	27	36	0.0134659090909091	0.0408601279086161	0.000199773271434351	0	2097.08	9	36	0.190396775199374	0.714111111111111	-0.0000355652368430694	0.773809523809524	2097.08	23	9	0.000172619047619048	0.0000135010694960325	0.0012463079188821	0	2097.08	23	36	0	0.00000119662601070578	0.00121074268203903	0	2097.08	23	27	0.00056547619047619	0.00323369028021991	0.00101096941060468	0
2127.09	0	4	0.0803238636363636	0.0798899643310722	-0.000137708222361828	0.138888888888889	2127.09	4	11	0.937414772727273	0.640061747623869	-0.00000535723936336742	0.965116279069767	2127.09	0	11	0.0352653208765027	0.0410833333333333	-0.000143065461725195	0.0666666666666667	2127.09	15	0	0	0.00000226000238798416	0.00124097244052825	0	2127.09	15	11	0	0.00000051217383335811	0.00109790697880306	0	2127.09	15	4	0	0.0000179749060849442	0.00110326421816642	0
2172.10	36	48	0.97375	0.722487594905855	-0.0000205672478385405	0.988505747126437	2172.10	48	93	0.589829545454545	0.890452067852075	0.000231367490306883	0.835616438356164	2172.10	36	93	0.820133175759715	0.689727777777778	0.000210800242468343	0.746987951807229	2172.10	29	36	0.223017857142857	0.134235006264346	-0.000876530051283806	0.290322580645161	2172.10	29	93	0.19467816091954	0.0386598624253285	-0.000665729808815463	0.275862068965517	2172.10	29	48	0.129172619047619	0.0241953112172834	-0.000897097299122346	0.2
2202.11	25	40	0.2001875	0.221408407246934	-0.000654851250891503	0.32	2202.11	40	74	0.651022727272727	0.350072740933	0.000199401918139491	0.835616438356164	2202.11	25	74	0.463037849703902	0.345822222222222	-0.000455449332752012	0.46969696969697	2202.11	24	25	0.0242738095238095	0.0570572028580878	0.00163479508094421	0.0277777777777778	2202.11	24	74	0.0410229885057471	0.026398946693374	0.0011793457481922	0.0425531914893617	2202.11	24	40	0.147922619047619	0.156691227446571	0.000979943830052711	0.203703703703704
2208.11	35	47	0.2318125	0.113696925873513	-0.000896041102902093	0.365384615384615	2208.11	47	93	0.359159090909091	0.575883295238548	0.00053693232991836	0.75609756097561	2208.11	35	93	0.344521656456569	0.53305	-0.000359108772983733	0.64	2208.11	12	35	0	0.00000038411126779158	-0.00318962350594342	0	2208.11	12	93	0	0.00000000091874105149	-0.00354873227892715	0	2208.11	12	47	0	0.00000000460941596535	-0.00408566460884551	0
2243.14	20	28	0.4240625	0.543598434082687	-0.000250045334390844	0.60655737704918	2243.14	28	59	0.886585227272727	0.991271864997351	0.0000314977664196332	0.928571428571429	2243.14	20	59	0.426534356987161	0.3663	-0.000218547567971211	0.485294117647059	2243.14	26	20	0.000333333333333333	0.000213389719199463	0.00106736324139288	0	2243.14	26	59	0.00270114942528736	0.000372739028130292	0.00084881567342167	0	2243.14	26	28	0.0140416666666667	0.0064166717858159	0.000817317907002037	0
2260.16	36	48	0.0726477272727273	0.0188977860920584	0.0317757558942476	0.138888888888889	2260.16	48	96	0.974579545454546	0.9476267025671	0.000401697729906725	0.988505747126437	2260.16	36	96	0.0304742573882829	0.0468944444444444	0.0321774536241543	0.09375	2260.16	30	36	0.636529761904762	0.109232156999696	-0.0122737956560305	0.692307692307692	2260.16	30	96	0.306304597701149	0.81655479335311	0.0199036579681238	0.40625	2260.16	30	48	0.388059523809524	0.971503362406839	0.0195019602382171	0.470588235294118
2301.18	33	48	0.0763920454545454	0.284117353615208	-0.00134474770013901	0.138888888888889	2301.18	48	94	0.00244318181818182	0.0789843023609089	0.00160879820272935	0	2301.18	33	94	0.498389658810707	0.628366666666667	0.000264050502590337	0.7125	2301.18	30	33	0.0000119047619047619	0.00156889050706413	0.00607395157159475	0	2301.18	30	94	0	0.00000466239780962802	0.00633800207418509	0	2301.18	30	48	0.000303571428571429	0.00394501685206495	0.00472920387145574	0
2331.19	1	13	0.00257386363636364	0.00330138613267566	-0.000288106925528848	0	2331.19	13	19	0.131244318181818	0.23942341416254	0.000122664167916867	0.37037037037037	2331.19	1	19	0.0167740297824979	0.0199111111111111	-0.000165442757611981	0.0384615384615385	2331.19	9	1	0.00182738095238095	0.00182742864543092	0.000463256929945435	0	2331.19	9	19	0.0123390804597701	0.12480038986969	0.000297814172333454	0	2331.19	9	13	0.297238095238095	0.669368601611169	0.000175150004416587	0.380952380952381
2376.20	25	42	0.1874375	0.371311491782759	-0.000276603489278236	0.306122448979592	2376.20	42	81	0.533517045454545	0.860179649309116	0.000101308583541219	0.810344827586207	2376.20	25	81	0.33490998723444	0.305222222222222	-0.000175294905737017	0.435483870967742	2376.20	27	25	0.144732142857143	0.249483292149692	0.000335026708316268	0.203703703703704	2376.20	27	81	0.379833333333333	0.658715192618935	0.000159731802579251	0.478260869565217	2376.20	27	42	0.786845238095238	0.82510361323266	0.0000584232190380316	0.804878048780488
2406.21	13	20	0.571102272727273	0.46951632012531	-0.000254352176561945	0.694444444444444	2406.21	20	34	0.531272727272727	0.386921968935432	0.000222638678486294	0.810344827586207	2406.21	13	34	0.897903227325794	0.932911111111111	-0.0000317134980756509	0.933333333333333	2406.21	14	13	0.0156964285714286	0.123710755675521	0.00175866649784129	0.0172413793103448	2406.21	14	34	0.00180459770114943	0.0602521056333382	0.00172695299976564	0	2406.21	14	20	0.0251011904761905	0.240597380986105	0.00150431432127935	0.0263157894736842
2412.21	7	16	0.0871875	0.105957646785289	-0.00132100064273704	0.157894736842105	2412.21	16	25	0.301119318181818	0.320918145624922	0.000692061185767931	0.684210526315789	2412.21	7	25	0.395590059571697	0.346233333333333	-0.000628939456969111	0.46969696969697	2412.21	11	7	0.0510297619047619	0.0940507882371271	0.00198465073721374	0.0697674418604651	2412.21	11	25	0.112402298850575	0.181438390468791	0.00135571128024463	0.148148148148148	2412.21	11	16	0.541910714285714	0.650021083284695	0.000663650094476699	0.625
2434.25	0	0	NA	NA	NA	NA	2434.25	0	3	0.236085227272727	0.220667652318871	-0.000159141950183439	0.588235294117647	2434.25	0	3	0.289658512783961	0.295433333333333	-0.000159141950183439	0.426229508196721	2434.25	3	0	0.0464047619047619	0.0562890139356331	0.000339144888603621	0.0697674418604651	2434.25	3	3	0.368206896551724	0.144539602800534	0.000180002938420182	0.470588235294118	2434.25	3	0	0.0228928571428571	0.0275249355410349	0.000339144888603621	0.0263157894736842
2447.24	36	48	0.0557386363636364	0.171784684403882	-0.00706759643091388	0.1	2447.24	48	96	0.191164772727273	0.237899093872946	0.00393813402391634	0.548387096774194	2447.24	36	96	0.589851202814208	0.268077777777778	-0.00312946240699755	0.410714285714286	2447.24	30	36	0.0000119047619047619	0.000552740670322684	0.0259479921492814	0	2447.24	30	96	0.00000574712643678161	0.000781145018871001	0.0228185297422839	0	2447.24	30	48	0.00142857142857143	0.0193629262072946	0.0188803957183675	0
2505.28	34	48	0.0470511363636364	0.317896896905599	-0.00224684134579674	0.1	2505.28	48	94	0.0880056818181818	0.310116635567863	0.00148339323546818	0.25	2505.28	34	94	0.618355618943706	0.3739	-0.000763448110328556	0.485294117647059	2505.28	30	34	0	0.000038802477484851	0.0118191694369516	0	2505.28	30	94	0	0.00000779994723546644	0.011055721326623	0	2505.28	30	48	0	0.000134702414962893	0.00957232809115486	0
2621.33	36	48	0.0015	0.00517983421581118	0.0345458482438337	0	2621.33	48	96	0.0288636363636364	0.0305068646638356	-0.0155975224571326	0.117647058823529	2621.33	36	96	0.206014793355222	0.0361833333333333	0.0189483257867011	0.0666666666666667	2621.33	30	36	0.162017857142857	0.15949918040929	-0.0216719301820444	0.218181818181818	2621.33	30	96	0.806063218390805	0.584371321646812	-0.0027236043953433	0.843373493975904	2621.33	30	48	0.287279761904762	0.422390812060985	0.0128739180617893	0.380952380952381
2662.36	36	48	0.448380681818182	0.02719632333786	-0.00124498585813976	0.609375	2662.36	48	96	0.0000738636363636364	0.000999288613514356	0.00299616428424137	0	2662.36	36	96	0.884220910313576	0.0658277777777778	0.0017511784261016	0.121212121212121	2662.36	29	36	0.404208333333333	0.577738635067999	-0.00147291090011789	0.492753623188406	2662.36	29	96	0.738804597701149	0.661254779589007	0.00027826752598371	0.8125	2662.36	29	48	0.0335892857142857	0.0158414161486981	-0.00271789675825766	0.0487804878048781
2692.37	8	15	0.0648920454545455	0.145518579168612	-0.000254590822184072	0.125	2692.37	15	30	0.804772727272727	0.88720351417933	0.000029184904748365	0.9	2692.37	8	30	0.121103504406547	0.0348555555555556	-0.000225405917435707	0.0666666666666667	2692.37	17	8	0	0.000382622637339546	0.000977119660704839	0	2692.37	17	30	0.0000459770114942529	0.000538489249589527	0.000751713743269132	0	2692.37	17	15	0.0015	0.00274432858840099	0.000722528838520767	0
2709.38	34	48	0.559107954545455	0.59070858473703	0.00148583771249878	0.694444444444444	2709.38	48	96	0.442613636363636	0.477798566824252	0.00143993011274375	0.810344827586207	2709.38	34	96	0.338046891085332	0.154294444444444	0.00292576782524253	0.270833333333333	2709.38	30	34	0.17439880952381	0.170219465524007	-0.00355156649421111	0.241379310344828	2709.38	30	96	0.788988505747126	0.657108177099788	-0.000625798668968581	0.841463414634146	2709.38	30	48	0.400446428571429	0.434339551909725	-0.00206572878171233	0.478260869565217
2795.42	10	4	0.0237670454545455	0.0189572020895915	0.00184854736015951	0.05	2795.42	4	6	0.810573863636364	0.647825506826248	0.00012550456020711	0.9	2795.42	10	6	0.000986353652599245	0.00631111111111111	0.00197405192036662	0	2795.42	10	10	0.518833333333333	0.981052097523562	-0.000736520922445214	0.602739726027397	2795.42	10	6	0.0843620689655172	0.00017842764796267	0.00123753099792141	0.117647058823529	2795.42	10	4	0.14335119047619	0.012078065848732	0.0011120264377143	0.203703703703704
2808.41	36	48	0.000295454545454545	0.000387096446898497	-0.0244337077701611	0	2808.41	48	96	0.817818181818182	0.853740056550171	-0.00156987748689262	0.9	2808.41	36	96	0.0000998812989041464	0.000244444444444444	-0.0260035852570538	0	2808.41	30	36	0.00169642857142857	0.0335045660274925	0.0311639948515952	0	2808.41	30	96	0.619183908045977	0.933808607061454	0.00516040959454146	0.710526315789474	2808.41	30	48	0.54310119047619	0.963366490277029	0.00673028708143408	0.63013698630137
2866.46	36	48	0.0000113636363636364	0.0000610567126760364	-0.0032718608838833	0	2866.46	48	93	0.437034090909091	0.219869169227848	0.000650737060275476	0.810344827586207	2866.46	36	93	0.00540026930604817	0.00241111111111111	-0.00262112382360782	0	2866.46	30	36	0	0.00000000000783066398	0.0117433630299244	0	2866.46	30	93	0	0.0000000118326151956	0.00912223920631659	0	2866.46	30	48	0	0.00000034227931363735	0.00847150214604112	0
2896.47	33	48	0.0151022727272727	0.0802845836621971	-0.00102169318227116	0	2896.47	48	93	0.00242045454545455	0.00486114706024169	0.000929061383272651	0	2896.47	33	93	0.942971023641663	0.819005555555556	-0.0000926317989985073	0.850574712643678	2896.47	27	33	0.555047619047619	0.284958269742494	-0.000368455674064722	0.635135135135135	2896.47	27	93	0.264086206896552	0.0910647139557584	-0.000461087473063229	0.360655737704918	2896.47	27	48	0.00342261904761905	0.00202600527955674	-0.00139014885633588	0
2969.51	3	0	0.0397386363636364	0.0444219161359552	0.00045803766481842	0.0769230769230769	2969.51	0	3	0.231875	0.220667652318871	-0.000133798259191505	0.575757575757576	2969.51	3	3	0.183274319660823	0.111866666666667	0.000324239405626915	0.204545454545455	2969.51	0	3	0.106404761904762	0.11235730195069	-0.00045803766481842	0.16	2969.51	0	3	0.344068965517241	0.334465890196065	-0.000133798259191505	0.432835820895522	2969.51	0	0	NA	NA	NA	NA
2982.50	36	48	0.666732954545455	0.598813870908683	-0.00644448516242875	0.797297297297297	2982.50	48	96	0.469943181818182	0.409785622917343	-0.00762190733248456	0.810344827586207	2982.50	36	96	0.144630988715147	0.199338888888889	-0.0140663924949133	0.326923076923077	2982.50	30	36	0.027797619047619	0.0506126860801661	-0.0307649356952521	0.0277777777777778	2982.50	30	96	0.000172413793103448	0.000158394768061641	-0.0448313281901654	0	2982.50	30	48	0.00844642857142857	0.0132794467219743	-0.0372094208576808	0
3012.51	4	3	0.824380681818182	0.503231566068285	-0.0000208809701297017	0.901234567901235	3012.51	3	18	0.445073863636364	0.0699475367845923	-0.0000593022696714655	0.810344827586207	3012.51	4	18	0.304290573340998	0.279166666666667	-0.0000801832398011672	0.421052631578947	3012.51	11	4	0.0324285714285714	0.0220351163612945	0.000164357081314513	0.0512820512820513	3012.51	11	18	0.319609195402299	0.0721464433894545	0.000084173841513346	0.415384615384615	3012.51	11	3	0.143910714285714	0.00192958895576299	0.000143476111184811	0.203703703703704
3023.53	15	30	0.464545454545455	0.409848716625875	0.000443709100607503	0.621212121212121	3023.53	30	62	0.323340909090909	0.643830663885754	0.000273538035539131	0.717948717948718	3023.53	15	62	0.45606588136715	0.0719777777777778	0.000717247136146635	0.138888888888889	3023.53	4	15	0.00325	0.00446222263218122	-0.00176162751674517	0	3023.53	4	62	0.00014367816091954	0.00000153852105601738	-0.00104438038059854	0	3023.53	4	30	0.000107142857142857	0.00000813695509634046	-0.00131791841613767	0
3040.55	10	13	0.8255625	0.849423828735605	-0.0000295474104518416	0.901234567901235	3040.55	13	27	0.454738636363636	0.751468437683381	-0.0000928520405818466	0.810344827586207	3040.55	10	27	0.644596630602864	0.378216666666667	-0.000122399451033688	0.492753623188406	3040.55	14	10	0.0646488095238095	0.0986286341366116	0.000351036302692628	0.0888888888888889	3040.55	14	27	0.173712643678161	0.12076915205533	0.00022863685165894	0.25	3040.55	14	13	0.0585654761904762	0.101111622888367	0.000321488892240787	0.0869565217391304
3053.54	0	12	0.000931818181818182	0.00136961383191294	-0.000125799100945013	0	3053.54	12	8	0.0235965909090909	0.00939272775263878	0.0000766712905448656	0.0714285714285714	3053.54	0	8	0.076237036945442	0.0818111111111111	-0.0000491278104001475	0.153846153846154	3053.54	0	0	NA	NA	NA	NA	3053.54	0	8	0.125109195402299	0.105353175019409	-0.0000491278104001475	0.181818181818182	3053.54	0	12	0.00255952380952381	0.00332195080894316	-0.000125799100945013	0
3070.56	36	48	0.537613636363636	0.586363812214063	-0.00217273863819199	0.681159420289855	3070.56	48	96	0.483443181818182	0.537489358949958	0.00169496550614227	0.810344827586207	3070.56	36	96	0.888256184044284	0.870705555555556	-0.000477773132049726	0.887640449438202	3070.56	30	36	0.0706011904761905	0.0765166062436153	-0.00629914530339516	0.106382978723404	3070.56	30	96	0.0106609195402299	0.0134520348169327	-0.00677691843544488	0	3070.56	30	48	0.0059702380952381	0.0149434559569788	-0.00847188394158715	0
3111.58	10	31	0.000846590909090909	0.00191283877743982	-0.000491242050703769	0	3111.58	31	41	0.010625	0.0167531664778885	0.000304890404987154	0	3111.58	10	41	0.117703991162155	0.111883333333333	-0.000186351645716615	0.204545454545455	3111.58	16	10	0.124607142857143	0.0888552030747875	0.000186725245408885	0.176470588235294	3111.58	16	41	0.998149425287356	0.627279163613192	0.0000003735996922702	1	3111.58	16	31	0.0562440476190476	0.144649217229604	-0.000304516805294883	0.0869565217391304
3158.61	27	39	0.468369318181818	0.461877783095829	0.000647414823588733	0.621212121212121	3158.61	39	69	0.388045454545455	0.530074701011326	0.000519031834922331	0.80952380952381	3158.61	27	69	0.253944722637547	0.0730333333333333	0.00116644665851106	0.138888888888889	3158.61	20	27	0.00111904761904762	0.00477520770041457	-0.00266522446124122	0	3158.61	20	69	0.0150344827586207	0.0311347944785884	-0.00149877780273016	0.0238095238095238	3158.61	20	39	0.00495238095238095	0.00796368542973678	-0.00201780963765249	0
3227.63	26	40	0.000380681818181818	0.000431820990115802	-0.00122046737702018	0	3227.63	40	81	0.75175	0.700747213566223	0.000092926787226541	0.896103896103896	3227.63	26	81	0.0000424288202739908	0.0000333333333333333	-0.00112754058979364	0	3227.63	23	26	0.000380952380952381	0.00992893010367087	0.00143595441134455	0	3227.63	23	81	0.40085632183908	0.83620282542215	0.000308413821550914	0.5	3227.63	23	40	0.659380952380952	0.848774375231057	0.000215487034324373	0.7
3231.65	4	3	0.777698863636364	0.46784860702266	0.00000683528257228884	0.873417721518987	3231.65	3	0	0.0119545454545455	0.0139684331298267	0.0000259782506617074	0	3231.65	4	0	0.000984405347139958	0.00200555555555556	0.0000328135332339963	0	3231.65	1	4	0.419958333333333	0.255660459689584	-0.0000191467939010522	0.514285714285714	3231.65	1	0	0.0804252873563218	0.0766904185642784	0.0000136667393329441	0.117647058823529	3231.65	1	3	0.578642857142857	0.572576965844645	-0.0000123115113287634	0.636363636363636
3244.64	20	11	0.0314488636363636	0.016059629879305	0.000490479948218478	0.0769230769230769	3244.64	11	41	0.0892329545454545	0.0464463278184468	-0.000329461963080163	0.28	3244.64	20	41	0.323661123349912	0.470272222222222	0.000161017985138315	0.591549295774648	3244.64	11	20	0.063547619047619	0.0604316143722205	-0.000443886668275967	0.0888888888888889	3244.64	11	41	0.213747126436782	0.295787194444876	-0.000282868683137652	0.3	3244.64	11	11	0.841303571428571	0.422396738974164	0.0000465932799425107	0.855421686746988
3257.64	33	47	0.0172954545454545	0.0307436375810427	-0.00138779954771974	0.05	3257.64	47	92	0.00795454545454545	0.0245602859840665	0.00109887485655885	0	3257.64	33	92	0.643763644865378	0.518838888888889	-0.000288924691160894	0.635135135135135	3257.64	25	33	0.682785714285714	0.27326563378686	0.000465708267863827	0.734177215189873	3257.64	25	92	0.821022988505747	0.031011263936885	0.000176783576702933	0.847058823529412	3257.64	25	47	0.35235119047619	0.00309052278929089	-0.000922091279855917	0.432835820895522
3315.68	28	46	0.0000625	0.000384231601321499	-0.000659800815604314	0	3315.68	46	84	0.660295454545455	0.488175813888277	-0.000103173313312632	0.835616438356164	3315.68	28	84	0.0115395236737189	0.00289444444444444	-0.000762974128916946	0	3315.68	30	28	0	0.00000008535830709186	0.00343583023737363	0	3315.68	30	84	0	0.00000982715473070279	0.00267285610845668	0	3315.68	30	46	0.00000595238095238095	0.000050829999338429	0.00277602942176931	0
3345.69	26	41	0.117130681818182	0.128438895193286	-0.000244291222323272	0.219512195121951	3345.69	41	80	0.609465909090909	0.270471449992237	0.0000718700925240311	0.835616438356164	3345.69	26	80	0.39881623026293	0.259427777777778	-0.00017242112979924	0.4	3345.69	17	26	0.00301785714285714	0.0093534655250132	-0.000455375298214492	0	3345.69	17	80	0.00017816091954023	0.0000268818761087406	-0.000627796428013733	0	3345.69	17	41	0	0.0000237782487203868	-0.000699666520537764	0
3401.72	0	0	NA	NA	NA	NA	3401.72	0	0	NA	NA	NA	NA	3401.72	0	0	NA	NA	NA	NA	3401.72	0	0	NA	NA	NA	NA	3401.72	0	0	NA	NA	NA	NA	3401.72	0	0	NA	NA	NA	NA
3431.73	36	48	0.0810284090909091	0.186469970607417	-0.00418458927123622	0.157894736842105	3431.73	48	96	0.995034090909091	0.664009300859266	0.00000935918918755496	1	3431.73	36	96	0.0590315600825788	0.0247833333333333	-0.00417523008204866	0.0384615384615385	3431.73	30	36	0.127452380952381	0.175443740930456	-0.00377079715697848	0.188679245283019	3431.73	30	96	0.000183908045977011	0.00036303319083432	-0.00794602723902715	0	3431.73	30	48	0.00164880952380952	0.00650042571108975	-0.0079553864282147	0
3519.78	36	48	0.722289772727273	0.98924240091181	0.00058642472828728	0.842105263157895	3519.78	48	94	0.778732954545455	0.967885794667976	-0.000326812055443789	0.896103896103896	3519.78	36	94	0.965358157999665	0.8684	0.00025961267284349	0.886363636363636	3519.78	30	36	0.00770833333333333	0.0134621448653057	-0.00449984953600449	0	3519.78	30	94	0.00347126436781609	0.00149267406275847	-0.004240236863161	0	3519.78	30	48	0.00426785714285714	0.00436887157540148	-0.00391342480771721	0
3605.82	3	12	0.0291022727272727	0.0352804371262294	-0.000359925484784318	0.05	3605.82	12	27	0.6431875	0.726852822178411	-0.0000875083103674927	0.835616438356164	3605.82	3	27	0.0156991142623952	0.0172388888888889	-0.000447433795151811	0.0384615384615385	3605.82	10	3	0.0237559523809524	0.0171733560368348	0.00035163459014079	0.0277777777777778	3605.82	10	27	0.685534482758621	0.906510178894738	-0.0000957992050110208	0.779220779220779	3605.82	10	12	0.970059523809524	0.751223809635202	-0.00000829089464352809	0.976190476190476
3618.81	34	45	0.007875	0.0371922664290363	-0.00197657811156723	0	3618.81	45	94	0.647017045454545	0.548723211558825	-0.000500911378771157	0.835616438356164	3618.81	34	94	0.00602552505134044	0.0337444444444444	-0.00247748949033838	0.0666666666666667	3618.81	23	34	0.437232142857143	0.892306319716945	0.000713730132898823	0.52112676056338	3618.81	23	94	0.184114942528736	0.0553250581793105	-0.00176375935743956	0.263157894736842	3618.81	23	45	0.176494047619048	0.0558341663799823	-0.00126284797866841	0.245614035087719
3676.86	10	28	0.000323863636363636	0.00158424672438297	-0.000314632082633702	0	3676.86	28	55	0.399170454545455	0.847914523487574	-0.000102211671090788	0.810344827586207	3676.86	10	55	0.000905590644620774	0.000988888888888889	-0.00041684375372449	0	3676.86	21	10	0.000535714285714286	0.000495752343391303	0.000477354610872499	0	3676.86	21	55	0.726189655172414	0.653008913976505	0.0000605108571480095	0.810126582278481	3676.86	21	28	0.261232142857143	0.57265207907863	0.000162722528238798	0.35
3680.88	0	2	0.25175	0.224370572116659	-0.0000188914122761834	0.388888888888889	3680.88	2	0	0.0540625	0.0458765029949911	0.0000188914122761834	0.15	3680.88	0	0	NA	NA	NA	NA	3680.88	0	0	NA	NA	NA	NA	3680.88	0	0	NA	NA	NA	NA	3680.88	0	2	0.302892857142857	0.268503233364482	-0.0000188914122761834	0.390625
3693.87	23	33	0.902221590909091	0.904689303474478	-0.0000143784095948018	0.941176470588235	3693.87	33	68	0.215227272727273	0.453523095497196	-0.000138508848767481	0.5625	3693.87	23	68	0.399221216167769	0.220983333333333	-0.000152887258362283	0.351851851851852	3693.87	10	23	0.000589285714285714	0.00301084120190761	-0.000351604431432171	0	3693.87	10	68	0.000275862068965517	0.0000509016992792055	-0.000504491689794454	0	3693.87	10	33	0.000273809523809524	0.000536206834815858	-0.000365982841026973	0
3706.87	21	43	0.00192045454545455	0.00236984970902609	-0.000328280053790806	0	3706.87	43	83	0.783119318181818	0.241679184011289	0.0000265240698495375	0.896103896103896	3706.87	21	83	0.0112060192050512	0.00966666666666667	-0.000301755983941269	0	3706.87	14	21	0.222529761904762	0.129385986783483	-0.000164724049086067	0.290322580645161	3706.87	14	83	0.000408045977011494	0.0000236611210269785	-0.000466480033027336	0	3706.87	14	43	0.0000119047619047619	0.0000171391209614615	-0.000493004102876873	0
3764.91	23	37	0.0175738636363636	0.0547776643345257	-0.000235605868007023	0.05	3764.91	37	80	0.574392045454545	0.581892113763059	-0.0000544518672533441	0.833333333333333	3764.91	23	80	0.00873329243835601	0.00293888888888889	-0.000290057735260367	0	3764.91	22	23	0.034172619047619	0.197274331045259	0.000278471380296186	0.0512820512820513	3764.91	22	80	0.931729885057471	0.460160601882982	-0.0000115863549641806	0.941860465116279	3764.91	22	37	0.755809523809524	0.791927298666212	0.0000428655122891635	0.790123456790123
3779.91	12	11	0.149289772727273	0.242852152228184	0.000177512176871176	0.234042553191489	3779.91	11	6	0.000403409090909091	0.00245467761239294	0.000179883284092464	0	3779.91	12	6	0.0000255552706188124	0	0.00035739546096364	0	3779.91	1	12	0.00545833333333333	0.00309786553989117	-0.000345933322082909	0	3779.91	1	6	0.781614942528736	0.578542799463938	0.0000114621388807311	0.839506172839506	3779.91	1	11	0.056172619047619	0.0250231134394946	-0.000168421145211733	0.0697674418604651
3792.90	35	46	0.0345625	0.0742300103071638	-0.00439143346489987	0.0769230769230769	3792.90	46	94	0.851664772727273	0.314170002688819	-0.000313240824681019	0.914634146341463	3792.90	35	94	0.0014436111751108	0.00731111111111111	-0.00470467428958089	0	3792.90	24	35	0.321041666666667	0.515234451183133	-0.00153628582312109	0.409090909090909	3792.90	24	94	0.00102873563218391	0.00054581943611635	-0.00624096011270198	0	3792.90	24	46	0.00586904761904762	0.0329836409190673	-0.00592771928802096	0
3822.91	1	0	0.270380681818182	0.258204843518852	0.00000823563014063175	0.403508771929825	3822.91	0	0	NA	NA	NA	NA	3822.91	1	0	0.10609802845617	0.106272222222222	0.00000823563014063175	0.195121951219512	3822.91	0	1	0.38764880952381	0.37753788666728	-0.00000823563014063175	0.470588235294118	3822.91	0	0	NA	NA	NA	NA	3822.91	0	0	NA	NA	NA	NA
3880.96	34	47	0.444142045454545	0.264289212138073	-0.000880336164264226	0.609375	3880.96	47	94	0.514965909090909	0.400221385087529	-0.00056551783093927	0.810344827586207	3880.96	34	94	0.0550298829807149	0.120383333333333	-0.0014458539952035	0.204545454545455	3880.96	27	34	0.014625	0.0831980176444134	-0.00259121138129383	0	3880.96	27	94	0.0000747126436781609	0.000109154270985077	-0.00403706537649733	0	3880.96	27	47	0.000589285714285714	0.00140141872311275	-0.00347154754555806	0
3910.97	0	3	0.127602272727273	0.132568087377763	-0.000014952012244321	0.227272727272727	3910.97	3	1	0.307676136363636	0.0789839120400598	0.00000987054457578761	0.684210526315789	3910.97	0	1	0.551601460288822	0.552083333333333	-0.00000508146766853339	0.657894736842105	3910.97	0	0	NA	NA	NA	NA	3910.97	0	1	0.612465517241379	0.588932863960435	-0.00000508146766853339	0.68	3910.97	0	3	0.166011904761905	0.170152162796008	-0.000014952012244321	0.232142857142857
3939.00	0	3	0.129840909090909	0.132568087377763	-0.0000125068778018203	0.227272727272727	3939.00	3	4	0.693994318181818	0.636955853249718	-0.00000553769238914241	0.835616438356164	3939.00	0	4	0.218611758568971	0.224105555555556	-0.0000180445701909627	0.351851851851852	3939.00	0	0	NA	NA	NA	NA	3939.00	0	4	0.270925287356322	0.26182691945795	-0.0000180445701909627	0.365079365079365	3939.00	0	3	0.171583333333333	0.170152162796008	-0.0000125068778018203	0.232142857142857
3966.99	0	2	0.221210227272727	0.224370572116659	-0.00000492768701509919	0.352941176470588	3966.99	2	1	0.208431818181818	0.220667652318871	0.00000374222512512216	0.548387096774194	3966.99	0	1	0.551601460288822	0.576216666666667	-0.00000118546188997703	0.666666666666667	3966.99	0	0	NA	NA	NA	NA	3966.99	0	1	0.612465517241379	0.588932863960435	-0.00000118546188997703	0.68	3966.99	0	2	0.269892857142857	0.268503233364482	-0.00000492768701509919	0.360655737704918
4055.04	4	21	0.000988636363636364	0.00171140600318488	-0.000212659699597096	0	4055.04	21	47	0.0370738636363636	0.208659754933595	-0.000209132323278655	0.117647058823529	4055.04	4	47	0.0000665164955381083	0.000166666666666667	-0.000421792022875751	0	4055.04	10	4	0.170839285714286	0.0648137903755636	0.0000669571823225108	0.228070175438596	4055.04	10	47	0.00458620689655172	0.0144212441109326	-0.00035483484055324	0	4055.04	10	21	0.0380952380952381	0.0823636683934145	-0.000145702517274585	0.0487804878048781
4068.04	18	35	0.00217045454545455	0.00304410442484844	-0.000203437817455443	0	4068.04	35	69	0.548710227272727	0.386833556089899	0.0000371707464264999	0.813559322033898	4068.04	18	69	0.005954660256217	0.00858888888888889	-0.000166267071028943	0	4068.04	12	18	0.583119047619048	0.364160990319398	-0.0000403619031916467	0.657894736842105	4068.04	12	69	0.00360344827586207	0.000597543595214779	-0.00020662897422059	0	4068.04	12	35	0.000886904761904762	0.000387276331152136	-0.00024379972064709	0
4128.09	2	0	0.139568181818182	0.104015936366407	0.00000982869881286215	0.234042553191489	4128.09	0	1	0.500051136363636	0.488701616690699	-0.00000127746235023087	0.810344827586207	4128.09	2	1	0.125059517639096	0.0843722222222222	0.00000855123646263128	0.153846153846154	4128.09	0	2	0.24089880952381	0.200824588094985	-0.00000982869881286215	0.30952380952381	4128.09	0	1	0.612465517241379	0.588932863960435	-0.00000127746235023087	0.68	4128.09	0	0	NA	NA	NA	NA
4242.13	32	45	0.0656079545454545	0.139338769598461	-0.000744715905559977	0.125	4242.13	45	92	0.627693181818182	0.374600269141226	-0.000164466912881629	0.835616438356164	4242.13	32	92	0.00355362650911422	0.00728888888888889	-0.000909182818441605	0	4242.13	23	32	0.012452380952381	0.0738270756994055	-0.000796386863948903	0	4242.13	23	92	0.0000114942528735632	0.00000075118167198619	-0.00170556968239051	0	4242.13	23	45	0.000136904761904762	0.000491454066106764	-0.00154110276950888	0
4272.14	0	0	NA	NA	NA	NA	4272.14	0	0	NA	NA	NA	NA	4272.14	0	0	NA	NA	NA	NA	4272.14	0	0	NA	NA	NA	NA	4272.14	0	0	NA	NA	NA	NA	4272.14	0	0	NA	NA	NA	NA
4330.18	30	46	0.0478181818181818	0.1045574697722	-0.000503433606088766	0.1	4330.18	46	90	0.528017045454545	0.515322756129874	-0.000161449106292615	0.810344827586207	4330.18	30	90	0.018328605837196	0.00945555555555556	-0.000664882712381381	0	4330.18	21	30	0.995898809523809	0.963837866331916	-0.00000149060807556802	1	4330.18	21	90	0.0204885057471264	0.0589028748985096	-0.000666373320456949	0.0238095238095238	4330.18	21	46	0.0883809523809524	0.215222396943342	-0.000504924214164334	0.125
4416.22	0	1	0.422215909090909	0.399805225980081	-0.0000022618486397134	0.6	4416.22	1	4	0.251107954545455	0.516956637574737	-0.0000689054257761169	0.6	4416.22	0	4	0.218611758568971	0.289494444444444	-0.0000711672744158303	0.426229508196721	4416.22	0	0	NA	NA	NA	NA	4416.22	0	4	0.338465517241379	0.26182691945795	-0.0000711672744158303	0.432835820895522	4416.22	0	1	0.449791666666667	0.444737877148741	-0.0000022618486397134	0.542857142857143
4429.21	4	20	0.00921022727272727	0.00350745287280675	-0.000128009736926854	0	4429.21	20	37	0.619119318181818	0.695646305125505	0.0000232446956748657	0.835616438356164	4429.21	4	37	0.0039524805508486	0.0148722222222222	-0.000104765041251988	0.0384615384615385	4429.21	7	4	0.824654761904762	0.253979706088177	0.00000732353880950856	0.864197530864197	4429.21	7	37	0.0330977011494253	0.0661728404694798	-0.0000974415024424795	0.0425531914893617	4429.21	7	20	0.0200297619047619	0.0414726713373043	-0.000120686198117345	0.0263157894736842
4504.27	2	6	0.236056818181818	0.275071024435638	-0.000017963722423137	0.377358490566038	4504.27	6	24	0.0560852272727273	0.0727982790616343	-0.0000420883438069989	0.19047619047619	4504.27	2	24	0.0107835183183097	0.0132333333333333	-0.0000600520662301359	0	4504.27	2	2	0.884333333333333	0.86402226541492	0.00000191260944035819	0.914634146341463	4504.27	2	24	0.0281609195402299	0.0251224834220724	-0.0000581394567897777	0.0238095238095238	4504.27	2	6	0.339482142857143	0.364393340231858	-0.0000160511129827788	0.424242424242424
4590.31	5	9	0.754664772727273	0.738227677425492	0.0000105014839748212	0.87012987012987	4590.31	9	37	0.0507784090909091	0.0302937032637098	-0.0000516220299816167	0.15	4590.31	5	37	0.0268800426415783	0.200072222222222	-0.0000411205460067955	0.326923076923077	4590.31	3	5	0.163357142857143	0.524748997961825	-0.0000447508908523086	0.228070175438596	4590.31	3	37	0.00612068965517241	0.00292640488732173	-0.0000858714368591041	0	4590.31	3	9	0.145952380952381	0.252184362300657	-0.0000342494068774874	0.203703703703704
4603.30	16	33	0.0314318181818182	0.0312635284990102	-0.000627843778028535	0.0769230769230769	4603.30	33	77	0.859022727272727	0.190305692963189	0.000037920723200314	0.91566265060241	4603.30	16	77	0.000102299216533192	0.00329444444444444	-0.000589923054828221	0	4603.30	14	16	0.246095238095238	0.849360442631263	-0.000181374171082088	0.3125	4603.30	14	77	0.000344827586206897	0.0000190226055336398	-0.000771297225910309	0	4603.30	14	33	0.00745238095238095	0.0100935860575861	-0.000809217949110623	0
4691.36	20	31	0.0312443181818182	0.141888433414436	-0.000187875253269158	0.0769230769230769	4691.36	31	78	0.262409090909091	0.112785575490517	-0.0000918734224920863	0.611111111111111	4691.36	20	78	0.000461904112708139	0.000277777777777778	-0.000279748675761244	0	4691.36	17	20	0.977095238095238	0.940982896814612	0.00000223018335997123	0.987951807228916	4691.36	17	78	0.00153448275862069	0.00105656044672243	-0.000277518492401273	0	4691.36	17	31	0.0536785714285714	0.138718766986202	-0.000185645069909187	0.0697674418604651
4777.39	0	0	NA	NA	NA	NA	4777.39	0	1	0.507642045454545	0.488701616690699	-0.00000649858837311971	0.810344827586207	4777.39	0	1	0.551601460288822	0.576216666666667	-0.00000649858837311971	0.666666666666667	4777.39	0	0	NA	NA	NA	NA	4777.39	0	1	0.612465517241379	0.588932863960435	-0.00000649858837311971	0.68	4777.39	0	0	NA	NA	NA	NA
4878.44	0	0	NA	NA	NA	NA	4878.44	0	0	NA	NA	NA	NA	4878.44	0	0	NA	NA	NA	NA	4878.44	0	0	NA	NA	NA	NA	4878.44	0	0	NA	NA	NA	NA	4878.44	0	0	NA	NA	NA	NA
4951.48	0	0	NA	NA	NA	NA	4951.48	0	0	NA	NA	NA	NA	4951.48	0	0	NA	NA	NA	NA	4951.48	0	0	NA	NA	NA	NA	4951.48	0	0	NA	NA	NA	NA	4951.48	0	0	NA	NA	NA	NA
4953.49	1	0	0.270380681818182	0.258204843518852	0.00000294852900600083	0.403508771929825	4953.49	0	11	0.0357840909090909	0.015323592756176	-0.0000212582530326257	0.117647058823529	4953.49	1	11	0.11697347076207	0.130738888888889	-0.0000183097240266248	0.222222222222222	4953.49	0	1	0.38764880952381	0.37753788666728	-0.00000294852900600083	0.470588235294118	4953.49	0	11	0.107971264367816	0.0542958984770819	-0.0000212582530326257	0.148148148148148	4953.49	0	0	NA	NA	NA	NA
5052.53	3	3	0.438420454545455	0.656060055404238	0.0000160150587948304	0.609375	5052.53	3	1	0.0262840909090909	0.0716600263040718	0.000015054656331036	0.0714285714285714	5052.53	3	1	0.0288771081647441	0.00652222222222222	0.0000310697151258664	0	5052.53	3	3	0.729994047619048	0.917735368323926	-0.00000874766101060912	0.775	5052.53	3	1	0.00559195402298851	0.0142218272719734	0.0000223220541152572	0	5052.53	3	3	0.659029761904762	0.563311636648234	0.00000726739778422129	0.7
5140.58	3	6	0.565431818181818	0.538885850173911	-0.0000111073113028068	0.694444444444444	5140.58	6	7	0.7795	0.32901273196181	0.00000518002075407436	0.896103896103896	5140.58	3	7	0.876101583882944	0.787988888888889	-0.00000592729054873247	0.825581395348837	5140.58	2	3	0.574577380952381	0.746870282755985	-0.0000090836225745442	0.653333333333333	5140.58	2	7	0.485379310344828	0.882713801459877	-0.0000150109131232767	0.591549295774648	5140.58	2	6	0.257940476190476	0.364393340231858	-0.000020190933877351	0.35
5226.62	0	0	NA	NA	NA	NA	5226.62	0	0	NA	NA	NA	NA	5226.62	0	0	NA	NA	NA	NA	5226.62	0	0	NA	NA	NA	NA	5226.62	0	0	NA	NA	NA	NA	5226.62	0	0	NA	NA	NA	NA
5327.67	0	0	NA	NA	NA	NA	5327.67	0	0	NA	NA	NA	NA	5327.67	0	0	NA	NA	NA	NA	5327.67	0	0	NA	NA	NA	NA	5327.67	0	0	NA	NA	NA	NA	5327.67	0	0	NA	NA	NA	NA
5400.71	0	0	NA	NA	NA	NA	5400.71	0	0	NA	NA	NA	NA	5400.71	0	0	NA	NA	NA	NA	5400.71	0	0	NA	NA	NA	NA	5400.71	0	0	NA	NA	NA	NA	5400.71	0	0	NA	NA	NA	NA
5501.75	2	0	0.100346590909091	0.104015936366407	0.00000975852819017081	0.179487179487179	5501.75	0	0	NA	NA	NA	NA	5501.75	2	0	0.021103655760351	0.0194055555555556	0.00000975852819017081	0.0384615384615385	5501.75	0	2	0.201744047619048	0.200824588094985	-0.00000975852819017081	0.266666666666667	5501.75	0	0	NA	NA	NA	NA	5501.75	0	0	NA	NA	NA	NA
5688.84	0	0	NA	NA	NA	NA	5688.84	0	0	NA	NA	NA	NA	5688.84	0	0	NA	NA	NA	NA	5688.84	0	0	NA	NA	NA	NA	5688.84	0	0	NA	NA	NA	NA	5688.84	0	0	NA	NA	NA	NA
983.51	29	30	0.0218579545454545	0.00717707313503047	0.000589149305555556	0.05	983.51	30	54	0.841778409090909	0.858566102629354	-0.00002758	0.91358024691358	983.51	29	54	0.00202258439374788	0.0143777777777778	0.000561569305555556	0.0384615384615385	983.51	3	29	0.0114761904761905	0.00000008160130945193	-0.000788603055555556	0	983.51	3	54	0.203672413793103	0.0000423322938221263	-0.00022703375	0.288135593220339	983.51	3	30	0.115130952380952	0.0000311806877547637	-0.00019945375	0.163265306122449

## Sheet: AF16B_Lobular_GROUP
Control vs Low KI67 (LA + LB samples)							Control vs Moderate KI67 (LA + LB samples)							Control vs High KI67 (LA + LB samples)
m/z	N (LA+LB Ctrl)	N (LA+LB Low)	P-value ROOTS	P-value Wilcox	Log2FC	FDR	m/z	N (LA+LB Ctrl)	N (LA+LB Moderate)	P-value ROOTS	P-value Wilcox	Log2FC	FDR	m/z	N (LA+LB Ctrl)	N (LA+LB High)	P-value ROOTS	P-value Wilcox	Log2FC	FDR
1157.60	6	24	0.170782828282828	0.000401460149013197	-0.00103188842222222	0.459459459459459	1157.60	6	19	0.170782828282828	0.000401460149013197	-0.00103188842222222	0.459459459459459	1157.60	6	12	0.170782828282828	0.000401460149013197	-0.00103188842222222	0.459459459459459
1187.61	4	14	0.312489898989899	0.00883323505565791	-0.000433149044444444	0.607843137254902	1187.61	4	15	0.312489898989899	0.00883323505565791	-0.000433149044444444	0.607843137254902	1187.61	4	8	0.312489898989899	0.00883323505565791	-0.000433149044444444	0.607843137254902
1350.69	4	13	0.375909090909091	0.000593579270754528	-0.000309112944444444	0.637931034482759	1350.69	4	5	0.375909090909091	0.000593579270754528	-0.000309112944444444	0.637931034482759	1350.69	4	10	0.375909090909091	0.000593579270754528	-0.000309112944444444	0.637931034482759
1361.70	16	27	0.139616161616162	0.00812752571639019	-0.00129141833333333	0.4375	1361.70	16	20	0.139616161616162	0.00812752571639019	-0.00129141833333333	0.4375	1361.70	16	15	0.139616161616162	0.00812752571639019	-0.00129141833333333	0.4375
1432.74	8	18	0.478651515151515	0.0491578866131113	-0.000176075655555556	0.723076923076923	1432.74	8	15	0.478651515151515	0.0491578866131113	-0.000176075655555556	0.723076923076923	1432.74	8	8	0.478651515151515	0.0491578866131113	-0.000176075655555556	0.723076923076923
1595.81	26	33	0.0327121212121212	0.0685623984515921	-0.00484376258888889	0.2	1595.81	26	21	0.0327121212121212	0.0685623984515921	-0.00484376258888889	0.2	1595.81	26	18	0.0327121212121212	0.0685623984515921	-0.00484376258888889	0.2
1606.83	23	33	0.358328282828283	0.0940768725532231	-0.000341785044444444	0.631578947368421	1606.83	23	21	0.358328282828283	0.0940768725532231	-0.000341785044444444	0.631578947368421	1606.83	23	18	0.358328282828283	0.0940768725532231	-0.000341785044444444	0.631578947368421
1677.87	0	0	1	1	0	0.848484848484849	1677.87	0	6	1	1	0	0.848484848484849	1677.87	0	0	1	1	0	0.848484848484849
1799.91	22	32	0.0427929292929293	0.00097466150891899	-0.00376083476666667	0.25	1799.91	22	21	0.0427929292929293	0.00097466150891899	-0.00376083476666667	0.25	1799.91	22	18	0.0427929292929293	0.00097466150891899	-0.00376083476666667	0.25
1810.93	27	33	0.265166666666667	0.156678866540982	-0.000613649777777778	0.583333333333333	1810.93	27	21	0.265166666666667	0.156678866540982	-0.000613649777777778	0.583333333333333	1810.93	27	18	0.265166666666667	0.156678866540982	-0.000613649777777778	0.583333333333333
1840.94	20	29	0.243939393939394	0.769559252515432	0.000690117366666667	0.581395348837209	1840.94	20	21	0.243939393939394	0.769559252515432	0.000690117366666667	0.581395348837209	1840.94	20	12	0.243939393939394	0.769559252515432	0.000690117366666667	0.581395348837209
1851.96	23	24	0.455318181818182	0.55575058721646	-0.0002065067	0.723076923076923	1851.96	23	19	0.455318181818182	0.55575058721646	-0.0002065067	0.723076923076923	1851.96	23	14	0.455318181818182	0.55575058721646	-0.0002065067	0.723076923076923
1881.97	21	22	0.728838383838384	0.465539566541906	0.0000235896666666666	0.848484848484849	1881.97	21	17	0.728838383838384	0.465539566541906	0.0000235896666666666	0.848484848484849	1881.97	21	10	0.728838383838384	0.465539566541906	0.0000235896666666666	0.848484848484849
1922.99	7	0	0.532166666666667	0.0301573385995473	0.0001287967	0.779411764705882	1922.99	7	3	0.532166666666667	0.0301573385995473	0.0001287967	0.779411764705882	1922.99	7	0	0.532166666666667	0.0301573385995473	0.0001287967	0.779411764705882
1998.01	27	31	0.101393939393939	0.00620365294011864	0.001803922	0.37037037037037	1998.01	27	21	0.101393939393939	0.00620365294011864	0.001803922	0.37037037037037	1998.01	27	18	0.101393939393939	0.00620365294011864	0.001803922	0.37037037037037
2004.01	11	29	0.0555959595959596	0.0000280780485114943	-0.00295811493333333	0.294117647058824	2004.01	11	21	0.0555959595959596	0.0000280780485114943	-0.00295811493333333	0.294117647058824	2004.01	11	18	0.0555959595959596	0.0000280780485114943	-0.00295811493333333	0.294117647058824
2015.03	22	19	0.240065656565657	0.239903420631641	0.000680883622222222	0.581395348837209	2015.03	22	18	0.240065656565657	0.239903420631641	0.000680883622222222	0.581395348837209	2015.03	22	12	0.240065656565657	0.239903420631641	0.000680883622222222	0.581395348837209
2045.04	29	27	0.0573636363636364	0.0146993231074691	0.00302855221111111	0.315789473684211	2045.04	29	19	0.0573636363636364	0.0146993231074691	0.00302855221111111	0.315789473684211	2045.04	29	14	0.0573636363636364	0.0146993231074691	0.00302855221111111	0.315789473684211
2056.06	30	33	0.0784343434343434	0.285281276124084	0.00241382975555556	0.347826086956522	2056.06	30	21	0.0784343434343434	0.285281276124084	0.00241382975555556	0.347826086956522	2056.06	30	18	0.0784343434343434	0.285281276124084	0.00241382975555556	0.347826086956522
2086.07	30	33	0.0243737373737374	0.0752005822708466	0.00692028016666667	0.2	2086.07	30	21	0.0243737373737374	0.0752005822708466	0.00692028016666667	0.2	2086.07	30	18	0.0243737373737374	0.0752005822708466	0.00692028016666667	0.2
2097.08	23	14	0.159090909090909	0.00917518264052725	0.0011306943	0.457142857142857	2097.08	23	12	0.159090909090909	0.00917518264052725	0.0011306943	0.457142857142857	2097.08	23	6	0.159090909090909	0.00917518264052725	0.0011306943	0.457142857142857
2127.09	15	1	0.153489898989899	0.00138231518391443	0.00116251041111111	0.441176470588235	2127.09	15	5	0.153489898989899	0.00138231518391443	0.00116251041111111	0.441176470588235	2127.09	15	1	0.153489898989899	0.00138231518391443	0.00116251041111111	0.441176470588235
2172.10	29	32	0.214075757575758	0.043370797594819	-0.000818762955555555	0.552631578947368	2172.10	29	21	0.214075757575758	0.043370797594819	-0.000818762955555555	0.552631578947368	2172.10	29	18	0.214075757575758	0.043370797594819	-0.000818762955555555	0.552631578947368
2202.11	24	26	0.0777626262626263	0.0238192608008094	0.00230388787777778	0.318181818181818	2202.11	24	20	0.0777626262626263	0.0238192608008094	0.00230388787777778	0.318181818181818	2202.11	24	9	0.0777626262626263	0.0238192608008094	0.00230388787777778	0.318181818181818
2208.11	12	27	0.0327070707070707	0.000104413458655383	-0.00452673428888889	0.2	2208.11	12	21	0.0327070707070707	0.000104413458655383	-0.00452673428888889	0.2	2208.11	12	16	0.0327070707070707	0.000104413458655383	-0.00452673428888889	0.2
2243.14	26	21	0.172277777777778	0.00199397517687819	0.00102803298888889	0.459459459459459	2243.14	26	16	0.172277777777778	0.00199397517687819	0.00102803298888889	0.459459459459459	2243.14	26	12	0.172277777777778	0.00199397517687819	0.00102803298888889	0.459459459459459
2260.16	30	33	0.0302828282828283	0.824828238687045	0.0174781153444445	0.2	2260.16	30	21	0.0302828282828283	0.824828238687045	0.0174781153444445	0.2	2260.16	30	18	0.0302828282828283	0.824828238687045	0.0174781153444445	0.2
2301.18	30	33	0.0177171717171717	0.0000384418511599589	0.00713462526666667	0.2	2301.18	30	21	0.0177171717171717	0.0000384418511599589	0.00713462526666667	0.2	2301.18	30	18	0.0177171717171717	0.0000384418511599589	0.00713462526666667	0.2
2331.19	9	1	0.327080808080808	0.0852619743348093	0.000401579333333333	0.615384615384615	2331.19	9	10	0.327080808080808	0.0852619743348093	0.000401579333333333	0.615384615384615	2331.19	9	2	0.327080808080808	0.0852619743348093	0.000401579333333333	0.615384615384615
2376.20	27	22	0.286439393939394	0.102160876830026	0.000508943744444445	0.583333333333333	2376.20	27	18	0.286439393939394	0.102160876830026	0.000508943744444445	0.583333333333333	2376.20	27	12	0.286439393939394	0.102160876830026	0.000508943744444445	0.583333333333333
2406.21	14	12	0.0733080808080808	0.0212048187447015	0.0024287148	0.318181818181818	2406.21	14	8	0.0733080808080808	0.0212048187447015	0.0024287148	0.318181818181818	2406.21	14	3	0.0733080808080808	0.0212048187447015	0.0024287148	0.318181818181818
2412.21	11	9	0.432020202020202	0.774508414915527	0.000261733411111111	0.716666666666667	2412.21	11	4	0.432020202020202	0.774508414915527	0.000261733411111111	0.716666666666667	2412.21	11	6	0.432020202020202	0.774508414915527	0.000261733411111111	0.716666666666667
2434.25	3	2	0.361363636363636	0.178654406532465	0.0003391449	0.631578947368421	2434.25	3	0	0.361363636363636	0.178654406532465	0.0003391449	0.631578947368421	2434.25	3	0	0.361363636363636	0.178654406532465	0.0003391449	0.631578947368421
2447.24	30	33	0.000939393939393939	0.0023807755594785	0.0275082934444444	0	2447.24	30	21	0.000939393939393939	0.0023807755594785	0.0275082934444444	0	2447.24	30	18	0.000939393939393939	0.0023807755594785	0.0275082934444444	0
2505.28	30	33	0.00702525252525253	0.000169351654737723	0.0119964142444444	0	2505.28	30	21	0.00702525252525253	0.000169351654737723	0.0119964142444444	0	2505.28	30	18	0.00702525252525253	0.000169351654737723	0.0119964142444444	0
2621.33	30	33	0.0886616161616162	0.696450654020756	-0.00529312567777779	0.36	2621.33	30	21	0.0886616161616162	0.696450654020756	-0.00529312567777779	0.36	2621.33	30	18	0.0886616161616162	0.696450654020756	-0.00529312567777779	0.36
2662.36	29	32	0.132742424242424	0.492658961389714	0.00146028513333333	0.4375	2662.36	29	18	0.132742424242424	0.492658961389714	0.00146028513333333	0.4375	2662.36	29	18	0.132742424242424	0.492658961389714	0.00146028513333333	0.4375
2692.37	17	7	0.282373737373737	0.10603940239927	0.000524325344444444	0.583333333333333	2692.37	17	6	0.282373737373737	0.10603940239927	0.000524325344444444	0.583333333333333	2692.37	17	7	0.282373737373737	0.10603940239927	0.000524325344444444	0.583333333333333
2709.38	30	33	0.151727272727273	0.466334485697173	-0.00144631231111111	0.441176470588235	2709.38	30	21	0.151727272727273	0.466334485697173	-0.00144631231111111	0.441176470588235	2709.38	30	18	0.151727272727273	0.466334485697173	-0.00144631231111111	0.441176470588235
2795.42	10	5	0.0948535353535354	0.00725627401506034	0.00193885576666667	0.36	2795.42	10	3	0.0948535353535354	0.00725627401506034	0.00193885576666667	0.36	2795.42	10	0	0.0948535353535354	0.00725627401506034	0.00193885576666667	0.36
2808.41	30	33	0.00806060606060606	0.357844501426357	0.0212724749	0	2808.41	30	21	0.00806060606060606	0.357844501426357	0.0212724749	0	2808.41	30	18	0.00806060606060606	0.357844501426357	0.0212724749	0
2866.46	30	33	0.0100858585858586	0.00000553112853185285	0.00952325208888889	0.125	2866.46	30	21	0.0100858585858586	0.00000553112853185285	0.00952325208888889	0.125	2866.46	30	18	0.0100858585858586	0.00000553112853185285	0.00952325208888889	0.125
2896.47	27	30	0.247661616161616	0.0686074804913506	-0.000662307011111111	0.581395348837209	2896.47	27	21	0.247661616161616	0.0686074804913506	-0.000662307011111111	0.581395348837209	2896.47	27	18	0.247661616161616	0.0686074804913506	-0.000662307011111111	0.581395348837209
2969.51	0	0	1	1	0	0.848484848484849	2969.51	0	0	1	1	0	0.848484848484849	2969.51	0	0	1	1	0	0.848484848484849
2982.50	30	33	0.000409090909090909	0.00930237718812748	-0.0456165566222222	0	2982.50	30	21	0.000409090909090909	0.00930237718812748	-0.0456165566222222	0	2982.50	30	18	0.000409090909090909	0.00930237718812748	-0.0456165566222222	0
3012.51	11	7	0.745161616161616	0.326447440884006	0.0000195606777777778	0.848484848484849	3012.51	11	2	0.745161616161616	0.326447440884006	0.0000195606777777778	0.848484848484849	3012.51	11	3	0.745161616161616	0.326447440884006	0.0000195606777777778	0.848484848484849
3023.53	4	14	0.253085858585859	0.0530037157016982	-0.000617918511111111	0.581395348837209	3023.53	4	9	0.253085858585859	0.0530037157016982	-0.000617918511111111	0.581395348837209	3023.53	4	6	0.253085858585859	0.0530037157016982	-0.000617918511111111	0.581395348837209
3040.55	14	7	0.286409090909091	0.0274771555655592	0.0005078494	0.583333333333333	3040.55	14	9	0.286409090909091	0.0274771555655592	0.0005078494	0.583333333333333	3040.55	14	3	0.286409090909091	0.0274771555655592	0.0005078494	0.583333333333333
3053.54	0	0	0.629752525252525	0.0696298011751617	-0.0000639627777777778	0.84	3053.54	0	4	0.629752525252525	0.0696298011751617	-0.0000639627777777778	0.84	3053.54	0	2	0.629752525252525	0.0696298011751617	-0.0000639627777777778	0.84
3070.56	30	33	0.00897979797979798	0.000227501815669602	-0.0109625305333333	0.125	3070.56	30	21	0.00897979797979798	0.000227501815669602	-0.0109625305333333	0.125	3070.56	30	18	0.00897979797979798	0.000227501815669602	-0.0109625305333333	0.125
3111.58	16	12	0.593181818181818	0.442794056139009	-0.0000844046777777778	0.819444444444444	3111.58	16	11	0.593181818181818	0.442794056139009	-0.0000844046777777778	0.819444444444444	3111.58	16	11	0.593181818181818	0.442794056139009	-0.0000844046777777778	0.819444444444444
3158.61	20	25	0.105979797979798	0.0122158133596371	-0.00171754367777778	0.37037037037037	3158.61	20	17	0.105979797979798	0.0122158133596371	-0.00171754367777778	0.37037037037037	3158.61	20	15	0.105979797979798	0.0122158133596371	-0.00171754367777778	0.37037037037037
3227.63	23	27	0.341171717171717	0.568677866469263	0.000386966577777778	0.62962962962963	3227.63	23	20	0.341171717171717	0.568677866469263	0.000386966577777778	0.62962962962963	3227.63	23	12	0.341171717171717	0.568677866469263	0.000386966577777778	0.62962962962963
3231.65	1	3	0.77239898989899	0.464435020475614	0.0000136667333333333	0.848484848484849	3231.65	1	2	0.77239898989899	0.464435020475614	0.0000136667333333333	0.848484848484849	3231.65	1	0	0.77239898989899	0.464435020475614	0.0000136667333333333	0.848484848484849
3244.64	11	16	0.443878787878788	0.662871564309512	-0.000219948744444445	0.721311475409836	3244.64	11	9	0.443878787878788	0.662871564309512	-0.000219948744444445	0.721311475409836	3244.64	11	6	0.443878787878788	0.662871564309512	-0.000219948744444445	0.721311475409836
3257.64	25	30	0.512010101010101	0.0752115045486736	-0.000163664522222222	0.761194029850746	3257.64	25	21	0.512010101010101	0.0752115045486736	-0.000163664522222222	0.761194029850746	3257.64	25	18	0.512010101010101	0.0752115045486736	-0.000163664522222222	0.761194029850746
3315.68	30	29	0.0668585858585859	0.00853564314132299	0.00263415826666667	0.315789473684211	3315.68	30	21	0.0668585858585859	0.00853564314132299	0.00263415826666667	0.315789473684211	3315.68	30	16	0.0668585858585859	0.00853564314132299	0.00263415826666667	0.315789473684211
3345.69	17	21	0.234782828282828	0.0000237246825105809	-0.000683539444444444	0.581395348837209	3345.69	17	18	0.234782828282828	0.0000237246825105809	-0.000683539444444444	0.581395348837209	3345.69	17	18	0.234782828282828	0.0000237246825105809	-0.000683539444444444	0.581395348837209
3401.72	0	0	1	1	0	0.848484848484849	3401.72	0	0	1	1	0	0.848484848484849	3401.72	0	0	1	1	0	0.848484848484849
3431.73	30	33	0.00878282828282828	0.00501142428845779	-0.0114333753555556	0.125	3431.73	30	21	0.00878282828282828	0.00501142428845779	-0.0114333753555556	0.125	3431.73	30	18	0.00878282828282828	0.00501142428845779	-0.0114333753555556	0.125
3519.78	30	33	0.0373181818181818	0.00374877938671702	-0.00426649844444444	0.2	3519.78	30	21	0.0373181818181818	0.00374877938671702	-0.00426649844444444	0.2	3519.78	30	18	0.0373181818181818	0.00374877938671702	-0.00426649844444444	0.2
3605.82	10	12	0.460691919191919	0.656890110658374	-0.000199291066666667	0.723076923076923	3605.82	10	4	0.460691919191919	0.656890110658374	-0.000199291066666667	0.723076923076923	3605.82	10	6	0.460691919191919	0.656890110658374	-0.000199291066666667	0.723076923076923
3618.81	23	33	0.135944444444444	0.257944098451246	-0.00143951013333333	0.4375	3618.81	23	21	0.135944444444444	0.257944098451246	-0.00143951013333333	0.4375	3618.81	23	17	0.135944444444444	0.257944098451246	-0.00143951013333333	0.4375
3676.86	21	12	0.498838383838384	0.249833365209179	-0.000159306766666667	0.742424242424242	3676.86	21	14	0.498838383838384	0.249833365209179	-0.000159306766666667	0.742424242424242	3676.86	21	14	0.498838383838384	0.249833365209179	-0.000159306766666667	0.742424242424242
3680.88	0	0	1	1	0	0.848484848484849	3680.88	0	0	1	1	0	0.848484848484849	3680.88	0	0	1	1	0	0.848484848484849
3693.87	10	20	0.318186868686869	0.00179078436634078	-0.000417800411111111	0.607843137254902	3693.87	10	16	0.318186868686869	0.00179078436634078	-0.000417800411111111	0.607843137254902	3693.87	10	12	0.318186868686869	0.00179078436634078	-0.000417800411111111	0.607843137254902
3706.87	14	22	0.28440404040404	0.00107201058857803	-0.000509703066666667	0.583333333333333	3706.87	14	18	0.28440404040404	0.00107201058857803	-0.000509703066666667	0.583333333333333	3706.87	14	16	0.28440404040404	0.00107201058857803	-0.000509703066666667	0.583333333333333
3764.91	22	26	0.618838383838384	0.820874683128851	0.0000694217666666667	0.835616438356164	3764.91	22	21	0.618838383838384	0.820874683128851	0.0000694217666666667	0.835616438356164	3764.91	22	12	0.618838383838384	0.820874683128851	0.0000694217666666667	0.835616438356164
3779.91	1	4	0.567808080808081	0.130942116929704	-0.000101869822222222	0.795774647887324	3779.91	1	0	0.567808080808081	0.130942116929704	-0.000101869822222222	0.795774647887324	3779.91	1	3	0.567808080808081	0.130942116929704	-0.000101869822222222	0.795774647887324
3792.90	24	33	0.0150252525252525	0.0537170997180607	-0.00885506701111111	0.125	3792.90	24	21	0.0150252525252525	0.0537170997180607	-0.00885506701111111	0.125	3792.90	24	18	0.0150252525252525	0.0537170997180607	-0.00885506701111111	0.125
3822.91	0	0	0.55709595959596	0.0239186634437454	-0.000109203166666667	0.785714285714286	3822.91	0	0	0.55709595959596	0.0239186634437454	-0.000109203166666667	0.785714285714286	3822.91	0	3	0.55709595959596	0.0239186634437454	-0.000109203166666667	0.785714285714286
3880.96	27	33	0.032449494949495	0.00620365294011864	-0.00467724518888889	0.2	3880.96	27	21	0.032449494949495	0.00620365294011864	-0.00467724518888889	0.2	3880.96	27	18	0.032449494949495	0.00620365294011864	-0.00467724518888889	0.2
3910.97	0	0	1	1	0	0.848484848484849	3910.97	0	1	1	1	0	0.848484848484849	3910.97	0	0	1	1	0	0.848484848484849
3939.00	0	0	0.650772727272727	0.0696298011751617	-0.0000520546666666667	0.848484848484849	3939.00	0	3	0.650772727272727	0.0696298011751617	-0.0000520546666666667	0.848484848484849	3939.00	0	2	0.650772727272727	0.0696298011751617	-0.0000520546666666667	0.848484848484849
3966.99	0	0	1	1	0	0.848484848484849	3966.99	0	0	1	1	0	0.848484848484849	3966.99	0	0	1	1	0	0.848484848484849
4055.04	10	9	0.403267676767677	0.125828188570805	-0.0002688102	0.677966101694915	4055.04	10	6	0.403267676767677	0.125828188570805	-0.0002688102	0.677966101694915	4055.04	10	8	0.403267676767677	0.125828188570805	-0.0002688102	0.677966101694915
4068.04	12	17	0.365565656565657	0.00855713347124084	-0.000327097822222222	0.631578947368421	4068.04	12	17	0.365565656565657	0.00855713347124084	-0.000327097822222222	0.631578947368421	4068.04	12	12	0.365565656565657	0.00855713347124084	-0.000327097822222222	0.631578947368421
4128.09	0	2	1	1	0	0.848484848484849	4128.09	0	2	1	1	0	0.848484848484849	4128.09	0	0	1	1	0	0.848484848484849
4242.13	23	32	0.0751212121212121	0.00313711574291271	-0.0023016663	0.318181818181818	4242.13	23	21	0.0751212121212121	0.00313711574291271	-0.0023016663	0.318181818181818	4242.13	23	18	0.0751212121212121	0.00313711574291271	-0.0023016663	0.318181818181818
4272.14	0	0	0.744444444444444	0.212045229771325	-0.0000197621666666667	0.848484848484849	4272.14	0	0	0.744444444444444	0.212045229771325	-0.0000197621666666667	0.848484848484849	4272.14	0	1	0.744444444444444	0.212045229771325	-0.0000197621666666667	0.848484848484849
4330.18	21	33	0.14709595959596	0.0220832858229459	-0.00122918461111111	0.4375	4330.18	21	18	0.14709595959596	0.0220832858229459	-0.00122918461111111	0.4375	4330.18	21	17	0.14709595959596	0.0220832858229459	-0.00122918461111111	0.4375
4416.22	0	4	1	1	0	0.848484848484849	4416.22	0	0	1	1	0	0.848484848484849	4416.22	0	0	1	1	0	0.848484848484849
4429.21	7	5	0.473570707070707	0.215666512265498	-0.000181881301111111	0.723076923076923	4429.21	7	8	0.473570707070707	0.215666512265498	-0.000181881301111111	0.723076923076923	4429.21	7	6	0.473570707070707	0.215666512265498	-0.000181881301111111	0.723076923076923
4504.27	2	6	0.544075757575758	0.0110089074601913	-0.000118816811111111	0.782608695652174	4504.27	2	3	0.544075757575758	0.0110089074601913	-0.000118816811111111	0.782608695652174	4504.27	2	6	0.544075757575758	0.0110089074601913	-0.000118816811111111	0.782608695652174
4590.31	3	5	0.750060606060606	0.458548031846184	-0.0000180555888888889	0.848484848484849	4590.31	3	4	0.750060606060606	0.458548031846184	-0.0000180555888888889	0.848484848484849	4590.31	3	3	0.750060606060606	0.458548031846184	-0.0000180555888888889	0.848484848484849
4603.30	14	15	0.13930303030303	0.055470709471272	-0.00130317588888889	0.4375	4603.30	14	18	0.13930303030303	0.055470709471272	-0.00130317588888889	0.4375	4603.30	14	12	0.13930303030303	0.055470709471272	-0.00130317588888889	0.4375
4691.36	17	15	0.298767676767677	0.0376627516504442	-0.000470093888888889	0.607843137254902	4691.36	17	18	0.298767676767677	0.0376627516504442	-0.000470093888888889	0.607843137254902	4691.36	17	13	0.298767676767677	0.0376627516504442	-0.000470093888888889	0.607843137254902
4777.39	0	0	1	1	0	0.848484848484849	4777.39	0	0	1	1	0	0.848484848484849	4777.39	0	0	1	1	0	0.848484848484849
4878.44	0	0	1	1	0	0.848484848484849	4878.44	0	0	1	1	0	0.848484848484849	4878.44	0	0	1	1	0	0.848484848484849
4951.48	0	0	1	1	0	0.848484848484849	4951.48	0	0	1	1	0	0.848484848484849	4951.48	0	0	1	1	0	0.848484848484849
4953.49	0	2	0.630080808080808	0.00277047016890589	-0.0000637233333333333	0.84	4953.49	0	1	0.630080808080808	0.00277047016890589	-0.0000637233333333333	0.84	4953.49	0	5	0.630080808080808	0.00277047016890589	-0.0000637233333333333	0.84
5052.53	3	3	0.727333333333333	0.178654406532465	0.0000234310333333333	0.848484848484849	5052.53	3	0	0.727333333333333	0.178654406532465	0.0000234310333333333	0.848484848484849	5052.53	3	0	0.727333333333333	0.178654406532465	0.0000234310333333333	0.848484848484849
5140.58	2	6	0.782565656565657	0.281799184902475	0.0000122309333333333	0.848484848484849	5140.58	2	1	0.782565656565657	0.281799184902475	0.0000122309333333333	0.848484848484849	5140.58	2	0	0.782565656565657	0.281799184902475	0.0000122309333333333	0.848484848484849
5226.62	0	0	1	1	0	0.848484848484849	5226.62	0	0	1	1	0	0.848484848484849	5226.62	0	0	1	1	0	0.848484848484849
5327.67	0	0	1	1	0	0.848484848484849	5327.67	0	0	1	1	0	0.848484848484849	5327.67	0	0	1	1	0	0.848484848484849
5400.71	0	0	1	1	0	0.848484848484849	5400.71	0	0	1	1	0	0.848484848484849	5400.71	0	0	1	1	0	0.848484848484849
5501.75	0	0	1	1	0	0.848484848484849	5501.75	0	0	1	1	0	0.848484848484849	5501.75	0	0	1	1	0	0.848484848484849
5688.84	0	0	1	1	0	0.848484848484849	5688.84	0	0	1	1	0	0.848484848484849	5688.84	0	0	1	1	0	0.848484848484849
983.51	3	17	0.331050505050505	0.015104544469966	-0.000392337222222222	0.622641509433962	983.51	3	20	0.331050505050505	0.015104544469966	-0.000392337222222222	0.622641509433962	983.51	3	7	0.331050505050505	0.015104544469966	-0.000392337222222222	0.622641509433962

## Sheet: AF16C_All_GROUP
Low vs High KI67 (All samples)							High vs Moderate KI67 (All samples)							Low vs Moderate KI67 (All samples)							Control vs Low KI67 (All samples)							Control vs Moderate KI67 (All samples)							Control vs High KI67 (All samples)
m/z	N (Low All samples)	N (High All samples)	P-value ROOTS	P-value Wilcox	Log2FC	FDR	m/z	N (High All samples)	N (Moderate All samples)	P-value ROOTS	P-value Wilcox	Log2FC	FDR	m/z	N (Low All samples)	N (Moderate All samples)	P-value ROOTS	P-value Wilcox	Log2FC	FDR	m/z	N (Ctrl)	N (Low All samples)	P-value ROOTS	P-value Wilcox	Log2FC	FDR	m/z	N (Ctrl)	N (Moderate All samples)	P-value ROOTS	P-value Wilcox	Log2FC	FDR	m/z	N (Ctrl)	N (High All samples)	P-value ROOTS	P-value Wilcox	Log2FC	FDR
1157.60	61	150	0.694697802197802	0.17550805524008	0.000104514911757883	0.7875	1157.60	150	137	0.400290322580645	0.195512421378431	0.000175397983299356	0.560606060606061	1157.60	61	137	0.366489247311828	0.454919126894405	0.000279912895057239	0.641509433962264	1157.60	6	61	0.0155224719101124	0.00000234633188296835	-0.00109635195317369	0	1157.60	6	137	0.0433901098901099	0.00000000225325798116	-0.000816439058116448	0.0638297872340425	1157.60	6	150	0.00253260869565217	0.0000000034623668828	-0.000991837041415805	0
1187.61	39	103	0.468659340659341	0.347019163962038	0.0000967342526516003	0.623188405797101	1187.61	103	98	0.159935483870968	0.768034133052285	0.000115832754834509	0.28	1187.61	39	98	0.0715645161290323	0.386964439312291	0.000212567007486109	0.208333333333333	1187.61	4	39	0.0254662921348315	0.00139498554696481	-0.000504723345477073	0.0277777777777778	1187.61	4	98	0.0163406593406593	0.0000177038088288582	-0.000292156337990964	0.0277777777777778	1187.61	4	103	0.0111032608695652	0.000042743889419218	-0.000407989092825473	0
1350.69	29	95	0.689912087912088	0.0178513156321978	-0.000052494184096645	0.7875	1350.69	95	92	0.629333333333333	0.918876834152572	0.0000485890851409365	0.776315789473684	1350.69	29	92	0.970102150537634	0.00823276931899151	-0.00000390509895570855	0.967741935483871	1350.69	4	29	0.0401797752808989	0.0123142738535328	-0.00031889557303672	0.0465116279069767	1350.69	4	92	0.0185384615384615	0.00000613851498871443	-0.000322800671992429	0.0277777777777778	1350.69	4	95	0.0489347826086957	0.0000315416254039653	-0.000371389757133365	0.0851063829787234
1361.70	64	155	0.757494505494505	0.352424214809502	-0.000169120601632528	0.802325581395349	1361.70	155	135	0.0401290322580645	0.447133196100126	0.000750808274513279	0.0967741935483871	1361.70	64	135	0.0700698924731183	0.692592423136989	0.000581687672880751	0.208333333333333	1361.70	16	64	0.0191292134831461	0.004238271738528	-0.00139892248791796	0.0277777777777778	1361.70	16	135	0.0282692307692308	0.000336639182512625	-0.000817234815037212	0.0487804878048781	1361.70	16	155	0.0562445652173913	0.000122673876226812	-0.00156804308955049	0.0851063829787234
1432.74	42	106	0.457675824175824	0.297586599800243	-0.0000401862273533089	0.623188405797101	1432.74	106	98	0.337252688172043	0.862310041028534	0.0000383446511304133	0.5	1432.74	42	98	0.965462365591398	0.316484086931908	-0.00000184157622289561	0.967741935483871	1432.74	8	42	0.0190112359550562	0.0139847161079956	-0.000155272440385632	0.0277777777777778	1432.74	8	98	0.00598901098901099	0.000499298182975102	-0.000157114016608527	0	1432.74	8	106	0.0134510869565217	0.000708164174694771	-0.000195458667738941	0.0303030303030303
1595.81	84	186	0.00206043956043956	0.123670276468918	0.00599779721078661	0	1595.81	186	162	0.706876344086022	0.996164563182542	0.000414722573781666	0.825	1595.81	84	162	0.000505376344086021	0.121972039752907	0.00641251978456828	0	1595.81	26	84	0.00801123595505618	0.0000432381820949525	-0.0105998991393458	0	1595.81	26	162	0.00823626373626374	0.0000756627327841962	-0.00418737935477749	0	1595.81	26	186	0.0282173913043478	0.0000794308303069829	-0.00460210192855916	0.0512820512820513
1606.83	83	182	0.745384615384615	0.827419544309976	-0.0000606520885007033	0.802325581395349	1606.83	182	159	0.052747311827957	0.29540711533208	0.00025283973202283	0.117647058823529	1606.83	83	159	0.150284946236559	0.501163358258126	0.000192187643522127	0.317073170731707	1606.83	23	83	0.0301460674157303	0.00418307820251643	-0.000513662544227431	0.0465116279069767	1606.83	23	159	0.0769450549450549	0.00509721549480708	-0.000321474900705304	0.113207547169811	1606.83	23	182	0.0441086956521739	0.000942138646512839	-0.000574314632728135	0.0681818181818182
1677.87	3	1	0.0118516483516484	0.0555305995461216	0.0000483010518332383	0	1677.87	1	9	0.00245698924731183	0.00508527890921462	-0.0000153258809555481	0	1677.87	3	9	0.126064516129032	0.540191255803608	0.0000329751708776902	0.305555555555556	1677.87	0	3	0.321151685393258	0.301758886688583	-0.0000494146449798149	0.411764705882353	1677.87	0	9	0.185934065934066	0.189005141274807	-0.0000164394741021247	0.25	1677.87	0	1	0.698119565217391	0.697851253874062	-0.00000111359314657659	0.776470588235294
1799.91	77	186	0.0761538461538462	0.100536972648905	-0.0011186238020542	0.157894736842105	1799.91	186	160	0.00961827956989247	0.175062435396868	0.00119885088890686	0	1799.91	77	160	0.889865591397849	0.493370855260654	0.0000802270868526592	0.965909090909091	1799.91	22	77	0.00189325842696629	0.0000774060783007091	-0.00282695255992855	0	1799.91	22	160	0.000521978021978022	0.00000059830311904187	-0.00274672547307589	0	1799.91	22	186	0.000293478260869565	0.00000002079312209984	-0.00394557636198275	0
1810.93	83	186	0.74106043956044	0.700476838498147	0.000112196568984509	0.802325581395349	1810.93	186	159	0.117854838709677	0.701749553838569	0.000366378643395359	0.217391304347826	1810.93	83	159	0.0787849462365591	0.508404912900206	0.000478575212379868	0.222222222222222	1810.93	27	83	0.322977528089888	0.00674567588383848	-0.000600476992530899	0.411764705882353	1810.93	27	159	0.788873626373626	0.0102235342306524	-0.000121901780151032	0.808988764044944	1810.93	27	186	0.331478260869565	0.0053615844654556	-0.00048828042354639	0.422535211267606
1840.94	71	151	0.408879120879121	0.784473467963217	-0.000153211437840233	0.587301587301587	1840.94	151	147	0.0223064516129032	0.223840318057626	0.000291195103749507	0.037037037037037	1840.94	71	147	0.283258064516129	0.44717352396522	0.000137983665909274	0.530612244897959	1840.94	20	71	0.0695786516853933	1	0.000719523920212315	0.102040816326531	1840.94	20	147	0.00546703296703297	0.89035220956123	0.000857507586121589	0	1840.94	20	151	0.106309782608696	0.838373797554153	0.000566312482372083	0.157894736842105
1851.96	64	160	0.145901098901099	0.00994010250330866	-0.000243894907413142	0.260869565217391	1851.96	160	145	0.0803817204301075	0.0805217089988494	0.000214481093404464	0.157894736842105	1851.96	64	145	0.851134408602151	0.143708289018403	-0.000029413814008678	0.951807228915663	1851.96	23	64	0.653084269662921	0.950928256924601	-0.000129243368746	0.707317073170732	1851.96	23	145	0.420901098901099	0.246043739503907	-0.000158657182754678	0.520547945205479	1851.96	23	160	0.120005434782609	0.0457317121968129	-0.000373138276159142	0.169491525423729
1881.97	46	137	0.000137362637362637	0.0000713178130251412	-0.000374919230822684	0	1881.97	137	121	0.00258064516129032	0.0343123563495081	0.000221436322369816	0	1881.97	46	121	0.0247849462365591	0.00728603737665128	-0.000153482908452868	0.0555555555555556	1881.97	21	46	0.0136741573033708	0.0200457089794382	0.000328155590022632	0	1881.97	21	121	0.118065934065934	0.36887178139582	0.000174672681569763	0.160714285714286	1881.97	21	137	0.805663043478261	0.911406754317871	-0.0000467636408000521	0.86046511627907
1922.99	0	0	NA	NA	NA	NA	1922.99	0	5	0.0168172043010753	0.0160734893285869	-0.0000432177807679993	0.037037037037037	1922.99	0	5	0.114752688172043	0.105342821549383	-0.0000432177807679993	0.28125	1922.99	7	0	0.0000168539325842697	0.00000565459612462719	0.000128796660891975	0	1922.99	7	5	0.0856208791208791	0.0000532409365843931	0.0000855788801239753	0.113207547169811	1922.99	7	0	0	0.00000000002464806648	0.000128796660891975	0
1998.01	79	181	0.466950549450549	0.0942429651164936	-0.000259286125496338	0.623188405797101	1998.01	181	158	0.443709677419355	0.0152452302496814	0.000225746583095461	0.611940298507463	1998.01	79	158	0.933247311827957	0.952537594358271	-0.0000335395424008763	0.966666666666667	1998.01	27	79	0.143898876404494	0.0467320366880777	0.000923890307369027	0.192982456140351	1998.01	27	158	0.112857142857143	0.020752803638325	0.000890350764968151	0.160714285714286	1998.01	27	181	0.186451086956522	0.133183792511023	0.000664604181872689	0.25
2004.01	72	182	0.0118736263736264	0.00509805970115513	-0.00109152436125632	0	2004.01	182	156	0.00117741935483871	0.0642088906786236	0.00100591473971291	0	2004.01	72	156	0.822532258064516	0.163957985660805	-0.0000856096215434135	0.939024390243902	2004.01	11	72	0.000455056179775281	0.00000143461087135031	-0.00218952262153018	0	2004.01	11	156	0.000010989010989011	0.00000000045969281751	-0.0022751322430736	0	2004.01	11	182	0.0000108695652173913	0.00000000001697837684	-0.00328104698278651	0
2015.03	59	147	0.446115384615385	0.544022499666365	-0.00011100370478458	0.623188405797101	2015.03	147	143	0.0463548387096774	0.422575675532011	0.000191635593218303	0.0967741935483871	2015.03	59	143	0.412048387096774	0.963726280615389	0.0000806318884337229	0.690909090909091	2015.03	22	59	0.0321123595505618	0.191511401256126	0.000531477901027013	0.0465116279069767	2015.03	22	143	0.000928571428571429	0.132954445742781	0.000612109789460736	0	2015.03	22	147	0.0787010869565217	0.268744767920234	0.000420474196242433	0.117647058823529
2045.04	71	147	0.65239010989011	0.904517463709634	-0.0000787717716913129	0.7875	2045.04	147	146	0.0509139784946237	0.345969367005581	0.00023772411065321	0.117647058823529	2045.04	71	146	0.199290322580645	0.236870480959404	0.000158952338961897	0.409090909090909	2045.04	29	71	0.00000561797752808989	0.000597022695832788	0.00299575733262692	0	2045.04	29	146	0	0.00000670160242927991	0.00315470967158881	0	2045.04	29	147	0	0.000239838321051921	0.0029169855609356	0
2056.06	84	186	0.259357142857143	0.554020815283627	-0.000499579896495423	0.450980392156863	2056.06	186	162	0.0788064516129032	0.160263583356989	0.000614574834083791	0.157894736842105	2056.06	84	162	0.782397849462366	0.557413817317935	0.000114994937588368	0.901234567901235	2056.06	30	84	0.00901685393258427	0.3139054648956	0.00214214873775263	0	2056.06	30	162	0.00324725274725275	0.160351208936897	0.002257143675341	0	2056.06	30	186	0.0385271739130435	0.432194372688462	0.00164256884125721	0.0681818181818182
2086.07	83	185	0.00359340659340659	0.0315699541806642	-0.00465170981451638	0	2086.07	185	162	0.000032258064516129	0.00110277560545972	0.00508626450351905	0	2086.07	83	162	0.761768817204301	0.537288120391986	0.000434554689002669	0.89873417721519	2086.07	30	83	0.00450561797752809	0.0289147617593591	0.00716112952003521	0	2086.07	30	162	0.00123626373626374	0.0119812109181957	0.00759568420903788	0	2086.07	30	185	0.326434782608696	0.390976597096852	0.00250941970551884	0.422535211267606
2097.08	31	94	0.130934065934066	0.0346553406650608	-0.000144770156689715	0.25	2097.08	94	67	0.0225537634408602	0.0728390488196109	0.000156896045907033	0.037037037037037	2097.08	31	67	0.895096774193548	0.381081335190117	0.0000121258892173184	0.965909090909091	2097.08	23	31	0.0000337078651685393	0.0000223480152687638	0.00108340535347247	0	2097.08	23	67	0.00000549450549450549	0.0000154865477441065	0.00109553124268978	0	2097.08	23	94	0.0000380434782608696	0.00090087519931673	0.000938635196782751	0
2127.09	7	15	0.368005494505495	0.963205682408948	-0.0000437459042715997	0.55	2127.09	15	25	0.0229731182795699	0.032117004045356	-0.000115698241594848	0.037037037037037	2127.09	7	25	0.0158064516129032	0.0814574991866285	-0.000159444145866448	0.0555555555555556	2127.09	15	7	0	0.00000009582111002396	0.00117739914237395	0	2127.09	15	25	0	0.0000010458085913096	0.0010179549965075	0	2127.09	15	15	0	0.00000000006379935286	0.00113365323810235	0
2172.10	83	183	0.742637362637363	0.027784103860034	-0.00016819509818674	0.802325581395349	2172.10	183	159	0.54408064516129	0.484787785571274	0.00022880853424782	0.722222222222222	2172.10	83	159	0.911612903225806	0.0919056353638263	0.0000606134360610798	0.965909090909091	2172.10	29	83	0.106280898876404	0.127240868367553	-0.00144110068688238	0.150943396226415	2172.10	29	159	0.0431593406593407	0.00588461483655734	-0.0013804872508213	0.0638297872340425	2172.10	29	183	0.022125	0.00230879665018715	-0.00160929578506912	0.0303030303030303
2202.11	64	146	0.725697802197802	0.676477331556594	-0.000108657272905515	0.802325581395349	2202.11	146	124	0.942188172043011	0.539953135995157	-0.0000206821623129579	0.956521739130435	2202.11	64	124	0.716618279569892	0.920459720712472	-0.000129339435218473	0.881578947368421	2202.11	24	64	0.0312696629213483	0.0981393829377441	0.00125810157475541	0.0465116279069767	2202.11	24	124	0.0437912087912088	0.0429539323193596	0.00112876213953693	0.0638297872340425	2202.11	24	146	0.0256630434782609	0.0964422520452125	0.00114944430184989	0.0512820512820513
2208.11	72	176	0.0000384615384615385	0.0000264243260583779	-0.0030293797540953	0	2208.11	176	155	0.000112903225806452	0.0187883540493018	0.00204367583259086	0	2208.11	72	155	0.0320752688172043	0.00742668708930704	-0.000985703921504433	0.1	2208.11	12	72	0.000174157303370787	0.00000178333512679562	-0.00270598064680999	0	2208.11	12	155	0.00000549450549450549	0.00000000022491870247	-0.00369168456831442	0	2208.11	12	176	0.0000271739130434783	0.0000000000162448341	-0.00573536040090528	0
2243.14	56	123	0.0162087912087912	0.0689407710997704	-0.000420377149816899	0.03125	2243.14	123	110	0.397215053763441	0.38080413734316	0.000132578891572459	0.560606060606061	2243.14	56	110	0.0801881720430107	0.344619628442136	-0.00028779825824444	0.222222222222222	2243.14	26	56	0.0000224719101123596	0.0000814458875047967	0.00103225455091049	0	2243.14	26	110	0.00867032967032967	0.000693845029033418	0.000744456292666053	0	2243.14	26	123	0.0383315217391304	0.00643632207555697	0.000611877401093594	0.0681818181818182
2260.16	84	186	0.660763736263736	0.508760599106077	0.0047014702315224	0.7875	2260.16	186	162	0.293225806451613	0.245792542534071	0.00887205998620397	0.457627118644068	2260.16	84	162	0.217096774193548	0.130397019571533	0.0135735302177264	0.422222222222222	2260.16	30	84	0.39673595505618	0.935890351434284	0.0172251777931638	0.486111111111111	2260.16	30	162	0.0678076923076923	0.385738023143357	0.0307987080108901	0.1	2260.16	30	186	0.16733152173913	0.826813247325973	0.0219266480246862	0.225806451612903
2301.18	81	180	0.0299010989010989	0.00263314973697928	0.000932170097888443	0.0588235294117647	2301.18	180	157	0.162908602150538	0.365286694196314	0.000480423301056828	0.28	2301.18	81	157	0.000301075268817204	0.0000713379292008027	0.00141259339894527	0	2301.18	30	81	0.0000168539325842697	0.0105309006924669	0.00494249897814062	0	2301.18	30	157	0	0.00000093135768567558	0.00635509237708589	0	2301.18	30	180	0	0.00000720255907053691	0.00587466907602907	0
2331.19	6	45	0.000494505494505495	0.000630994001151098	-0.00021639760123195	0	2331.19	45	38	0.643370967741935	0.830775127211548	0.0000270868108274445	0.779220779220779	2331.19	6	38	0.000548387096774194	0.0011049121047419	-0.000189310790404506	0	2331.19	9	6	0.000106741573033708	0.00072666023498152	0.000431614288288321	0	2331.19	9	38	0.0385659340659341	0.266283946595331	0.000242303497883815	0.0638297872340425	2331.19	9	45	0.070195652173913	0.320384440198808	0.000215216687056371	0.102040816326531
2376.20	59	156	0.694082417582418	0.0339289703457604	-0.0000757815503380508	0.7875	2376.20	156	141	0.760247311827957	0.691019086107747	-0.0000617371743932037	0.855421686746988	2376.20	59	141	0.649661290322581	0.0276089014314434	-0.000137518724731254	0.847222222222222	2376.20	27	59	0.843578651685393	0.340586188455097	-0.0000749312222942291	0.862068965517241	2376.20	27	141	0.6095	0.675294053420175	-0.000212449947025484	0.679012345679012	2376.20	27	156	0.513451086956522	0.541703778651743	-0.00015071277263228	0.594936708860759
2406.21	34	63	0.655357142857143	0.681188344313573	-0.000138748322276826	0.7875	2406.21	63	58	0.903209677419355	0.868734297794294	-0.0000430737660397733	0.933333333333333	2406.21	34	58	0.693161290322581	0.61765973941572	-0.0001818220883166	0.866666666666667	2406.21	14	34	0.00801685393258427	0.15068278974856	0.0015539502995707	0	2406.21	14	58	0.0636923076923077	0.0686873892050036	0.0013721282112541	0.1	2406.21	14	63	0.00801086956521739	0.0743348956807825	0.00141520197729387	0
2412.21	16	63	0.00650549450549451	0.00479743587926034	-0.00184207943997817	0	2412.21	63	49	0.0103333333333333	0.132556107633978	0.0013041952287168	0	2412.21	16	49	0.335274193548387	0.0701265533448877	-0.000537884211261363	0.607843137254902	2412.21	11	16	0.084061797752809	0.0465928324560897	0.0016451563692	0.117647058823529	2412.21	11	49	0.172637362637363	0.323050157929589	0.00110727215793864	0.241935483870968	2412.21	11	63	0.873989130434783	0.84367441831184	-0.000196923070778168	0.9
2434.25	2	8	0.0787802197802198	0.417707724903528	-0.000856016487242167	0.157894736842105	2434.25	8	6	0.0540215053763441	0.721737436676701	0.000686449164214725	0.117647058823529	2434.25	2	6	0.206284946236559	0.557049536905729	-0.000169567323027442	0.409090909090909	2434.25	3	2	0.0272359550561798	0.074042196465179	0.000284120778596926	0.0277777777777778	2434.25	3	6	0.617340659340659	0.161087943702881	0.000114553455569484	0.682926829268293	2434.25	3	8	0.495375	0.226049023877781	-0.000571895708645241	0.58974358974359
2447.24	84	186	0	0.00000027891893763347	-0.0193493554617269	0	2447.24	186	162	0	0.0000410549444874812	0.0136963972601613	0	2447.24	84	162	0.0263333333333333	0.0675370581537308	-0.0056529582015656	0.0555555555555556	2447.24	30	84	0	0.00000635926588481215	0.0310019780342293	0	2447.24	30	162	0.00000549450549450549	0.000117916451552679	0.0253490198326637	0	2447.24	30	186	0.0569510869565217	0.0617096200481585	0.0116526225725024	0.0851063829787234
2505.28	82	184	0.902967032967033	0.113732052432872	0.0000786121402512347	0.911111111111111	2505.28	184	160	0.575166666666667	0.535187504140257	0.00032017651808892	0.73972602739726	2505.28	82	160	0.554639784946237	0.0992327126761722	0.000398788658340155	0.776119402985075	2505.28	30	82	0	0.000164799198054979	0.0104014493209783	0	2505.28	30	160	0	0.00000312615982391534	0.0108002379793184	0	2505.28	30	184	0	0.00000192207537971315	0.0104800614612295	0
2621.33	84	186	0.100203296703297	0.0174899677928547	0.0161283210346536	0.195121951219512	2621.33	186	162	0.189591397849462	0.0331237081648022	-0.00888720108562674	0.333333333333333	2621.33	84	162	0.532037634408602	0.382178201115481	0.00724111994902682	0.757575757575758	2621.33	30	84	0.839741573033708	0.599969827061207	0.00437413074392456	0.862068965517241	2621.33	30	162	0.365241758241758	0.970041427880218	0.0116152506929514	0.464788732394366	2621.33	30	186	0.087375	0.227323239927943	0.0205024517785781	0.132075471698113
2662.36	83	186	0.00468681318681319	0.203417639564207	0.00235809956783459	0	2662.36	186	159	0.0715268817204301	0.327564573874138	0.000837904215056669	0.157894736842105	2662.36	83	159	0.000021505376344086	0.047894666679458	0.00319600378289126	0	2662.36	29	83	0.125224719101124	0.168490539990228	-0.00259886977926939	0.185185185185185	2662.36	29	159	0.420725274725275	0.84124496978869	0.000597134003621871	0.520547945205479	2662.36	29	186	0.829461956521739	0.665117277738214	-0.000240770211434798	0.875
2692.37	17	62	0.0168351648351648	0.0159614819683053	-0.000213305232600486	0.03125	2692.37	62	51	0.302155913978495	0.508831928455049	0.0000759812501189195	0.466666666666667	2692.37	17	51	0.0764193548387097	0.0450456089202079	-0.000137323982481567	0.222222222222222	2692.37	17	17	0	0.0000180771654561575	0.000897599834692419	0	2692.37	17	51	0.00000549450549450549	0.000227314289899199	0.000760275852210852	0	2692.37	17	62	0.000293478260869565	0.000697784552464365	0.000684294602091933	0
2709.38	82	185	0.309450549450549	0.765078007831138	0.00158859897557401	0.482142857142857	2709.38	185	162	0.542543010752688	0.347470773395466	0.000747664153332835	0.722222222222222	2709.38	82	162	0.147612903225806	0.293896137860814	0.00233626312890685	0.317073170731707	2709.38	30	82	0.168269662921348	0.304718271326684	-0.00365272189864554	0.241379310344828	2709.38	30	162	0.566901098901099	0.587898300372231	-0.0013164587697387	0.65	2709.38	30	185	0.30666847826087	0.30699534772176	-0.00206412292307153	0.417910447761194
2795.42	18	40	0.121967032967033	0.783013584441332	-0.00197105472550553	0.232558139534884	2795.42	40	24	0.00212365591397849	0.0509572518094244	0.00280350018854726	0	2795.42	18	24	0.109166666666667	0.152404053063009	0.000832445463041731	0.28125	2795.42	10	18	0.920949438202247	0.359834533257096	-0.0000992426167283726	0.921348314606742	2795.42	10	24	0.318763736263736	0.0206584214192523	0.000733202846313359	0.407142857142857	2795.42	10	40	0.316635869565217	0.409767251500685	-0.0020702973422339	0.420289855072464
2808.41	84	186	0	0.0000178377638151878	-0.0205277281098057	0	2808.41	186	162	0.260182795698925	0.130514366930553	0.00458579975533702	0.421052631578947	2808.41	84	162	0.000182795698924731	0.00442000504414692	-0.0159419283544687	0	2808.41	30	84	0.000129213483146067	0.0429933769235173	0.0283540671360566	0	2808.41	30	162	0.122016483516484	0.471079445133632	0.0124121387815879	0.172413793103448	2808.41	30	186	0.320130434782609	0.996232325609685	0.00782633902625089	0.420289855072464
2866.46	84	186	0.835686813186813	0.135150780065812	-0.000143918329898482	0.863636363636364	2866.46	186	159	0.861989247311828	0.922136462290138	-0.0000981844737525748	0.930232558139535	2866.46	84	159	0.774172043010753	0.183762698933279	-0.000242102803651056	0.9	2866.46	30	84	0	0.0000000493676361845	0.00884066582055344	0	2866.46	30	159	0	0.00000002063006000765	0.00859856301690238	0	2866.46	30	186	0	0.00000000569439658573	0.00869674749065496	0
2896.47	78	184	0	0.00000550312235953264	-0.00194248867092173	0	2896.47	184	159	0	0.000100704024022264	0.00128885738327621	0	2896.47	78	159	0.0471344086021505	0.0724936701651228	-0.000653631287645522	0.142857142857143	2896.47	27	78	0.432955056179775	0.272459481941623	-0.000454385415428629	0.506493506493506	2896.47	27	159	0.0323626373626374	0.0113282360765767	-0.00110801670307415	0.0487804878048781	2896.47	27	184	0.000423913043478261	0.0000240907080393106	-0.00239687408635036	0
2969.51	3	3	0.620027472527472	0.32916604025373	-0.000161957623319947	0.780821917808219	2969.51	3	3	0.216043010752688	0.883234794624185	0.000278971622372029	0.351851851851852	2969.51	3	3	0.268456989247312	0.392212169083781	0.000117013999052082	0.51063829787234	2969.51	0	3	0.311359550561798	0.301758886688583	-0.000196301856350752	0.409090909090909	2969.51	0	3	0.454461538461538	0.458731860443257	-0.0000792878572986698	0.546666666666667	2969.51	0	3	0.477070652173913	0.489514470356217	-0.000358259479670699	0.58974358974359
2982.50	84	186	0.956956043956044	0.747158901759396	-0.000413109360569736	0.956043956043956	2982.50	186	162	0.141021505376344	0.0646746776642031	-0.00898875301044019	0.25531914893617	2982.50	84	162	0.219075268817204	0.256526276114625	-0.00940186237100993	0.434782608695652	2982.50	30	84	0.0214550561797753	0.0275277640334462	-0.0276658797599541	0.0277777777777778	2982.50	30	162	0.00124725274725275	0.000931886590783467	-0.0370677421309641	0	2982.50	30	186	0.0224402173913043	0.0209377279070926	-0.0280789891205239	0.0303030303030303
3012.51	11	22	0.751703296703297	0.850955516272937	-0.0000155327123645888	0.802325581395349	3012.51	22	25	0.626301075268817	0.371971748572546	-0.0000217795794439179	0.773333333333333	3012.51	11	25	0.464209677419355	0.612053196941288	-0.0000373122918085067	0.71875	3012.51	11	11	0.0362022471910112	0.0110499192513781	0.000143323542017601	0.0465116279069767	3012.51	11	25	0.169115384615385	0.0127770274779756	0.000106011250209095	0.233333333333333	3012.51	11	22	0.088429347826087	0.00162958975136977	0.000127790829653013	0.132075471698113
3023.53	44	96	0.00179120879120879	0.214147332803716	0.000764495265796336	0	3023.53	96	98	0.100451612903226	0.1585249128511	-0.000264075762766884	0.186046511627907	3023.53	44	98	0.0643870967741935	0.92406726382056	0.000500419503029451	0.208333333333333	3023.53	4	44	0.00129775280898876	0.000103895433268055	-0.00164019674651837	0	3023.53	4	98	0.000686813186813187	0.00000318729359259287	-0.00113977724348892	0	3023.53	4	96	0.00161413043478261	0.000059419571843607	-0.000875701480722036	0
3040.55	23	58	0.407884615384615	0.495063613227168	-0.000110720554869273	0.587301587301587	3040.55	58	49	0.557376344086022	0.962988993988129	0.0000604830772359611	0.722222222222222	3040.55	23	49	0.637881720430107	0.537985040405611	-0.0000502374776333119	0.845070422535211	3040.55	14	23	0.139297752808989	0.0797324152902021	0.000255341810172137	0.192982456140351	3040.55	14	49	0.16932967032967	0.166983453480574	0.000205104332538825	0.233333333333333	3040.55	14	58	0.49408152173913	0.164412555550583	0.000144621255302864	0.58974358974359
3053.54	5	33	0.313714285714286	0.0161450765732679	-0.0000366207564727301	0.491228070175439	3053.54	33	25	0.942139784946237	0.611072735327911	-0.00000233857253808909	0.956521739130435	3053.54	5	25	0.341129032258065	0.0436034928490041	-0.0000389593290108192	0.615384615384615	3053.54	0	5	0.210522471910112	0.176663682709687	-0.0000713934078050084	0.295081967213115	3053.54	0	25	0.0445659340659341	0.0219869314776953	-0.000110352736815828	0.0638297872340425	3053.54	0	33	0.0243967391304348	0.0128914807002304	-0.000108014164277739	0.0512820512820513
3070.56	84	186	0.142346153846154	0.712991057052625	0.00379349458626509	0.260869565217391	3070.56	186	162	0.00651075268817204	0.0994057102752021	-0.00527183145604848	0	3070.56	84	162	0.685064516129032	0.1256624012194	-0.00147833686978339	0.866666666666667	3070.56	30	84	0.0257415730337079	0.0323869102239906	-0.0121181871648824	0.0277777777777778	3070.56	30	162	0.00317582417582418	0.000453111231541897	-0.0135965240346657	0	3070.56	30	186	0.00289673913043478	0.00332935074948727	-0.00832469257861727	0
3111.58	34	98	0.0000989010989010989	0.636259939605035	0.00133749329698672	0	3111.58	98	83	0.111956989247312	0.944466204506428	-0.000163833389751369	0.2	3111.58	34	83	0.00212903225806452	0.600351359090235	0.00117365990723535	0	3111.58	16	34	0.0848370786516854	1	-0.00145138539451025	0.117647058823529	3111.58	16	83	0.207752747252747	0.630805576278713	-0.000277725487274893	0.276923076923077	3111.58	16	98	0.36033152173913	0.565895461764482	-0.000113892097523524	0.458333333333333
3158.61	64	135	0.0157857142857143	0.732088263267664	0.00153494444004879	0.03125	3158.61	135	123	0.100010752688172	0.758757806583117	-0.000872049085307332	0.186046511627907	3158.61	64	123	0.451370967741935	0.929500261286246	0.000662895354741462	0.716666666666667	3158.61	20	64	0.00820786516853933	0.006072625008068	-0.00350809787990086	0	3158.61	20	123	0.0165879120879121	0.00569792617538403	-0.0028452025251594	0.0277777777777778	3158.61	20	135	0.00419021739130435	0.00530844293015895	-0.00197315343985207	0
3227.63	63	149	0.22039010989011	0.00532731755264178	-0.000407698897042024	0.395833333333333	3227.63	149	139	0.209903225806452	0.991455017330822	0.00026453252984197	0.351851851851852	3227.63	63	139	0.636354838709677	0.00137181341952508	-0.000143166367200053	0.842857142857143	3227.63	23	63	0.539792134831461	0.165328450228448	0.000374084841226862	0.615384615384615	3227.63	23	139	0.474851648351648	0.997140685020972	0.000230918474026808	0.565789473684211	3227.63	23	149	0.946048913043478	0.914400870443051	-0.0000336140558151619	0.945652173913043
3231.65	7	12	0.413335164835165	0.655511775354491	-0.0000264926732413468	0.587301587301587	3231.65	12	6	0.0841021505376344	0.229727777951038	0.0000397007570828044	0.179487179487179	3231.65	7	6	0.46002688172043	0.140406578294029	0.0000132080838414576	0.716666666666667	3231.65	1	7	0.392157303370787	0.359955547412426	-0.0000242196055796764	0.486111111111111	3231.65	1	6	0.644895604395604	0.899196988062099	-0.0000110115217382188	0.710843373493976	3231.65	1	12	0.294586956521739	0.484673530206073	-0.0000507122788210232	0.409090909090909
3244.64	47	86	0.0118901098901099	0.271123185434933	0.000982416145524237	0	3244.64	86	79	0.246844086021505	0.822171372431874	-0.000303215354164137	0.392857142857143	3244.64	47	79	0.140166666666667	0.334712101412495	0.000679200791360099	0.315789473684211	3244.64	11	47	0.0256348314606742	0.00957698217067527	-0.00181598663916782	0.0277777777777778	3244.64	11	79	0.0379230769230769	0.0478729965100279	-0.00113678584780772	0.0487804878048781	3244.64	11	86	0.0302880434782609	0.0474987092938007	-0.000833570493643584	0.0512820512820513
3257.64	78	183	0.000214285714285714	0.00940893641206796	-0.00178120613955166	0	3257.64	183	158	0.000360215053763441	0.0144993026507986	0.00129298683894074	0	3257.64	78	158	0.123596774193548	0.554865002232763	-0.000488219300610918	0.285714285714286	3257.64	25	78	0.759792134831461	0.0660651435921221	0.000249259734200264	0.80952380952381	3257.64	25	158	0.73089010989011	0.00695841792024035	-0.000238959566410654	0.761363636363636	3257.64	25	183	0.0752119565217391	0.000540557304101231	-0.00153194640535139	0.117647058823529
3315.68	69	168	0.0480879120879121	0.0177077744392958	0.000892935308486369	0.0857142857142857	3315.68	168	150	0.0177311827956989	0.384693115196466	-0.000323063173122804	0.037037037037037	3315.68	69	150	0.269510752688172	0.00999119820622905	0.000569872135363564	0.520833333333333	3315.68	30	69	0.144921348314607	0.00000975322403713165	0.00174508201120821	0.192982456140351	3315.68	30	150	0.00000549450549450549	0.00040609817632842	0.00231495414657177	0	3315.68	30	168	0	0.0000295232354778585	0.00263801731969457	0
3345.69	59	158	0.00000549450549450549	0.0000136804999965802	-0.000559559265469219	0	3345.69	158	142	0.0978709677419355	0.10139229939524	0.000167950906279667	0.186046511627907	3345.69	59	142	0.000188172043010753	0.0014006080925669	-0.000391608359189553	0	3345.69	17	59	0.00483707865168539	0.00576839399865927	-0.000412472995460291	0	3345.69	17	142	0.00000549450549450549	0.00000023981095599126	-0.000804081354649844	0	3345.69	17	158	0.0000271739130434783	0.00000006206799124789	-0.00097203226092951	0
3401.72	0	2	0.360318681318681	0.343904197489957	-0.00000589835837549104	0.542372881355932	3401.72	2	1	0.734397849462366	0.652488471497967	0.00000208421626721859	0.839506172839506	3401.72	0	1	0.510456989247312	0.476768323459553	-0.00000381414210827245	0.723076923076923	3401.72	0	0	NA	NA	NA	NA	3401.72	0	1	0.70128021978022	0.677419442679262	-0.00000381414210827245	0.71264367816092	3401.72	0	2	0.58529347826087	0.575620553999743	-0.00000589835837549104	0.666666666666667
3431.73	84	186	0.0220604395604396	0.872272156944717	0.00476584464649131	0.03125	3431.73	186	162	0.000736559139784946	0.0230469827934507	-0.00584653456257412	0	3431.73	84	162	0.729591397849462	0.15072979640027	-0.00108068991608281	0.883116883116883	3431.73	30	84	0.00561797752808989	0.0154040408249593	-0.012550042867122	0	3431.73	30	162	0.00142307692307692	0.0000405417777901872	-0.0136307327832048	0	3431.73	30	186	0.00134782608695652	0.00127279466156054	-0.00778419822063073	0
3519.78	84	186	0.00302197802197802	0.207030198292676	0.00665991066100187	0	3519.78	186	160	0.000032258064516129	0.139150557072406	-0.00632527072542135	0	3519.78	84	160	0.921741935483871	0.0559761512069552	0.000334639935580517	0.966292134831461	3519.78	30	84	0.0314719101123596	0.00841151486953089	-0.0115891722346263	0.0465116279069767	3519.78	30	160	0.00481868131868132	0.0000202831433080179	-0.0112545322990458	0	3519.78	30	186	0.000369565217391304	0.0000466068248535246	-0.00492926157362445	0
3605.82	30	71	0.288884615384615	0.985312786522151	0.000231540109077233	0.482142857142857	3605.82	71	48	0.899569892473118	0.127476139528462	0.0000248446200836669	0.933333333333333	3605.82	30	48	0.340263440860215	0.245405972695488	0.000256384729160899	0.607843137254902	3605.82	10	30	0.0720505617977528	0.33957044771747	-0.000656345398160956	0.102040816326531	3605.82	10	48	0.260082417582418	0.903636196725466	-0.000399960669000057	0.338235294117647	3605.82	10	71	0.102804347826087	0.214912349132672	-0.000424805289083724	0.157894736842105
3618.81	82	178	0.00132417582417582	0.0171705009427129	-0.00150888861101047	0	3618.81	178	160	0.846327956989247	0.815442625625924	-0.000106117450169833	0.929411764705882	3618.81	82	160	0.00990322580645161	0.00533528018731933	-0.00161500606118031	0	3618.81	23	82	0.562707865168539	0.5094225993879	0.000388716282610002	0.632911392405063	3618.81	23	160	0.239065934065934	0.0395374427064393	-0.00122628977857031	0.313432835820896	3618.81	23	178	0.144777173913043	0.0454000688971407	-0.00112017232840047	0.2
3676.86	30	112	0.0336703296703297	0.000151161516932717	0.00089479464568462	0.0588235294117647	3676.86	112	106	0.0968494623655914	0.369736134478917	-0.000136458369769405	0.186046511627907	3676.86	30	106	0.092005376344086	0.0000259163555036285	0.000758336275915215	0.241379310344828	3676.86	21	30	0.437758426966292	0.00524818978100559	-0.000862970211406729	0.506493506493506	3676.86	21	106	0.557587912087912	0.580461551001885	-0.000104633935491513	0.645569620253165	3676.86	21	112	0.832005434782609	0.926397355541277	0.0000318244342778913	0.875
3680.88	2	13	0.299791208791209	0.134935227630991	-0.0000194957325202555	0.482142857142857	3680.88	13	6	0.2175	0.190497391551844	0.0000171345458250778	0.351851851851852	3680.88	2	6	0.875731182795699	0.603348979095731	-0.0000023611866951777	0.965909090909091	3680.88	0	2	0.432747191011236	0.403865497762703	-0.0000172725958620247	0.506493506493506	3680.88	0	6	0.285692307692308	0.288208999864312	-0.0000196337825572024	0.36231884057971	3680.88	0	13	0.165472826086957	0.137427512782424	-0.0000367683283822802	0.225806451612903
3693.87	53	128	0.00982417582417582	0.625715778489954	0.00051029071560372	0	3693.87	128	120	0.000698924731182796	0.237549152313268	-0.000475633446174279	0	3693.87	53	120	0.90602688172043	0.194566300830659	0.0000346572694294404	0.965909090909091	3693.87	10	53	0.017438202247191	0.000521088885134978	-0.00108089328771735	0.0277777777777778	3693.87	10	120	0.00304395604395604	0.00000234647825989959	-0.00104623601828791	0	3693.87	10	128	0.000358695652173913	0.00000777377110224092	-0.000570602572113628	0
3706.87	54	155	0.0000384615384615385	0.00000932975780289462	-0.000461398829349507	0	3706.87	155	141	0.0669139784946237	0.123882492490599	0.000156611057212946	0.142857142857143	3706.87	54	141	0.000188172043010753	0.000435016680459146	-0.000304787772136561	0	3706.87	14	54	0.045	0.0259582779971436	-0.000241066367503962	0.0666666666666667	3706.87	14	141	0.0000714285714285714	0.00000166457059586923	-0.000545854139640523	0	3706.87	14	155	0.000369565217391304	0.00000098935126313098	-0.000702465196853469	0
3764.91	58	138	0.247401098901099	0.360541511867728	-0.0000922226726956664	0.448979591836735	3764.91	138	130	0.752994623655914	0.546900141553161	-0.0000215181718792448	0.853658536585366	3764.91	58	130	0.125564516129032	0.184627683335045	-0.000113740844574911	0.285714285714286	3764.91	22	58	0.386786516853933	0.577101221873709	0.000112622817315175	0.485714285714286	3764.91	22	130	0.992857142857143	0.569016321719319	-0.0000011180272597365	1	3764.91	22	138	0.883875	0.825309254833371	0.0000204001446195083	0.901098901098901
3779.91	16	36	0.33832967032967	0.9561080712054	-0.000182939012891986	0.517241379310345	3779.91	36	12	0.00361827956989247	0.000516145268083784	0.000367778473794599	0	3779.91	16	12	0.0000161290322580645	0.00295372148598419	0.000184839460902613	0	3779.91	1	16	0.0666741573033708	0.0434075976620563	-0.000178720117148708	0.0957446808510638	3779.91	1	12	0.868505494505495	0.447458587029522	0.00000611934375390451	0.877777777777778	3779.91	1	36	0.21754347826087	0.034640288662675	-0.000361659130040694	0.292307692307692
3792.90	83	184	0.852637362637363	0.995298724305077	0.000242296592746024	0.876404494382023	3792.90	184	160	0.0114623655913978	0.013181607883439	-0.00374656846613406	0	3792.90	83	160	0.0899247311827957	0.0592062034355277	-0.00350427187338804	0.241379310344828	3792.90	24	83	0.00465168539325843	0.0124109169802088	-0.00540075886583868	0	3792.90	24	160	0.00941208791208791	0.000116140962214807	-0.00890503073922672	0	3792.90	24	184	0.0069945652173913	0.00467510826683967	-0.00515846227309266	0
3822.91	1	3	0.465137362637363	0.784446782835579	-0.0000070384920647707	0.623188405797101	3822.91	3	0	0.105365591397849	0.105711594810749	0.0000105680478393272	0.2	3822.91	1	0	0.172768817204301	0.167538082101791	0.00000352955577455646	0.357142857142857	3822.91	0	1	0.575174157303371	0.563470846971875	-0.00000352955577455646	0.6375	3822.91	0	0	NA	NA	NA	NA	3822.91	0	3	0.492190217391304	0.489514470356217	-0.0000105680478393272	0.58974358974359
3880.96	82	185	0.00101098901098901	0.554020573662691	0.00741787074476749	0	3880.96	185	160	0.000032258064516129	0.0186340211162602	-0.00580488129976906	0	3880.96	82	160	0.633451612903226	0.0276506861091721	0.00161298944499843	0.842857142857143	3880.96	27	82	0.0334325842696629	0.00468031396570702	-0.0114953999232381	0.0465116279069767	3880.96	27	160	0.00710989010989011	0.00000271867551609696	-0.00988241047823966	0	3880.96	27	185	0.000326086956521739	0.0000462903872647917	-0.0040775291784706	0
3910.97	1	4	0.468456043956044	0.581296430299914	-0.0000030039483593568	0.623188405797101	3910.97	4	3	0.837435483870968	0.851906008461867	-0.00000096463941140026	0.928571428571429	3910.97	1	3	0.462338709677419	0.691551240248661	-0.00000396858777075706	0.716666666666667	3910.97	0	1	0.58347191011236	0.563470846971875	-0.00000209692877163168	0.641975308641975	3910.97	0	3	0.484368131868132	0.458731860443257	-0.00000606551654238873	0.571428571428571	3910.97	0	4	0.409847826086957	0.422496246787836	-0.00000510087713098848	0.520547945205479
3939.00	3	16	0.541686813186813	0.159517400951345	-0.00000882420603045393	0.680555555555556	3939.00	16	8	0.390564516129032	0.197020243976407	0.00000932649377909905	0.560606060606061	3939.00	3	8	0.969989247311828	0.667177944607177	0.00000050228774864512	0.967741935483871	3939.00	0	3	0.30611797752809	0.301758886688583	-0.0000211767196509367	0.409090909090909	3939.00	0	8	0.220164835164835	0.216992924309649	-0.0000206744319022916	0.287878787878788	3939.00	0	16	0.108532608695652	0.0968162617128192	-0.0000300009256813907	0.157894736842105
3966.99	0	3	0.25821978021978	0.244558186634871	-0.00000191738758158051	0.450980392156863	3966.99	3	1	0.378172043010753	0.385466542958645	0.00000121489164677931	0.555555555555556	3966.99	0	1	0.496295698924731	0.476768323459553	-0.0000007024959348012	0.71875	3966.99	0	0	NA	NA	NA	NA	3966.99	0	1	0.70128021978022	0.677419442679262	-0.0000007024959348012	0.71264367816092	3966.99	0	3	0.484086956521739	0.489514470356217	-0.00000191738758158051	0.58974358974359
4055.04	25	84	0.10760989010989	0.144467641925495	0.000203857057925631	0.195121951219512	4055.04	84	82	0.00397849462365591	0.143254895810509	-0.000278288338435956	0	4055.04	25	82	0.691102150537634	0.0141519792683661	-0.0000744312805103248	0.866666666666667	4055.04	10	25	0.0639831460674157	0.594902101786122	-0.000498781127352183	0.0869565217391304	4055.04	10	82	0.0108131868131868	0.00661994954335091	-0.000573212407862507	0	4055.04	10	84	0.012820652173913	0.0216503680903394	-0.000294924069426552	0.0303030303030303
4068.04	41	133	0.000296703296703297	0.000020433554799811	-0.000223519751925725	0	4068.04	133	118	0.0352365591397849	0.072063815455916	0.0000979414932970455	0.0714285714285714	4068.04	41	118	0.0144354838709677	0.00074726821379517	-0.000125578258628679	0.0555555555555556	4068.04	12	41	0.177106741573034	0.204378596268373	-0.000109123724437252	0.254237288135593	4068.04	12	118	0.00244505494505495	0.000134172411407018	-0.000234701983065932	0	4068.04	12	133	0.00141847826086957	0.0000319469944096713	-0.000332643476362977	0
4128.09	4	1	0.292840659340659	0.0182275686690345	0.00000812704054803035	0.482142857142857	4128.09	1	3	0.962295698924731	0.256788541313381	0.00000026620965950676	0.967741935483871	4128.09	4	3	0.139338709677419	0.195108195774263	0.00000839325020753711	0.315789473684211	4128.09	0	4	0.2655	0.229719017592786	-0.0000122352872759455	0.370967741935484	4128.09	0	3	0.512818681318681	0.458731860443257	-0.00000384203706840841	0.602564102564103	4128.09	0	1	0.70758152173913	0.697851253874062	-0.00000410824672791517	0.776470588235294
4242.13	79	182	0.00262637362637363	0.400394253732015	0.0033211045547251	0	4242.13	182	158	0.00249462365591398	0.114247903474285	-0.00271225860919971	0	4242.13	79	158	0.749784946236559	0.0554866141776961	0.000608845945525389	0.897435897435897	4242.13	23	79	0.0518202247191011	0.00021922088750815	-0.00518031454342557	0.0666666666666667	4242.13	23	158	0.0486043956043956	0.00000002917194657035	-0.00457146859790018	0.0638297872340425	4242.13	23	182	0.000217391304347826	0.00000035961517247663	-0.00185920998870046	0
4272.14	0	1	0.518373626373626	0.506676711159839	-0.00000191246943283839	0.661971830985915	4272.14	1	1	0.598274193548387	0.922007321971777	-0.00000256689087999241	0.756756756756757	4272.14	0	1	0.482322580645161	0.476768323459553	-0.0000044793603128308	0.71875	4272.14	0	0	NA	NA	NA	NA	4272.14	0	1	0.70128021978022	0.677419442679262	-0.0000044793603128308	0.71264367816092	4272.14	0	1	0.726353260869565	0.697851253874062	-0.00000191246943283839	0.776470588235294
4330.18	73	175	0.12343956043956	0.0886681699648921	-0.000276919436114134	0.232558139534884	4330.18	175	152	0.557672043010753	0.394804440359121	-0.0000893945959333875	0.722222222222222	4330.18	73	152	0.0368870967741936	0.0269434045196193	-0.000366314032047522	0.1	4330.18	21	73	0.444342696629213	0.548463883392423	-0.000225956940663889	0.506493506493506	4330.18	21	152	0.0327637362637363	0.0585910723511017	-0.00059227097271141	0.0487804878048781	4330.18	21	175	0.0676630434782609	0.102155399479506	-0.000502876376778023	0.102040816326531
4416.22	13	1	0.000043956043956044	0.00000028198307727887	0.000207548067025743	0	4416.22	1	13	0.000860215053763441	0.00037783311813254	-0.000140403660981427	0	4416.22	13	13	0.428978494623656	0.0846299863102919	0.0000671444060443158	0.714285714285714	4416.22	0	13	0.0976123595505618	0.0233420770844008	-0.000208131769900508	0.134615384615385	4416.22	0	13	0.181884615384615	0.110190713614768	-0.000140987363856192	0.241935483870968	4416.22	0	1	0.726353260869565	0.697851253874062	-0.00000058370287476475	0.776470588235294
4429.21	11	72	0.000983516483516484	0.0000397516430300344	-0.000110391338433356	0	4429.21	72	61	0.33408064516129	0.594606128685451	0.0000275992210308018	0.5	4429.21	11	61	0.0049247311827957	0.000129813621777281	-0.0000827921174025538	0	4429.21	7	11	0.893865168539326	0.231565393564123	-0.00000518744484146938	0.909090909090909	4429.21	7	61	0.0529340659340659	0.0817265566316361	-0.0000879795622440232	0.0833333333333333	4429.21	7	72	0.0316684782608696	0.0462159443070312	-0.000115578783274825	0.0512820512820513
4504.27	8	31	0.307230769230769	0.150988494722832	-0.0000198585308855054	0.482142857142857	4504.27	31	30	0.705860215053763	0.802058746536275	0.00000593220183208584	0.825	4504.27	8	30	0.409258064516129	0.0951262065981398	-0.0000139263290534196	0.690909090909091	4504.27	2	8	0.292539325842697	0.586270855981555	-0.000024930373092956	0.390625	4504.27	2	30	0.0860494505494506	0.0944340977265488	-0.0000388567021463756	0.113207547169811	4504.27	2	31	0.101375	0.128204869262054	-0.0000447889039784614	0.148148148148148
4590.31	11	46	0.174296703296703	0.0605129084535668	-0.0000275087248181297	0.319148936170213	4590.31	46	47	0.895279569892473	0.546629673814618	-0.00000239461811597158	0.933333333333333	4590.31	11	47	0.124086021505376	0.0167538090466545	-0.0000299033429341013	0.285714285714286	4590.31	3	11	0.212393258426966	0.542202023323799	-0.000033320666762733	0.295081967213115	4590.31	3	47	0.0314285714285714	0.0220348766508926	-0.0000632240096968343	0.0487804878048781	4590.31	3	46	0.0444239130434783	0.0490540343305141	-0.0000608293915808627	0.0681818181818182
4603.30	46	134	0.0606978021978022	0.17779771421902	0.000575990484448196	0.111111111111111	4603.30	134	130	0.0393064516129032	0.03474703101976	-0.00139778923516621	0.0967741935483871	4603.30	46	130	0.43897311827957	0.00514706605357607	-0.00082179875071801	0.716666666666667	4603.30	14	46	0.0286123595505618	0.08322058174772	-0.00135772928222174	0.0277777777777778	4603.30	14	130	0.191956043956044	0.00000699950254776925	-0.00217952803293975	0.25	4603.30	14	134	0.0136467391304348	0.000647166185618873	-0.000781738797773545	0.0303030303030303
4691.36	42	130	0.000950549450549451	0.000439471698609129	-0.000214813643613838	0	4691.36	130	130	0.456677419354839	0.130380304761426	-0.0000413325754158877	0.617647058823529	4691.36	42	130	0	0.00000211184656511478	-0.000256146219029725	0	4691.36	17	42	0.818887640449438	0.921114055359468	-0.0000179921375906792	0.858823529411765	4691.36	17	130	0.00268131868131868	0.00104608728698049	-0.000274138356620404	0	4691.36	17	130	0.0282771739130435	0.0154653377660517	-0.000232805781204517	0.0512820512820513
4777.39	0	0	NA	NA	NA	NA	4777.39	0	1	0.291172043010753	0.286533997079107	-0.00000385101533221909	0.448275862068966	4777.39	0	1	0.496295698924731	0.476768323459553	-0.00000385101533221909	0.71875	4777.39	0	0	NA	NA	NA	NA	4777.39	0	1	0.70128021978022	0.677419442679262	-0.00000385101533221909	0.71264367816092	4777.39	0	0	NA	NA	NA	NA
4878.44	0	0	NA	NA	NA	NA	4878.44	0	0	NA	NA	NA	NA	4878.44	0	0	NA	NA	NA	NA	4878.44	0	0	NA	NA	NA	NA	4878.44	0	0	NA	NA	NA	NA	4878.44	0	0	NA	NA	NA	NA
4951.48	0	0	NA	NA	NA	NA	4951.48	0	0	NA	NA	NA	NA	4951.48	0	0	NA	NA	NA	NA	4951.48	0	0	NA	NA	NA	NA	4951.48	0	0	NA	NA	NA	NA	4951.48	0	0	NA	NA	NA	NA
4953.49	3	16	0.103043956043956	0.13319648882121	-0.0000131323005150132	0.195121951219512	4953.49	16	15	0.711505376344086	0.911347284419789	0.00000278614385984891	0.825	4953.49	3	15	0.146709677419355	0.108045340250801	-0.0000103461566551643	0.317073170731707	4953.49	0	3	0.340342696629213	0.301758886688583	-0.00000655032972522176	0.434782608695652	4953.49	0	15	0.123686813186813	0.0844223166981056	-0.0000168964863803861	0.172413793103448	4953.49	0	16	0.122483695652174	0.0968162617128192	-0.000019682630240235	0.169491525423729
5052.53	6	14	0.690181318681319	0.998520866422845	0.00000728036073118209	0.7875	5052.53	14	3	0.0142903225806452	0.0128918329045917	0.0000253454044381399	0.037037037037037	5052.53	6	3	0.00196236559139785	0.0322971069303051	0.000032625765169322	0	5052.53	3	6	0.669584269662921	0.715347938924625	-0.0000120365858158101	0.72289156626506	5052.53	3	3	0.00508241758241758	0.0176291877471239	0.0000205891793535119	0	5052.53	3	14	0.868375	0.683348221548144	-0.00000475622508462803	0.898876404494382
5140.58	9	26	0.519659340659341	0.487876767866696	-0.0000108807132203961	0.661971830985915	5140.58	26	15	0.145645161290323	0.147296786182684	0.0000184030555996257	0.260416666666667	5140.58	9	15	0.601935483870968	0.662302102167043	0.00000752234237922958	0.823529411764706	5140.58	2	9	0.27852808988764	0.462458999284903	-0.0000210397468032258	0.380952380952381	5140.58	2	15	0.457906593406593	0.629300972827316	-0.0000135174044239962	0.546666666666667	5140.58	2	26	0.181076086956522	0.225943301463797	-0.0000319204600236218	0.25
5226.62	0	0	NA	NA	NA	NA	5226.62	0	0	NA	NA	NA	NA	5226.62	0	0	NA	NA	NA	NA	5226.62	0	0	NA	NA	NA	NA	5226.62	0	0	NA	NA	NA	NA	5226.62	0	0	NA	NA	NA	NA
5327.67	0	0	NA	NA	NA	NA	5327.67	0	0	NA	NA	NA	NA	5327.67	0	0	NA	NA	NA	NA	5327.67	0	0	NA	NA	NA	NA	5327.67	0	0	NA	NA	NA	NA	5327.67	0	0	NA	NA	NA	NA
5400.71	0	0	NA	NA	NA	NA	5400.71	0	0	NA	NA	NA	NA	5400.71	0	0	NA	NA	NA	NA	5400.71	0	0	NA	NA	NA	NA	5400.71	0	0	NA	NA	NA	NA	5400.71	0	0	NA	NA	NA	NA
5501.75	2	3	0.825906593406593	0.673222690240403	-0.00000131971157863205	0.862068965517241	5501.75	3	1	0.230629032258065	0.38230676927124	0.00000493257197222739	0.381818181818182	5501.75	2	1	0.106801075268817	0.231053769497397	0.00000361286039359533	0.28125	5501.75	0	2	0.423314606741573	0.403865497762703	-0.00000418222636721606	0.506493506493506	5501.75	0	1	NA	0.677419442679262	NA	NA	5501.75	0	3	0.569059782608696	0.489514470356217	-0.00000550193794584811	0.6625
5688.84	0	0	NA	NA	NA	NA	5688.84	0	0	NA	NA	NA	NA	5688.84	0	0	NA	NA	NA	NA	5688.84	0	0	NA	NA	NA	NA	5688.84	0	0	NA	NA	NA	NA	5688.84	0	0	NA	NA	NA	NA
983.51	52	97	0.0123736263736264	0.0617601761877927	0.000302708337173579	0	983.51	97	100	0.893295698924731	0.278826083532646	0.000011700221027479	0.933333333333333	983.51	52	100	0.0176827956989247	0.214395471626087	0.000314408558201058	0.0555555555555556	983.51	3	52	0.0194325842696629	0.00000394822485820431	-0.000571232261904762	0.0277777777777778	983.51	3	100	0.0878736263736264	0.00000271821806510254	-0.000256823703703704	0.12962962962963	983.51	3	97	0.0461521739130435	0.0000581383708029344	-0.000268523924731183	0.0681818181818182

## Sheet: Description
Additional file 16: The table shows the comparison of specific groups of samples which are described in the following lines. The results are generated from a statistical comparison of normalized areas under the curve (AUCn). The numbers of the measurements for each group are indicated in the last columns, the results with low numbers of the measurements for the statistical evaluation are highligh…
ID	Sample Cohort	Comparison		N (Group 1)	N (Group 2)
		Group 1	Group 2
S9A.	NST group	Low	High	36	48
S9A.	NST group	High	Moderate	48	96
S9A.	NST group	Low	Moderate	36	96
S9A.	NST group	CTRL	Low	30	36
S9A.	NST group	CTRL	Moderate	30	96
S9A.	NST group	CTRL	High	30	48
S9B.	LA+LB	CTRL	High	30	18
S9B.	LA+LB	CTRL	Low	30	33
S9B.	LA+LB	CTRL	Moderate	30	21
S9C.	all samples	Low	High	84	186
S9C.	all samples	High	Moderate	186	162
S9C.	all samples	Low	Moderate	84	162
S9C.	all samples	CTRL	Low	30	84
S9C.	all samples	CTRL	Moderate	30	162
S9C.	all samples	CTRL	High	30	186
	the m/z of N-glycans with the higher AUCn in the first compared group
	the m/z of N-glycans with the lower AUCn in the first compared group
	the p-value for ROOT statistics and the p-value for the Wilcox test lower than 0.01
	the results with low numbers of the measurements for the statistical evaluation
