# Supplementary material for: N-glycan profiling of tissue samples to aid breast cancer subtyping
Source: Sci Rep. 2024 Jan 3;14:320. doi: 10.1038/s41598-023-51021-3 (PMC10764792; doi:10.1038/s41598-023-51021-3)
Supplement: Supplementary file 17 — Supplementary Information 17. [file 41598_2023_51021_MOESM17_ESM.xlsx]

## Sheet: Description
Additional file 17: The table shows the comparison of specific groups of samples which are described in the following lines. The results are generated from a statistical comparison of normalized areas under the curve (AUCn). The numbers of the measurements for each group are indicated in the last columns, the results with low numbers of the measurements for the statistical evaluation are highligh…
ID	Sample Cohort	Comparison		N (Group 1)	N (Group 2)
		Group 1	Group 2
S10A.	all samples	pN0	pNx	258	171
S10A.	all samples	pN0	pN1	258	111
S10A.	all samples except MUC	pN0	pNx	234	162
S10A.	all samples except MUC	pN0	pN1	234	102
S10A.	all samples	pN0	pN2+pN3	258	60
S10A.	all samples except MUC	pN0	pN2+pN3	234	60
S10A.	all samples	pN1	pN2+pN3	111	60
S10A.	all samples except MUC	pN1	pN2+pN3	102	60
S10B.	NST group	pN0	pNx	96	84
S10B.	NST group	pN0	pN1	96	57
S10B.	NST group	pN0	pN2+pN3	96	27
S10B.	NST group	pN1	pN2+pN3	57	27
	the m/z of N-glycans with the higher AUCn in the first compared group
	the m/z of N-glycans with the lower AUCn in the first compared group
	the p-value for ROOT statistics and the p-value for the Wilcox test lower than 0.01
	the results with low numbers of the measurements for the statistical evaluation

## Sheet: AF17A_Metastasis_ALL
pN0 vs pNx (All samples)							pN0 vs pN1 (All samples)							pN0 vs pN2+pN3 (All samples)							pN1 vs pN2+pN3 (All samples)
m/z	N (pN0)	N (pNx)	P-value ROOTS	P-value Wilcox	Log2FC	FDR	m/z	N (pN0)	N (pN1)	P-value ROOTS	P-value Wilcox	Log2FC	FDR	m/z	N (pN0)	N (pN2+pN3)	P-value ROOTS	P-value Wilcox	Log2FC	FDR	m/z	N (pN1)	N (pN2+pN3)	P-value ROOTS	P-value Wilcox	Log2FC	FDR
1157.60	212	124	0.000145161290322581	0.145458494051725	-0.000743830031077589	0	1157.60	212	85	0.000387096774193548	0.228866079177128	-0.000744990554506959	0	1157.60	212	39	0.00191397849462366	0.276127130943218	-0.000741683062733256	0	1157.60	85	39	0.994335227272727	0.9701447747905	0.00000330749177370263	1
1187.61	137	95	0.00239784946236559	0.0325754190463923	-0.000253089546875535	0	1187.61	137	61	0.0307956989247312	0.287465898945081	-0.000195594439466008	0.0714285714285714	1187.61	137	34	0.00281182795698925	0.00834608791913779	-0.000359455495583162	0	1187.61	61	34	0.373886363636364	0.165868903838984	-0.000163861056117154	0.761904761904762
1350.69	120	84	0.215129032258065	0.044067911953881	-0.000109424785521589	0.296875	1350.69	120	61	0.314591397849462	0.0521954414729026	-0.00010244209985667	0.453125	1350.69	120	23	0.335924731182796	0.263368117832747	-0.000122342754001689	0.584905660377358	1350.69	61	23	0.884352272727273	0.679351659887311	-0.0000199006541450189	0.975
1361.70	212	131	0.0741935483870968	0.0624232751699008	-0.000599713911153717	0.122448979591837	1361.70	212	89	0.183940860215054	0.0991876174506915	-0.000522537897453956	0.296296296296296	1361.70	212	42	0.143102150537634	0.216194610359163	-0.000742489536498276	0.315789473684211	1361.70	89	42	0.667579545454545	0.94696975832969	-0.00021995163904432	0.855072463768116
1432.74	141	102	0.0206344086021505	0.119797534421738	-0.000081384111284139	0.03125	1432.74	141	67	0.0768817204301075	0.391223755424901	-0.0000705765044824284	0.142857142857143	1432.74	141	35	0.0343548387096774	0.0715827128497378	-0.000101378183867304	0.0740740740740741	1432.74	67	35	0.6635	0.316430477008793	-0.0000308016793848752	0.855072463768116
1595.81	258	159	0.588413978494624	0.0154952103903054	-0.000722853844017558	0.654761904761905	1595.81	258	111	0.774521505376344	0.0517985913014196	-0.000445732687166458	0.867469879518072	1595.81	258	48	0.555274193548387	0.0581180992177168	-0.00123552798419209	0.716216216216216	1595.81	111	48	0.638113636363636	0.526893208380317	-0.000789795297025633	0.855072463768116
1606.83	254	155	0.0123817204301075	0.00511064948744963	-0.000296962538367077	0	1606.83	254	108	0.0295161290322581	0.0182825665709486	-0.000301512393552153	0.0714285714285714	1606.83	254	47	0.0738602150537634	0.0423126959468008	-0.000288545306274686	0.181818181818182	1606.83	108	47	0.951653409090909	0.902113741603691	0.0000129670872774672	0.988372093023256
1677.87	11	2	0.0785860215053763	0.0673589217046513	0.000021302315086351	0.122448979591837	1677.87	11	0	0.0938118279569893	0.0275610467870888	0.0000248574573144008	0.162790697674419	1677.87	11	2	0.480478494623656	0.741829507012939	1.4725301964459e-05	0.681818181818182	1677.87	0	2	0.0518806818181818	0.0547950832696107	-0.0000101321553499417	0.230769230769231
1799.91	253	155	0.00309139784946237	0.0162564404974958	-0.00127025091774798	0	1799.91	253	107	0.0273010752688172	0.0228590207753091	-0.00105220454556543	0.0714285714285714	1799.91	253	48	0.0108387096774194	0.16891297157406	-0.0016736367062857	0	1799.91	107	48	0.447585227272727	0.822021919850022	-0.000621432160720264	0.8125
1810.93	257	156	0.207564516129032	0.142270482440593	-0.000284919196492446	0.285714285714286	1810.93	257	109	0.27941935483871	0.355911616949252	-0.000288159050360789	0.409836065573771	1810.93	257	47	0.379865591397849	0.127754753644057	-0.000278925466836011	0.6	1810.93	109	47	0.978738636363636	0.477433915509845	0.00000923358352477796	0.988505747126437
1840.94	219	138	0.025252688172043	0.381108716107138	-0.000259610792143318	0.03125	1840.94	219	100	0.0343709677419355	0.411962073051402	-0.000277359512141093	0.0714285714285714	1840.94	219	38	0.139623655913978	0.607257125322286	-0.000226775660147436	0.315789473684211	1840.94	100	38	0.821210227272727	0.861065338469661	0.0000505838519936567	0.948051948051948
1851.96	221	134	0.370118279569892	0.956804207161825	-0.000107330743811853	0.465753424657534	1851.96	221	95	0.785962365591398	0.457901200671387	0.0000338165007375563	0.869047619047619	1851.96	221	39	0.0334032258064516	0.232343677847074	-0.000368453146228261	0.0740740740740741	1851.96	95	39	0.0551534090909091	0.166797002568062	-0.000402269646965817	0.25
1881.97	178	119	0.120182795698925	0.458005693655568	-0.000105844745182938	0.178571428571429	1881.97	178	81	0.714333333333333	0.549795497339469	-0.00002879463313937	0.8375	1881.97	178	38	0.00980645161290323	0.0196492642793982	-0.000248387452463537	0	1881.97	81	38	0.0714659090909091	0.00972586050982801	-0.000219592819324167	0.277777777777778
1922.99	5	0	0.0760698924731183	0.0677277179404259	0.0000271367460636275	0.122448979591837	1922.99	5	0	0.158645161290323	0.141015482458969	0.0000271367460636275	0.276595744680851	1922.99	5	0	0.290854838709677	0.279459046013039	2.71367460636275e-05	0.565217391304348	1922.99	0	0	NA	NA	NA	NA
1998.01	246	157	0.0534301075268817	0.00886841565210087	-0.000507233894332204	0.108108108108108	1998.01	246	109	0.0404462365591398	0.0241619754459084	-0.00064704956673364	0.0857142857142857	1998.01	246	48	0.521161290322581	0.0678104253766558	-0.000248574900389546	0.705882352941177	1998.01	109	48	0.3690625	0.859983703604751	0.000398474666344093	0.761904761904762
2004.01	243	152	0.00067741935483871	0.014136952263762	-0.000981491326030151	0	2004.01	243	104	0.0142204301075269	0.0509468144146403	-0.000791535851132949	0.0454545454545455	2004.01	243	48	0.00240322580645161	0.0512395184622951	-0.00133290895458998	0	2004.01	104	48	0.347806818181818	0.698913958817518	-0.000541373103457029	0.75
2015.03	212	123	0.771806451612903	0.375385090351326	-0.000027754765112821	0.837209302325581	2015.03	212	87	0.408774193548387	0.427853467721605	-0.0000932571356697318	0.567164179104478	2015.03	212	36	0.393666666666667	0.565479117051102	9.34246204174641e-05	0.6	2015.03	87	36	0.306181818181818	0.988320190529948	0.000186681756087196	0.684210526315789
2045.04	216	134	0.485118279569892	0.775111060448142	-0.0000816835574730564	0.576923076923077	2045.04	216	95	0.557220430107527	0.67791628079814	-0.0000789680673063623	0.702702702702703	2045.04	216	39	0.591817204301075	0.961995362269716	-8.67072142814404e-05	0.733333333333333	2045.04	95	39	0.968448863636364	0.774155741096536	-0.00000773914697507804	0.988372093023256
2056.06	258	159	0.018989247311828	0.0513000581191225	-0.000718775806877141	0.03125	2056.06	258	111	0.184983870967742	0.612094720849739	-0.000482430245455803	0.296296296296296	2056.06	258	48	0.00890860215053763	0.00209496002389733	-0.00115601509550662	0	2056.06	111	48	0.224857954545455	0.0390809331605843	-0.000673584850050814	0.606060606060606
2086.07	257	158	0.859930107526882	0.946101486250551	0.000217541529923617	0.909090909090909	2086.07	257	111	0.455241935483871	0.694158829688654	0.00101530672801072	0.6	2086.07	257	47	0.462591397849462	0.478147163697346	-0.00125832408653753	0.661538461538462	2086.07	111	47	0.236107954545455	0.363948582547094	-0.00227363081454825	0.606060606060606
2097.08	127	60	0.102360215053763	0.0407682742117782	0.000109943023941627	0.156862745098039	2097.08	127	41	0.00218279569892473	0.0121972206973358	0.000218989905044667	0	2097.08	127	19	0.386865591397849	0.750669462406197	-9.17937060989986e-05	0.6	2097.08	41	19	0.00289204545454545	0.162673175282064	-0.000310783611143666	0
2127.09	26	19	0.296838709677419	0.410975522073643	-0.0000482302148047701	0.402985074626866	2127.09	26	14	0.457768817204301	0.443607461729802	-0.0000386818742265659	0.6	2127.09	26	5	0.308983870967742	0.613476922068155	-6.58946448744477e-05	0.571428571428571	2127.09	14	5	0.728375	0.945686293739893	-0.0000272127706478818	0.914285714285714
2172.10	254	156	0.00516666666666667	0.00995815339683588	-0.000972812029890667	0	2172.10	254	108	0.0198172043010753	0.00697033803897766	-0.00090523276217794	0.0454545454545455	2172.10	254	48	0.0301236559139785	0.272106384508502	-0.00109783367515921	0.0740740740740741	2172.10	108	48	0.771784090909091	0.417497350822846	-0.000192600912981272	0.948051948051948
2202.11	197	122	0.00213978494623656	0.00993825700256075	-0.000694875874684161	0	2202.11	197	87	0.00160752688172043	0.0105755771211509	-0.000858235933450794	0	2202.11	197	35	0.195575268817204	0.190749362326413	-0.000392659765965891	0.404761904761905	2202.11	87	35	0.291068181818182	0.432086647188064	0.000465576167484903	0.675675675675676
2208.11	237	151	0.0519301075268817	0.0122077898127728	-0.000936980910688767	0.108108108108108	2208.11	237	106	0.101376344086022	0.028566513072185	-0.000924521976381302	0.181818181818182	2208.11	237	45	0.164295698924731	0.0883418153760798	-0.000960029939157577	0.358974358974359	2208.11	106	45	0.962034090909091	0.894424816742192	-0.0000355079627762751	0.988372093023256
2243.14	180	97	0.0154408602150538	0.0347867934946317	0.000315862635961421	0.03125	2243.14	180	73	0.0233279569892473	0.0208395614297399	0.000351961714903249	0.0454545454545455	2243.14	180	24	0.204059139784946	0.456712007575249	0.000249079339919038	0.418604651162791	2243.14	73	24	0.5959375	0.342009266095124	-0.000102882374984212	0.855072463768116
2260.16	258	159	0.950424731182796	0.785925064646949	0.000517321798207654	0.978021978021978	2260.16	258	111	0.789172043010753	0.991933694107822	0.00245505707922133	0.870588235294118	2260.16	258	48	0.804370967741936	0.583731259009427	-0.00306748847166766	0.892857142857143	2260.16	111	48	0.672329545454545	0.747420960513054	-0.00552254555088899	0.855072463768116
2301.18	252	151	0.591424731182796	0.366042856201678	0.000173670596030612	0.654761904761905	2301.18	252	105	0.163989247311828	0.0710080412691409	0.000497292193218316	0.28	2301.18	252	46	0.338231182795699	0.383102330010206	-0.000425029358766641	0.584905660377358	2301.18	105	46	0.0689602272727273	0.0262806566679306	-0.000922321551984957	0.277777777777778
2331.19	61	25	0.0347204301075269	0.0344987342432599	0.0000986385928462434	0.0588235294117647	2331.19	61	18	0.0249193548387097	0.0595576105495616	0.000119636245925737	0.0454545454545455	2331.19	61	7	0.419220430107527	0.193333395588309	5.97929346491793e-05	0.609375	2331.19	18	7	0.406068181818182	1	-0.0000598433112765581	0.777777777777778
2376.20	222	121	0.0647258064516129	0.178649490756191	0.000316095262187971	0.119047619047619	2376.20	222	89	0.293172043010753	0.528939006244825	0.000225357633842696	0.412698412698413	2376.20	222	32	0.0762849462365591	0.0869506383210289	0.000483959874626729	0.181818181818182	2376.20	89	32	0.152789772727273	0.286275799998877	0.000258602240784034	0.428571428571429
2406.21	91	56	0.883091397849462	0.569867239316258	-0.0000441973734651286	0.921348314606742	2406.21	91	42	0.964951612903226	0.511583851215941	-0.0000151775668626724	0.967741935483871	2406.21	91	14	0.841381720430108	0.881321261842333	-9.78840156796725e-05	0.896551724137931	2406.21	42	14	0.818744318181818	0.805471179507972	-0.0000827064488170002	0.948051948051948
2412.21	79	44	0.65689247311828	0.884022478802646	-0.000219999933374304	0.717647058823529	2412.21	79	27	0.94455376344086	0.409893983234539	0.0000382885870799259	0.956521739130435	2412.21	79	17	0.298161290322581	0.373513390256021	-0.000697833696214629	0.571428571428571	2412.21	27	17	0.389477272727273	0.216599486423973	-0.000736122283294555	0.777777777777778
2434.25	11	5	0.804209677419355	0.48306590544426	-0.0000791785613570528	0.862068965517241	2434.25	11	2	0.071005376344086	0.226477130164376	0.000417380772800832	0.128205128205128	2434.25	11	3	0.0496989247311828	0.74885644733573	-0.000997813329549139	0.133333333333333	2434.25	2	3	0.0191079545454545	0.226751294095113	-0.00141519410234997	0.1
2447.24	258	159	0.0694247311827957	0.0661191989160939	0.00458217007484502	0.119047619047619	2447.24	258	111	0.0459408602150538	0.0284015012670178	0.0060619766628257	0.0857142857142857	2447.24	258	48	0.678096774193548	0.696169185069063	0.00184452788708078	0.79746835443038	2447.24	111	48	0.127289772727273	0.169461084164082	-0.00421744877574492	0.4
2505.28	256	155	0.189032258064516	0.110170656240166	0.000639025829228943	0.278688524590164	2505.28	256	109	0.0535645161290323	0.0202583735948824	0.00105908209095359	0.108108108108108	2505.28	256	46	0.862037634408602	0.788002584146096	-0.000138078254961657	0.898876404494382	2505.28	109	46	0.116272727272727	0.0727004707637293	-0.00119716034591525	0.391304347826087
2621.33	258	159	0.0172795698924731	0.196902699168656	-0.0165259046289787	0.03125	2621.33	258	111	0.0144247311827957	0.0403489690962137	-0.0203660689909118	0.0454545454545455	2621.33	258	48	0.38402688172043	0.636129751373613	-0.0094216005594025	0.6	2621.33	111	48	0.260943181818182	0.0344197770285894	0.0109444684315093	0.647058823529412
2662.36	257	156	0.000655913978494624	0.0222668281048257	-0.00181459749223061	0	2662.36	257	108	0.188870967741935	0.4595359402327	-0.000731046707650039	0.296296296296296	2662.36	257	48	0	0.000683789729246347	-0.00381916644370467	0	2662.36	108	48	0.00479545454545455	0.0147367173547485	-0.00308811973605463	0
2692.37	92	30	0.0215268817204301	0.0028541659355729	0.000145141488388276	0.03125	2692.37	92	21	0.00406989247311828	0.000857623559086591	0.000208556127407679	0	2692.37	92	9	0.794978494623656	0.369760526035622	2.78244062023794e-05	0.891566265060241	2692.37	21	9	0.0791704545454545	0.147294247138763	-0.0001807317212053	0.3
2709.38	257	157	0.115575268817204	0.109640590255352	0.00177701334714395	0.166666666666667	2709.38	257	111	0.16408064516129	0.101355446254374	0.00186812525618485	0.28	2709.38	257	46	0.306290322580645	0.462335037982689	0.00160845631541827	0.571428571428571	2709.38	111	46	0.8825	0.596677309522242	-0.000259668940766586	0.975
2795.42	53	26	0.485682795698925	0.476292575456156	-0.000587702414199788	0.576923076923077	2795.42	53	18	0.238795698924731	0.371274435107226	0.000763464568303287	0.355932203389831	2795.42	53	8	0.0189784946236559	0.936128629643965	-0.00308736133183048	0.0476190476190476	2795.42	18	8	0.0205511363636364	0.532749779774649	-0.00385082590013376	0.1
2808.41	258	159	0.980478494623656	0.596050353482619	0.0000897544664444777	0.989130434782609	2808.41	258	111	0.745478494623656	0.666084283627453	0.0013307426955663	0.853658536585366	2808.41	258	48	0.708596774193548	0.684679746117304	-0.00220607375743089	0.814814814814815	2808.41	111	48	0.534681818181818	0.941946536256145	-0.00353681645299719	0.839285714285714
2866.46	258	156	0.0672096774193548	0.0523538280706104	0.000938602336872303	0.119047619047619	2866.46	258	108	0.0225376344086021	0.00563173821345337	0.00138456275670974	0.0454545454545455	2866.46	258	48	0.891682795698925	0.801228548568931	0.000113575560173046	0.922222222222222	2866.46	108	48	0.122034090909091	0.0172879216643102	-0.00127098719653669	0.4
2896.47	254	152	0.0676021505376344	0.127640838597629	0.000513817103581811	0.119047619047619	2896.47	254	107	0.0410752688172043	0.0177644767386799	0.000683945133423145	0.0857142857142857	2896.47	254	45	0.661150537634409	0.627257579700348	0.000199080248375345	0.79746835443038	2896.47	107	45	0.273642045454545	0.0515489478854271	-0.0004848648850478	0.666666666666667
2969.51	3	6	0.0191666666666667	0.0919498187006405	-0.000436329333115355	0.03125	2969.51	3	3	0.166102150537634	0.275464887657585	-0.0000987673573883933	0.28	2969.51	3	3	0.0013494623655914	0.0464854590309667	-0.00106081898821023	0	2969.51	3	3	0.0407784090909091	0.413730819179828	-0.000962051630821841	0.181818181818182
2982.50	258	159	0.0250806451612903	0.134752204771951	-0.0123789565620756	0.03125	2982.50	258	111	0.00566129032258064	0.0529625500400546	-0.0181707005234846	0	2982.50	258	48	0.847747311827957	0.923623437071082	-0.00166423023346898	0.897727272727273	2982.50	111	48	0.0851079545454545	0.191563144995178	0.0165064702900156	0.3
3012.51	35	20	0.558806451612903	0.921648634716784	-0.0000228002031020431	0.634146341463415	3012.51	35	16	0.688930107526882	0.772491858053889	-0.0000171315546559507	0.816455696202532	3012.51	35	4	0.565935483870968	0.813591211310526	-3.3287202727314e-05	0.716216216216216	3012.51	16	4	0.801590909090909	0.726864660486797	-0.0000161556480713633	0.948051948051948
3023.53	143	87	0.0600752688172043	0.375425962303534	-0.000330324391418488	0.108108108108108	3023.53	143	62	0.737591397849462	0.68341734184029	-0.0000608704948494979	0.851851851851852	3023.53	143	25	0.00315591397849462	0.254641730475973	-0.000828814100071118	0	3023.53	62	25	0.0207102272727273	0.443998106777276	-0.00076794360522162	0.1
3040.55	99	28	0.0000913978494623656	0.00000801801286967307	0.000340455195638405	0	3040.55	99	23	0.000704301075268817	0.00053734750480067	0.000349094024257937	0	3040.55	99	5	0.021994623655914	0.000636306944360093	0.00032447336269227	0.0476190476190476	3040.55	23	5	0.793346590909091	0.324461156473904	-0.0000246206615656676	0.948051948051948
3053.54	41	21	0.105639784946237	0.333892736222842	0.0000441194886958025	0.166666666666667	3053.54	41	21	0.804483870967742	0.56350003200625	0.00000838551388022756	0.872093023255814	3053.54	41	0	0.00881720430107527	0.003504499418445	0.000110227342104616	0	3053.54	21	0	0.001375	0.00139246530572164	0.000101841828224388	0
3070.56	258	159	0.00303763440860215	0.00747071032735258	0.00595815480080832	0	3070.56	258	111	0.0408870967741935	0.0536185837787657	0.005031627404813	0.0857142857142857	3070.56	258	48	0.0161881720430108	0.0157149803583438	0.00767223048339966	0.0476190476190476	3070.56	111	48	0.344051136363636	0.46350333714008	0.00264060307858666	0.75
3111.58	142	66	0.125758064516129	0.000807056950183655	0.000344610061299374	0.192982456140351	3111.58	142	47	0.418569892473118	0.0038071304076447	0.00023082305552073	0.573529411764706	3111.58	142	19	0.0973387096774194	0.0231275147506533	0.000555116021989866	0.228571428571429	3111.58	47	19	0.238988636363636	0.897398028059921	0.000324292966469136	0.606060606060606
3158.61	199	111	0.0909032258064516	0.0167602273974927	0.00089061178880485	0.14	3158.61	199	75	0.294064516129032	0.016081274187154	0.000693627126515962	0.412698412698413	3158.61	199	36	0.0719408602150538	0.24632125906325	0.00125503341403929	0.181818181818182	3158.61	75	36	0.553846590909091	0.405646434586151	0.00056140628752333	0.855072463768116
3227.63	212	124	0.0680591397849462	0.152815676644191	0.000386753979359414	0.119047619047619	3227.63	212	90	0.075010752688172	0.0957816663524062	0.000448254240905581	0.142857142857143	3227.63	212	34	0.400005376344086	0.718449324207043	0.000272978495499006	0.603174603174603	3227.63	90	34	0.576772727272727	0.422979791902157	-0.000175275745406575	0.855072463768116
3231.65	18	5	0.386650537634409	0.224912697565168	0.0000179010495141216	0.48	3231.65	18	5	0.610677419354839	0.385774568403989	0.0000129098266460433	0.75	3231.65	18	0	0.367440860215054	0.303931631736011	2.71348118200665e-05	0.6	3231.65	5	0	0.620914772727273	0.709588691584596	0.0000142249851740232	0.855072463768116
3244.64	139	64	0.00103763440860215	0.00883822399797941	0.00092065508216569	0	3244.64	139	52	0.00725806451612903	0.0707402891434759	0.000924708844683101	0	3244.64	139	12	0.0505913978494624	0.0145955375638704	0.00091315562150848	0.133333333333333	3244.64	52	12	0.965954545454545	0.27344735704935	-0.0000115532231746208	0.988372093023256
3257.64	253	151	0.0079247311827957	0.0735948147550042	0.000848172066962679	0	3257.64	253	106	0.00620967741935484	0.0238651214678216	0.001055669088737	0	3257.64	253	45	0.364790322580645	0.844282135381484	0.000464302576680186	0.6	3257.64	106	45	0.149238636363636	0.122603614177048	-0.000591366512056813	0.428571428571429
3315.68	237	135	0.0219139784946237	0.00363493759173665	0.000642614093217601	0.03125	3315.68	237	96	0.0460645161290323	0.00123683812692785	0.000696115630315883	0.0857142857142857	3315.68	237	39	0.230817204301075	0.333591656633173	0.000543636249585779	0.477272727272727	3315.68	96	39	0.530823863636364	0.147404141203964	-0.000152479380730104	0.839285714285714
3345.69	219	125	0.531704301075269	0.492163070168269	0.0000596624678783299	0.625	3345.69	219	83	0.212225806451613	0.161869764746909	0.00013466909836733	0.339285714285714	3345.69	219	42	0.572123655913979	0.483836587008309	-7.90997985263197e-05	0.716216216216216	3345.69	83	42	0.142971590909091	0.130383890056637	-0.000213768896893649	0.423076923076923
3401.72	2	1	0.899768817204301	0.823405364704475	0.00000063890708856958	0.933333333333333	3401.72	2	1	0.824801075268817	0.899276577867767	-0.00000131428090428687	0.885057471264368	3401.72	2	0	0.506709677419355	0.498166819144713	4.252304875354e-06	0.701492537313433	3401.72	1	0	0.489346590909091	0.469703817336302	0.00000556658577964087	0.839285714285714
3431.73	258	159	0.00368279569892473	0.0296424452623341	0.00504039884374621	0	3431.73	258	111	0.0661774193548387	0.311771997216318	0.00389448941763242	0.128205128205128	3431.73	258	48	0.0118978494623656	0.0054318063061544	0.00716033128205671	0	3431.73	111	48	0.115784090909091	0.0895837177003084	0.0032658418644243	0.391304347826087
3519.78	258	157	0.000973118279569892	0.00535516151916821	0.00591327555248942	0	3519.78	258	109	0.0166397849462366	0.0106640270901655	0.00540148898902492	0.0454545454545455	3519.78	258	48	0.0191612903225806	0.0859618291956171	0.00686008069489875	0.0476190476190476	3519.78	109	48	0.41925	0.718188161986765	0.00145859170587383	0.787234042553192
3605.82	94	52	0.0731827956989247	0.233614439455548	0.000303168594469839	0.122448979591837	3605.82	94	37	0.025241935483871	0.251098143796062	0.000429635390147748	0.0454545454545455	3605.82	94	15	0.822376344086022	0.523164652789495	6.92050224657069e-05	0.895348837209302	3605.82	37	15	0.103323863636364	0.902163382742779	-0.000360430367682041	0.380952380952381
3618.81	252	153	0.291193548387097	0.455409365553239	-0.00047295545550878	0.393939393939394	3618.81	252	106	0.621489247311828	0.844339912650633	0.000211096145270291	0.753246753246753	3618.81	252	47	0.012505376344086	0.240149010712572	-0.00173845091695006	0.0476190476190476	3618.81	106	47	0.0177159090909091	0.27254038709658	-0.00194954706222035	0.1
3676.86	157	84	0.0746021505376344	0.0498541855503347	0.000454022264100425	0.122448979591837	3676.86	157	59	0.151311827956989	0.0565818046327613	0.000456314307860797	0.276595744680851	3676.86	157	25	0.282	0.2983388859901	0.000449781983143736	0.565217391304348	3676.86	59	25	0.962170454545455	0.791197582132342	-0.00000653232471706049	0.988372093023256
3680.88	15	6	0.112650537634409	0.256864081475536	0.000019728738262303	0.166666666666667	3680.88	15	3	0.0780430107526882	0.185391631353209	0.0000253727855327321	0.142857142857143	3680.88	15	3	0.676822580645161	0.791246536211415	9.28725081200905e-06	0.79746835443038	3680.88	3	3	0.225471590909091	0.413730819179828	-0.0000160855347207231	0.606060606060606
3693.87	188	99	0.00318279569892473	0.0928846474245681	0.000460964299986621	0	3693.87	188	67	0.0131720430107527	0.039038130605622	0.000484869203033651	0.0454545454545455	3693.87	188	32	0.101344086021505	0.78706342964716	0.000416740229349615	0.228571428571429	3693.87	67	32	0.663465909090909	0.198107381253374	-0.000068128973684036	0.855072463768116
3706.87	214	121	0.371801075268817	0.571211252846929	0.000070982833834517	0.465753424657534	3706.87	214	83	0.256188172043011	0.358574068005388	0.000103927209709361	0.383333333333333	3706.87	214	38	0.940682795698925	0.815277272953866	1.00357384660557e-05	0.956521739130435	3706.87	83	38	0.4280625	0.422417943464351	-0.0000938914712433051	0.787234042553192
3764.91	203	109	0.0303548387096774	0.0780225815257227	0.000121650938094577	0.0588235294117647	3764.91	203	76	0.0308440860215054	0.0504196368883906	0.000142788051469076	0.0714285714285714	3764.91	203	33	0.321822580645161	0.558208448893059	8.25472783517546e-05	0.584905660377358	3764.91	76	33	0.506676136363636	0.383784714438677	-0.0000602407731173215	0.839285714285714
3779.91	36	25	0.0725215053763441	0.829425912768215	-0.000196385089814944	0.122448979591837	3779.91	36	16	0.854994623655914	0.958614113747123	0.0000090154942841596	0.888888888888889	3779.91	36	9	0.00245698924731183	0.729371609374426	-0.000576376170398287	0	3779.91	16	9	0.0279602272727273	0.804480745720946	-0.000585391664682447	0.1
3792.90	258	154	0.387860215053763	0.889619613518348	0.00118474221408418	0.48	3792.90	258	107	0.597704301075269	0.698880123765662	0.000884337766651044	0.746666666666667	3792.90	258	47	0.413381720430108	0.401216101348065	0.00174049044183549	0.603174603174603	3792.90	107	47	0.599857954545455	0.298070518160743	0.000856152675184447	0.855072463768116
3822.91	4	0	0.11741935483871	0.102771248201153	0.00000876798288053332	0.178571428571429	3822.91	4	0	0.210913978494624	0.188768380450662	0.00000876798288053332	0.339285714285714	3822.91	4	0	0.352037634408602	0.334534742314305	8.76798288053332e-06	0.592592592592593	3822.91	0	0	NA	NA	NA	NA
3880.96	258	154	0.0036989247311828	0.107886662568294	0.00501814594001098	0	3880.96	258	108	0.0412204301075269	0.382572284867398	0.00445709167274886	0.0857142857142857	3880.96	258	46	0.0386827956989247	0.0612864462332929	0.0060560963344459	0.107142857142857	3880.96	108	46	0.216772727272727	0.259332885379521	0.00159900466169704	0.606060606060606
3910.97	7	1	0.368112903225806	0.114110797348053	0.00000342514524004512	0.465753424657534	3910.97	7	1	0.69252688172043	0.281120290630168	0.00000188311617040958	0.816455696202532	3910.97	7	0	0.189440860215054	0.19880189378543	6.27789901887088e-06	0.404761904761905	3910.97	1	0	0.4819375	0.469703817336302	0.00000439478284846131	0.839285714285714
3939.00	25	1	0.000919354838709677	0.000416250899157015	0.0000320849399989722	0	3939.00	25	0	0.00126881720430108	0.00070382509207593	0.0000377501150009623	0	3939.00	25	1	0.184043010752688	0.121279660638331	2.16043662452905e-05	0.4	3939.00	0	1	0.0538863636363636	0.0547950832696107	-0.0000161457487556718	0.25
3966.99	1	3	0.143005376344086	0.149737608450345	-0.0000016444773761055	0.203389830508475	3966.99	1	1	0.525661290322581	0.538512492838105	-0.00000064092595049591	0.684931506849315	3966.99	1	2	0.0298763440860215	0.0341718012292236	-3.50104751348325e-06	0.0740740740740741	3966.99	1	2	0.268585227272727	0.251911785820832	-0.00000286012156298733	0.657142857142857
4055.04	105	80	0.209758064516129	0.265841298215129	0.000133578320885156	0.285714285714286	4055.04	105	55	0.184994623655914	0.43853365830179	0.0001673789614215	0.296296296296296	4055.04	105	25	0.702784946236559	0.287525493252776	7.10471358929203e-05	0.8125	4055.04	55	25	0.402068181818182	0.66953627567633	-0.0000963318255285795	0.777777777777778
4068.04	180	101	0.315268817204301	0.733551949990177	0.0000451780444691191	0.426470588235294	4068.04	180	74	0.238516129032258	0.612650776868528	0.0000606928791613957	0.355932203389831	4068.04	180	27	0.827322580645161	0.939946375045246	1.64756002884075e-05	0.895348837209302	4068.04	74	27	0.497153409090909	0.614175997086407	-0.0000442172788729882	0.839285714285714
4128.09	4	2	0.144532258064516	0.544608998286789	-0.00000710500496666417	0.203389830508475	4128.09	4	1	0.861564516129032	0.626793563921483	0.00000049880587930494	0.888888888888889	4128.09	4	1	0.00856989247311828	0.0970921702946246	-2.1172055031707e-05	0	4128.09	1	1	0.0546193181818182	0.0891715215765812	-0.000021670860911012	0.25
4242.13	255	149	0.0115913978494624	0.684141684985557	0.00248183287744962	0	4242.13	255	104	0.0545430107526882	0.950783008783914	0.0023682284537062	0.108108108108108	4242.13	255	45	0.103586021505376	0.374240346391765	0.00269200106137495	0.25	4242.13	104	45	0.473181818181818	0.536409123454129	0.000323772607668752	0.836734693877551
4272.14	2	0	0.286123655913978	0.250427031678821	0.000004191378624754	0.393939393939394	4272.14	2	0	0.397629032258065	0.355128239225849	0.000004191378624754	0.560606060606061	4272.14	2	0	0.53897311827957	0.498166819144713	4.191378624754e-06	0.716216216216216	4272.14	0	0	NA	NA	NA	NA
4330.18	244	141	0.555543010752688	0.96668715908388	-0.0000827695286677943	0.634146341463415	4330.18	244	97	0.538795698924731	0.884479236553994	-0.0000982986475965145	0.684931506849315	4330.18	244	44	0.797177419354839	0.767663503113485	-5.40406586496617e-05	0.891566265060241	4330.18	97	44	0.854482954545455	0.713195319218687	0.0000442579889468528	0.974358974358974
4416.22	23	1	0.0206344086021505	0.00611324641285813	0.000106411391644689	0.03125	4416.22	23	0	0.0135591397849462	0.00119257486879024	0.000136661860891128	0.0454545454545455	4416.22	23	1	0.544209677419355	0.573643068438807	5.04480235387769e-05	0.716216216216216	4416.22	0	1	0.0128238636363636	0.00617768989810458	-0.0000862138373523509	0
4429.21	90	48	0.352327956989247	0.92200149744088	-0.0000237496023763734	0.457142857142857	4429.21	90	30	0.843612903225806	0.354930335692736	0.00000542778546152055	0.888888888888889	4429.21	90	18	0.0329139784946237	0.132678668631094	-7.77277698764772e-05	0.0740740740740741	4429.21	30	18	0.0471079545454545	0.0682216445476883	-0.0000831555553379977	0.230769230769231
4504.27	31	34	0.000172043010752688	0.00222054763540098	-0.0000487593672893722	0	4504.27	31	26	0.00105913978494624	0.00311493458890607	-0.0000439361596152271	0	4504.27	31	8	0.00246236559139785	0.0616677815137104	-5.76823014865406e-05	0	4504.27	26	8	0.637982954545455	0.770793210842386	-0.0000137461418713135	0.855072463768116
4590.31	55	49	0.00251075268817204	0.0224652936528174	-0.0000439551600729586	0	4590.31	55	32	0.00805913978494624	0.0333256240631169	-0.0000427824248803382	0	4590.31	55	17	0.0267903225806452	0.154719007409156	-4.61247201793064e-05	0.0740740740740741	4590.31	32	17	0.904823863636364	0.855184509014114	-0.0000033422952989682	0.987654320987654
4603.30	200	103	0.0804408602150538	0.544125754537224	0.00102928368323657	0.122448979591837	4603.30	200	75	0.152166666666667	0.879310930624752	0.00105001626818685	0.276595744680851	4603.30	200	28	0.311715053763441	0.335341787908618	0.000990928401078544	0.58	4603.30	75	28	0.793573863636364	0.483537485724507	-0.0000590878671083088	0.948051948051948
4691.36	192	98	0.491327956989247	0.777387616881723	-0.0000344430241164355	0.582278481012658	4691.36	192	73	0.335790322580645	0.403295698231675	-0.0000533254265641421	0.476923076923077	4691.36	192	25	0.995537634408602	0.501916170231991	4.89420411821839e-07	1	4691.36	73	25	0.534744318181818	0.332439307135819	0.0000538148469759639	0.839285714285714
4777.39	1	0	0.432844086021505	0.418308878907855	0.00000241807939464919	0.526315789473684	4777.39	1	0	0.53358064516129	0.515684500787848	0.00000241807939464919	0.684931506849315	4777.39	1	0	0.655720430107527	0.635353413186252	2.41807939464919e-06	0.79746835443038	4777.39	0	0	NA	NA	NA	NA
4878.44	0	0	NA	NA	NA	NA	4878.44	0	0	NA	NA	NA	NA	4878.44	0	0	NA	NA	NA	NA	4878.44	0	0	NA	NA	NA	NA
4951.48	0	0	NA	NA	NA	NA	4951.48	0	0	NA	NA	NA	NA	4951.48	0	0	NA	NA	NA	NA	4951.48	0	0	NA	NA	NA	NA
4953.49	11	23	0.000172043010752688	0.000430564706006425	-0.000022266320965273	0	4953.49	11	14	0.00148387096774194	0.00283548526114561	-0.0000196349640399043	0	4953.49	11	9	0.00106989247311828	0.00161794584256507	-2.71343312772052e-05	0	4953.49	14	9	0.593181818181818	0.650550565834098	-0.0000074993672373009	0.855072463768116
5052.53	17	3	0.32610752688172	0.170300826677301	0.0000107049531187756	0.434782608695652	5052.53	17	0	0.032010752688172	0.00573206239843694	0.0000245058941360044	0.0714285714285714	5052.53	17	3	0.409290322580645	0.349522710999351	-1.48267877630978e-05	0.603174603174603	5052.53	0	3	0.00227272727272727	0.000735496104684159	-0.0000393326818991022	0
5140.58	31	16	0.991075268817204	0.798891851957069	0.00000013732146662347	0.989247311827957	5140.58	31	11	0.910806451612903	0.590942998444938	0.0000014632165726591	0.934065934065934	5140.58	31	5	0.902559139784946	0.785449850310037	-2.31558447954244e-06	0.923076923076923	5140.58	11	5	0.8293125	0.539224196297686	-0.00000377880105220154	0.948051948051948
5226.62	0	0	NA	NA	NA	NA	5226.62	0	0	NA	NA	NA	NA	5226.62	0	0	NA	NA	NA	NA	5226.62	0	0	NA	NA	NA	NA
5327.67	0	0	NA	NA	NA	NA	5327.67	0	0	NA	NA	NA	NA	5327.67	0	0	NA	NA	NA	NA	5327.67	0	0	NA	NA	NA	NA
5400.71	0	0	NA	NA	NA	NA	5400.71	0	0	NA	NA	NA	NA	5400.71	0	0	NA	NA	NA	NA	5400.71	0	0	NA	NA	NA	NA
5501.75	5	1	0.185591397849462	0.240004660315181	0.00000478876915569347	0.266666666666667	5501.75	5	0	0.233650537634409	0.141015482458969	0.00000532816849912364	0.355932203389831	5501.75	5	1	0.551655913978495	0.879082009148839	3.79088037034767e-06	0.716216216216216	5501.75	0	1	NA	0.177692647421276	NA	NA
5688.84	0	0	NA	NA	NA	NA	5688.84	0	0	NA	NA	NA	NA	5688.84	0	0	NA	NA	NA	NA	5688.84	0	0	NA	NA	NA	NA
983.51	149	92	0.0145268817204301	0.437046133245277	-0.000208191646946824	0.03125	983.51	149	63	0.0448387096774194	0.603017978945073	-0.000177546029750681	0.0857142857142857	983.51	149	29	0.0231881720430108	0.447266075889789	-0.00026488603875969	0.0476190476190476	983.51	63	29	0.6498125	0.752243749070471	-0.000087340009009009	0.855072463768116

## Sheet: AF17B_Metastasis_NSTgroup
pN0 vs pNx (NST samples)							pN0 vs pN1 (NST samples)							pN0 vs pN2+pN3 (NST samples)							pN1 vs pN2+pN3 (NST samples)
m/z	N (pN0)	N (pNx)	P-value ROOTS	P-value Wilcox	Log2FC	FDR	m/z	N (pN0)	N (pN1)	P-value ROOTS	P-value Wilcox	Log2FC	FDR	m/z	N (pN0)	N (pN2+pN3)	P-value ROOTS	P-value Wilcox	Log2FC	FDR	m/z	N (pN1)	N (pN2+pN3)	P-value ROOTS	P-value Wilcox	Log2FC	FDR
1157.60	88	61	0.00227472527472527	0.916435146817568	-0.00107121117355727	0	1157.60	88	41	0.00663186813186813	0.648678487341564	-0.000919233377840023	0	1157.60	88	20	0.000906593406593407	0.609581429895343	-0.00139205318673812	0	1157.60	41	20	0.607964285714286	0.907550638779981	-0.000472819808898093	0.954545454545455
1187.61	57	47	0.000857142857142857	0.295292409611042	-0.000397521185408227	0	1187.61	57	30	0.0132032967032967	0.659431182357305	-0.000227269109291574	0	1187.61	57	17	0.000043956043956044	0.132154091520207	-0.00075694223498783	0	1187.61	30	17	0.0505714285714286	0.253576984450139	-0.000529673125696256	0.375
1350.69	44	46	0.0354395604395604	0.0891885086231492	-0.000212462397291726	0.0588235294117647	1350.69	44	33	0.0139340659340659	0.0325873259007688	-0.000291135696314205	0.0434782608695652	1350.69	44	13	0.608598901098901	0.875908052000001	-0.0000463743215776036	0.756756756756757	1350.69	33	13	0.276636904761905	0.153381405801366	0.000244761374736602	0.851851851851852
1361.70	74	66	0.000269230769230769	0.143409775746733	-0.0012699564510696	0	1361.70	74	43	0.00162637362637363	0.170896572771073	-0.00088620913702465	0	1361.70	74	23	0.0000989010989010989	0.368434332022613	-0.00208008966960895	0	1361.70	43	23	0.128482142857143	0.824799666395501	-0.0011938805325843	0.705882352941177
1432.74	61	50	0.0168351648351648	0.965861937011897	-0.000108589800181381	0.0357142857142857	1432.74	61	30	0.111846153846154	0.358694317258834	-0.0000695900822822253	0.204545454545455	1432.74	61	20	0.00204945054945055	0.119018545118037	-0.000190922537968487	0	1432.74	30	20	0.235458333333333	0.0551208609357571	-0.000121332455686262	0.76
1595.81	96	84	0.00000549450549450549	0.0000578494638097739	-0.00576635570384193	0	1595.81	96	57	0.0000604395604395604	0.000174830659099475	-0.0049109328859991	0	1595.81	96	27	0	0.0127762574757324	-0.0075722483192879	0	1595.81	57	27	0.323547619047619	0.701639282275998	-0.0026613154332888	0.870967741935484
1606.83	96	80	0.0000274725274725275	0.00471689109621039	-0.0006164614183123	0	1606.83	96	54	0.000318681318681319	0.0216615649831064	-0.00055136862184374	0	1606.83	96	26	0.0000604395604395604	0.0214184031123296	-0.000753879544190373	0	1606.83	54	26	0.586178571428571	0.493444135057371	-0.000202510922346633	0.954545454545455
1677.87	3	0	0.11017032967033	0.104636525763285	0.000043237814357338	0.183673469387755	1677.87	3	0	0.182478021978022	0.181690334932371	0.000043237814357338	0.277777777777778	1677.87	3	0	0.373164835164835	0.360367673960809	0.000043237814357338	0.618181818181818	1677.87	0	0	NA	NA	NA	NA
1799.91	96	83	0.00000549450549450549	0.000441579101971452	-0.00254715764584664	0	1799.91	96	56	0.0000384615384615385	0.000953848373250562	-0.00223289432277673	0	1799.91	96	27	0.0000604395604395604	0.0327162237955167	-0.00321060243899422	0	1799.91	56	27	0.390166666666667	0.81076221271956	-0.000977708116217483	0.911111111111111
1810.93	95	81	0.011510989010989	0.199948475653793	-0.000659104301749162	0	1810.93	95	55	0.0455	0.479221908179103	-0.000531440688280952	0.09375	1810.93	95	26	0.0110934065934066	0.113519657573841	-0.000928616374626496	0	1810.93	55	26	0.459196428571429	0.410110007384326	-0.000397175686345545	0.911111111111111
1840.94	93	72	0.0328131868131868	0.893901735775831	-0.000379066390164085	0.0588235294117647	1840.94	93	51	0.0646538461538462	0.860694165358682	-0.000354689557224949	0.117647058823529	1840.94	93	21	0.0294945054945055	0.567712749832332	-0.000430528593035594	0.1	1840.94	51	21	0.858672619047619	0.638362935342178	-0.0000758390358106455	0.96
1851.96	81	72	0.888840659340659	0.534057959182255	0.0000213550873475379	0.931034482758621	1851.96	81	49	0.330906593406593	0.268874755463116	0.000150904883661118	0.446153846153846	1851.96	81	23	0.259807692307692	0.643953939892695	-0.000252138927092243	0.479166666666667	1851.96	49	23	0.0394464285714286	0.398634911771902	-0.000403043810753361	0.285714285714286
1881.97	65	57	0.204571428571429	0.842792730020987	-0.000105632744079752	0.305084745762712	1881.97	65	37	0.811527472527472	0.385857760651354	-0.0000209910958583063	0.850574712643678	1881.97	65	20	0.0113351648351648	0.0682282645613073	-0.000284320668102805	0	1881.97	37	20	0.0696011904761905	0.0215171561446931	-0.000263329572244499	0.444444444444444
1922.99	2	0	0.204192307692308	0.187279638316353	0.0000191162031828928	0.298245614035088	1922.99	2	0	0.298730769230769	0.278492025952289	0.0000191162031828928	0.426229508196721	1922.99	2	0	0.483703296703297	0.459833038522784	0.0000191162031828928	0.701492537313433	1922.99	0	0	NA	NA	NA	NA
1998.01	96	82	0.00297252747252747	0.00816659274871779	-0.000918677650952604	0	1998.01	96	55	0.00341208791208791	0.0241499721769731	-0.00104556334089573	0	1998.01	96	27	0.108840659340659	0.0473907572778301	-0.000650807861072682	0.266666666666667	1998.01	55	27	0.482738095238095	1	0.000394755479823044	0.911111111111111
2004.01	94	80	0.00000549450549450549	0.00204335402120901	-0.00151621306590891	0	2004.01	94	53	0.000307692307692308	0.0125490267393015	-0.00122455201713681	0	2004.01	94	27	0.000032967032967033	0.0115168771690471	-0.00213194194664999	0	2004.01	53	27	0.214839285714286	0.383417860810058	-0.000907389929513182	0.76
2015.03	82	70	0.00897252747252747	0.201628386662057	-0.000379727489138014	0	2015.03	82	47	0.00410989010989011	0.149185464115538	-0.000487914919844815	0	2015.03	82	23	0.170637362637363	0.702096792118612	-0.000151331802090324	0.378378378378378	2015.03	47	23	0.302714285714286	0.644947238766375	0.000336583117754491	0.870967741935484
2045.04	89	73	0.182648351648352	0.698548028130999	-0.000226713476779307	0.277777777777778	2045.04	89	50	0.22660989010989	0.83551959882555	-0.000227968234741114	0.344827586206897	2045.04	89	23	0.253549450549451	0.627009025766227	-0.00022406454330438	0.468085106382979	2045.04	50	23	0.991863095238095	0.832930375717255	0.00000390369143673424	1
2056.06	96	84	0.0458791208791209	0.362625349168933	-0.000862385826643169	0.0769230769230769	2056.06	96	57	0.34967032967033	0.502975035407521	-0.000479531535175146	0.46969696969697	2056.06	96	27	0.00247252747252747	0.00246461815450061	-0.00167063377529788	0	2056.06	57	27	0.170440476190476	0.0157964927885967	-0.00119110224012274	0.722222222222222
2086.07	96	83	0.552697802197802	0.521622814303081	0.00100437954065082	0.666666666666667	2086.07	96	57	0.315489010989011	0.413935886385595	0.00179822600209853	0.444444444444444	2086.07	96	26	0.797192307692308	0.968318806541876	-0.000671518544627669	0.901234567901235	2086.07	57	26	0.392244047619048	0.4378701496456	-0.0024697445467262	0.911111111111111
2097.08	48	24	0.000434065934065934	0.00154858518133507	0.000240106692132773	0	2097.08	48	15	0.000472527472527473	0.00148495895464271	0.000274975060810569	0	2097.08	48	9	0.147076923076923	0.134014419316916	0.000166495691590759	0.342857142857143	2097.08	15	9	0.217714285714286	0.374010032339401	-0.000108479369219809	0.76
2127.09	8	7	0.622450549450549	0.935634907833915	-0.0000309527958313193	0.74025974025974	2127.09	8	5	0.517098901098901	0.866764150835704	-0.0000471859782970548	0.594936708860759	2127.09	8	2	0.969807692307692	0.92296940970961	0.00000331725604078873	0.977777777777778	2127.09	5	2	0.65827380952381	0.779680784453834	0.0000505032343378435	0.954545454545455
2172.10	96	81	0.0014010989010989	0.0199740756070256	-0.00111173153418868	0	2172.10	96	54	0.000994505494505494	0.00776105132773806	-0.0012303683318143	0	2172.10	96	27	0.0507527472527473	0.519162920530909	-0.000861276072534589	0.12	2172.10	54	27	0.640934523809524	0.186250995477899	0.000369092259279707	0.954545454545455
2202.11	74	65	0.000186813186813187	0.000833024117242588	-0.001248937013673	0	2202.11	74	43	0.000164835164835165	0.00267642587351604	-0.00146589077000559	0	2202.11	74	22	0.0402802197802198	0.023977528791766	-0.000790923528081984	0.1	2202.11	43	22	0.322630952380952	0.429560175926473	0.000674967241923606	0.870967741935484
2208.11	94	81	0.000131868131868132	0.00376202404718721	-0.00167576392658168	0	2208.11	94	55	0.000445054945054945	0.0125508764793677	-0.00167871396140404	0	2208.11	94	26	0.00566483516483516	0.0332168780955699	-0.00166953607529005	0	2208.11	55	26	0.99272619047619	0.795941177787979	0.00000917788611398771	1
2243.14	55	52	0.832752747252747	0.781390056605745	-0.0000450253523393892	0.894117647058824	2243.14	55	35	0.985203296703297	0.761715318620854	-0.00000437688469588854	0.989010989010989	2243.14	55	17	0.66778021978022	0.276870659293505	-0.000130838784031224	0.792207792207792	2243.14	35	17	0.708238095238095	0.221759284879411	-0.000126461899335336	0.954545454545455
2260.16	96	84	0.0414505494505494	0.101281370031208	0.0246541529149138	0.0769230769230769	2260.16	96	57	0.0511703296703297	0.110015252915144	0.0269191308861033	0.09375	2260.16	96	27	0.24017032967033	0.367445456733282	0.0198725327535136	0.456521739130435	2260.16	57	27	0.75422619047619	0.539893745708094	-0.00704659813258976	0.955223880597015
2301.18	96	79	0.0812527472527473	0.012661181896298	0.000788465205451963	0.142857142857143	2301.18	96	54	0.076989010989011	0.0132349263182713	0.000879618603060547	0.15	2301.18	96	25	0.367626373626374	0.194136150228377	0.000596030254944954	0.611111111111111	2301.18	54	25	0.730809523809524	0.81817848668381	-0.000283588348115593	0.954545454545455
2331.19	23	10	0.00616483516483517	0.0223740262468729	0.000170392712090735	0	2331.19	23	7	0.00663736263736264	0.0383099766629174	0.000191641973261176	0	2331.19	23	3	0.241554945054945	0.180373265169566	0.000125533160730914	0.456521739130435	2331.19	7	3	0.354208333333333	0.986413637901354	-0.0000661088125302623	0.878787878787879
2376.20	78	70	0.0194010989010989	0.148489054374288	-0.000298302950478059	0.0357142857142857	2376.20	78	49	0.00377472527472527	0.0493896732158865	-0.000409893334472465	0	2376.20	78	21	0.74006043956044	0.919394995981012	-0.0000627232509343124	0.871794871794872	2376.20	49	21	0.161303571428571	0.16392894724565	0.000347170083538153	0.705882352941177
2406.21	35	32	0.0106318681318681	0.259018110883513	-0.000695601359746217	0	2406.21	35	21	0.0175659340659341	0.383154065378873	-0.000707991858510133	0.0434782608695652	2406.21	35	11	0.051467032967033	0.319612731677642	-0.000669443640133504	0.12	2406.21	21	11	0.946434523809524	0.921380908295696	0.0000385482183766293	1
2412.21	25	23	0.226098901098901	0.521465157070943	-0.00065762727656105	0.306451612903226	2412.21	25	16	0.178263736263736	0.491856828349619	-0.000786063915482468	0.277777777777778	2412.21	25	7	0.606620879120879	0.802965149933081	-0.000386483261060279	0.756756756756757	2412.21	16	7	0.699488095238095	0.714536270922559	0.000399580654422189	0.954545454545455
2434.25	3	0	0.106703296703297	0.104636525763285	0.000159141950183439	0.173913043478261	2434.25	3	0	0.177714285714286	0.181690334932371	0.000159141950183439	0.277777777777778	2434.25	3	0	0.365758241758242	0.360367673960809	0.000159141950183439	0.611111111111111	2434.25	0	0	NA	NA	NA	NA
2447.24	96	84	0.208835164835165	0.0898821992314549	0.00311009470333484	0.305084745762712	2447.24	96	57	0.137456043956044	0.0822551877840941	0.0039717148056958	0.229166666666667	2447.24	96	27	0.748950549450549	0.425222423999054	0.00129111893168393	0.873417721518987	2447.24	57	27	0.470452380952381	0.552633682269658	-0.00268059587401186	0.911111111111111
2505.28	96	80	0.0337032967032967	0.00271937963998729	0.00147936922337248	0.0588235294117647	2505.28	96	55	0.0479725274725275	0.005322891800822	0.00155172666921902	0.09375	2505.28	96	25	0.188604395604396	0.0610947807321286	0.00132661461547422	0.4	2505.28	55	25	0.862077380952381	0.840587408837459	-0.000225112053744805	0.960526315789474
2621.33	96	84	0.920461538461538	0.261626301434955	0.00076744438850096	0.933333333333333	2621.33	96	57	0.55410989010989	0.95636363026137	-0.00469441098296447	0.617283950617284	2621.33	96	27	0.173593406593407	0.0214184031123296	0.0122980279504836	0.384615384615385	2621.33	57	27	0.19514880952381	0.150815463704892	0.016992438933448	0.76
2662.36	96	84	0	0.00000625853303085356	-0.00375174540431057	0	2662.36	96	57	0.0000989010989010989	0.000993092771753677	-0.0019824616739287	0	2662.36	96	27	0	0.0000176685872999898	-0.00748689994622786	0	2662.36	57	27	0.000351190476190476	0.0269354588489504	-0.00550443827229916	0
2692.37	32	21	0.480972527472528	0.25837440131704	0.0000690845292744856	0.602739726027397	2692.37	32	13	0.452736263736264	0.195015635376903	0.0000830102491182559	0.552631578947368	2692.37	32	8	0.791626373626374	0.766220490518925	0.0000396857873820818	0.901234567901235	2692.37	13	8	0.798410714285714	0.480575411919678	-0.0000433244617361741	0.96
2709.38	96	82	0.0900274725274725	0.0909733158139723	0.00263031280330607	0.155555555555556	2709.38	96	57	0.0713571428571429	0.0680702796213577	0.00311161865769852	0.131578947368421	2709.38	96	25	0.454604395604396	0.51916224685113	0.00161422266625534	0.701492537313433	2709.38	57	25	0.61210119047619	0.673447296215088	-0.00149739599144317	0.954545454545455
2795.42	8	12	0.0341813186813187	0.16292277346666	-0.00107426303457994	0.0588235294117647	2795.42	8	7	0.0942307692307692	0.366408672099911	-0.000910141128605366	0.170731707317073	2795.42	8	5	0.0270879120879121	0.105177065424409	-0.00142074261385961	0.0555555555555556	2795.42	7	5	0.658827380952381	0.498536564118902	-0.000510601485254244	0.954545454545455
2808.41	96	84	0.0776868131868132	0.07335092683351	-0.0098811536846173	0.142857142857143	2808.41	96	57	0.248038461538462	0.12411053642203	-0.00686046257139373	0.372881355932203	2808.41	96	27	0.0501483516483517	0.185875558965158	-0.0162581682569782	0.12	2808.41	57	27	0.341119047619048	0.870659268829199	-0.00939770568558446	0.875
2866.46	96	81	0.0117417582417582	0.107397164950469	0.00158087587308077	0	2866.46	96	54	0.0284230769230769	0.117778279405625	0.00164850402175655	0.0714285714285714	2866.46	96	27	0.137236263736264	0.370702402327577	0.00143810533698746	0.333333333333333	2866.46	54	27	0.818892857142857	0.715887513223593	-0.000210398684769086	0.96
2896.47	95	79	0.21910989010989	0.225168838603483	0.000355223710156232	0.306451612903226	2896.47	95	55	0.174241758241758	0.183451525367606	0.000408618618062009	0.277777777777778	2896.47	95	24	0.579043956043956	0.668849418052269	0.000242501126799589	0.756756756756757	2896.47	55	24	0.750142857142857	0.533537926560603	-0.00016611749126242	0.954545454545455
2969.51	3	3	0.663104395604396	0.839253079464498	-0.0000625035971592463	0.772151898734177	2969.51	3	3	0.354296703296703	0.483107732785647	-0.000155488687009602	0.477611940298507	2969.51	3	0	0.359747252747253	0.360367673960809	0.000133798259191505	0.611111111111111	2969.51	3	0	0.24202380952381	0.233427809182245	0.000289286946201108	0.76
2982.50	96	84	0.325131868131868	0.721105829262439	-0.00900773583006546	0.439393939393939	2982.50	96	57	0.0995604395604396	0.462968552115992	-0.0164482798093478	0.186046511627907	2982.50	96	27	0.59960989010989	0.671080461366396	0.00670007923730832	0.756756756756757	2982.50	57	27	0.108232142857143	0.234976652274992	0.0231483590466561	0.666666666666667
3012.51	17	8	0.445978021978022	0.138661943164443	0.0000477094671292738	0.563380281690141	3012.51	17	7	0.725637362637363	0.415765242455515	0.0000249058998179571	0.785714285714286	3012.51	17	1	0.267928571428571	0.0846211758544521	0.0000958503314531646	0.489795918367347	3012.51	7	1	0.435589285714286	0.24363837719939	0.0000709444316352075	0.911111111111111
3023.53	54	53	0.00000549450549450549	0.00539418495831699	-0.00127972233436269	0	3023.53	54	35	0.000884615384615385	0.0668791044066283	-0.000685852291617873	0	3023.53	54	18	0	0.0029126372351673	-0.00253344798015731	0	3023.53	35	18	0.00201190476190476	0.0660961431368371	-0.00184759568853944	0
3040.55	38	12	0.0127637362637363	0.000661962188116917	0.000234993268116112	0	3040.55	38	8	0.00265384615384615	0.00170182523089889	0.000291817843955006	0	3040.55	38	4	0.491373626373626	0.0577459098717324	0.000115030274678447	0.701492537313433	3040.55	8	4	0.243202380952381	0.807261268471514	-0.00017678756927656	0.769230769230769
3053.54	10	10	0.753598901098901	0.726725907946959	-0.00000890427111756234	0.841463414634146	3053.54	10	10	0.224461538461538	0.194263056647487	-0.0000394554202519328	0.339285714285714	3053.54	10	0	0.100774725274725	0.0829099885746011	0.0000555925992772198	0.266666666666667	3053.54	10	0	0.020327380952381	0.0219996478546578	0.0000950480195291526	0.2
3070.56	96	84	0.00527472527472527	0.00830608790271759	0.00549553480024114	0	3070.56	96	57	0.00829120879120879	0.0110369254143833	0.00571709707556764	0	3070.56	96	27	0.0841318681318681	0.13201889926129	0.0050277922189963	0.222222222222222	3070.56	57	27	0.856892857142857	0.788563860707427	-0.000689304856571343	0.96
3111.58	49	33	0.291043956043956	0.120421694207804	0.000106849759250099	0.40625	3111.58	49	26	0.382016483516484	0.377111315359348	0.0000949184857380077	0.5	3111.58	49	7	0.396428571428571	0.064051165008644	0.000132038003331182	0.631578947368421	3111.58	26	7	0.83372619047619	0.199577989743983	0.0000371195175931741	0.96
3158.61	82	53	0.126714285714286	0.0121742135962373	0.000789802466326326	0.2	3158.61	82	35	0.184247252747253	0.00985080091051841	0.000779630508709655	0.290909090909091	3158.61	82	18	0.199115384615385	0.250375590198208	0.000811276599072633	0.404761904761905	3158.61	35	18	0.974291666666667	0.479199278205992	0.0000316460903629781	1
3227.63	81	66	0.136934065934066	0.182494859645434	0.000360827358040328	0.211538461538462	3227.63	81	45	0.12656043956044	0.165490660322725	0.000411490239361079	0.217391304347826	3227.63	81	21	0.518736263736264	0.554444645397272	0.000253872386363188	0.701492537313433	3227.63	45	21	0.673880952380952	0.700236107683136	-0.000157617852997891	0.954545454545455
3231.65	6	1	0.195071428571429	0.0860935496793438	0.0000139399403844419	0.298245614035088	3231.65	6	1	0.404950549450549	0.212924847955645	0.0000110714957758119	0.521428571428571	3231.65	6	0	0.203236263736264	0.187576434603429	0.0000199955456693275	0.404761904761905	3231.65	1	0	0.539827380952381	0.507486476219769	0.00000892404989351556	0.9375
3244.64	40	32	0.70882967032967	0.684445427785393	0.000065802012997455	0.8125	3244.64	40	29	0.40610989010989	0.33892824177015	-0.000161233668319458	0.521428571428571	3244.64	40	3	0.0203131868131868	0.0102971129227598	0.00054509956244427	0.0555555555555556	3244.64	29	3	0.004375	0.00191316787922391	0.000706333230763728	0
3257.64	94	78	0.131313186813187	0.135567003386126	0.000554193409124615	0.211538461538462	3257.64	94	54	0.122532967032967	0.0554746441562566	0.000638154162426322	0.217391304347826	3257.64	94	24	0.493049450549451	0.939115851032012	0.000376942929932122	0.701492537313433	3257.64	54	24	0.683297619047619	0.157666562637977	-0.0002612112324942	0.954545454545455
3315.68	90	68	0.00897252747252747	0.0488142468692093	0.000456654050469191	0	3315.68	90	47	0.0301043956043956	0.0775353263793394	0.000445076876231468	0.0714285714285714	3315.68	90	21	0.0913571428571429	0.181642174947098	0.000481094751637717	0.25	3315.68	47	21	0.881279761904762	0.87021568304901	0.0000360178754062483	0.961038961038961
3345.69	83	64	0.895027472527473	0.558343315196185	0.000016270596329771	0.931818181818182	3345.69	83	42	0.856543956043956	0.225792362718512	0.0000240747136439879	0.876404494382023	3345.69	83	22	0.999164835164835	0.477763468171651	-0.00000020476244468699	1	3345.69	42	22	0.912970238095238	0.393441473975166	-0.0000242794760886749	0.974683544303797
3401.72	0	0	NA	NA	NA	NA	3401.72	0	0	NA	NA	NA	NA	3401.72	0	0	NA	NA	NA	NA	3401.72	0	0	NA	NA	NA	NA
3431.73	96	84	0.0421483516483517	0.0882650585125606	0.00300138341757411	0.0769230769230769	3431.73	96	57	0.108978021978022	0.188475052218936	0.00266937016641974	0.186046511627907	3431.73	96	27	0.111818681318681	0.133594255764356	0.00370230028112221	0.290322580645161	3431.73	57	27	0.672785714285714	0.565519356444451	0.00103293011470246	0.954545454545455
3519.78	96	82	0.0138791208791209	0.0146254266359044	0.002469513517517	0.0357142857142857	3519.78	96	55	0.0392967032967033	0.0126857094909256	0.00246216954190955	0.0714285714285714	3519.78	96	27	0.0832472527472528	0.244419361309379	0.00248501746602163	0.222222222222222	3519.78	55	27	0.990255952380952	0.472552503383746	0.0000228479241120849	1
3605.82	18	24	0.321192307692308	0.12130395934711	-0.000147401502049763	0.439393939393939	3605.82	18	18	0.233401098901099	0.0752582560555389	-0.000200010995100377	0.344827586206897	3605.82	18	6	0.884159340659341	0.661964156087127	-0.0000363370167206886	0.941860465116279	3605.82	18	6	0.454797619047619	0.383772141507219	0.000163673978379688	0.911111111111111
3618.81	94	79	0.0915879120879121	0.118452888898508	-0.00139131286903268	0.155555555555556	3618.81	94	52	0.768912087912088	0.374149675471222	-0.000198800006134048	0.823529411764706	3618.81	94	27	0.0049010989010989	0.0594258555504242	-0.0039088400240409	0	3618.81	52	27	0.0155297619047619	0.195968771505116	-0.00371004001790685	0
3676.86	55	38	0.0726428571428571	0.159132014139787	0.000164064803704096	0.125	3676.86	55	25	0.131813186813187	0.183860424211423	0.000159166124898515	0.229166666666667	3676.86	55	13	0.218703296703297	0.406985818638298	0.000174406458960324	0.441860465116279	3676.86	25	13	0.904755952380952	0.875132461585312	0.0000152403340618092	0.974358974358974
3680.88	2	0	0.224285714285714	0.187279638316353	0.00000944570613809171	0.306451612903226	3680.88	2	0	0.322395604395604	0.278492025952289	0.00000944570613809171	0.446153846153846	3680.88	2	0	0.509824175824176	0.459833038522784	0.00000944570613809171	0.701492537313433	3680.88	0	0	NA	NA	NA	NA
3693.87	71	53	0.993917582417582	0.468477848570855	-0.00000062987134454094	1	3693.87	71	35	0.724384615384615	0.554079608381068	-0.0000386364835710207	0.785714285714286	3693.87	71	18	0.497967032967033	0.561559701229184	0.0000796063100224719	0.701492537313433	3693.87	35	18	0.469029761904762	0.945153936147473	0.000118242793593493	0.911111111111111
3706.87	83	64	0.78417032967033	0.669296484848085	-0.0000251535969973056	0.867469879518072	3706.87	83	43	0.544686813186813	0.740568291457253	-0.000062820302856987	0.617283950617284	3706.87	83	21	0.614620879120879	0.711118546653269	0.0000543650042620215	0.756756756756757	3706.87	43	21	0.458184523809524	0.923180199956302	0.000117185307119009	0.911111111111111
3764.91	86	54	0.0215824175824176	0.0226582306761448	0.000168731145793535	0.0357142857142857	3764.91	86	35	0.035489010989011	0.0274924825036597	0.000176660835215463	0.0714285714285714	3764.91	86	19	0.144763736263736	0.201958408699904	0.000151990690347244	0.342857142857143	3764.91	35	19	0.857077380952381	0.694958140480246	-0.0000246701448682183	0.96
3779.91	14	15	0.0427032967032967	0.366685305537899	-0.000120906650305282	0.0769230769230769	3779.91	14	9	0.0552307692307692	0.603819993191502	-0.000128785587520144	0.117647058823529	3779.91	14	6	0.12517032967033	0.272016042796077	-0.00010427333840724	0.3125	3779.91	9	6	0.855345238095238	0.635938932385547	0.0000245122491129039	0.96
3792.90	96	79	0.333593406593407	0.361110740782457	-0.00144226287059192	0.447761194029851	3792.90	96	53	0.49078021978022	0.407492287053255	-0.0011630902039404	0.571428571428571	3792.90	96	26	0.321159340659341	0.547264535351224	-0.00203162738907848	0.58	3792.90	53	26	0.742410714285714	0.946541273763371	-0.000868537185138076	0.954545454545455
3822.91	1	0	0.375159340659341	0.355341353716092	0.00000308836130273691	0.485507246376812	3822.91	1	0	0.476708791208791	0.449029913293859	0.00000308836130273691	0.552631578947368	3822.91	1	0	0.639912087912088	0.609569383082747	0.00000308836130273691	0.776315789473684	3822.91	0	0	NA	NA	NA	NA
3880.96	96	79	0.247763736263736	0.226821334285651	0.000836182754224507	0.341269841269841	3880.96	96	54	0.495956043956044	0.366110452281239	0.000585750827320774	0.576923076923077	3880.96	96	25	0.162961538461538	0.267421297348927	0.00136487237768794	0.378378378378378	3880.96	54	25	0.487886904761905	0.618419520554375	0.000779121550367168	0.911111111111111
3910.97	3	1	0.831983516483517	0.393413984585559	0.00000166861450097949	0.894117647058824	3910.97	3	1	0.902104395604396	0.627918202560039	-0.00000108225521431678	0.911111111111111	3910.97	3	0	0.348747252747253	0.360367673960809	0.0000074760061221605	0.607843137254902	3910.97	1	0	0.498845238095238	0.507486476219769	0.00000855826133647728	0.91304347826087
3966.99	6	1	0.151384615384615	0.0845392210465352	0.0000152355658866745	0.226415094339623	3966.99	6	0	0.076010989010989	0.0557247913502271	0.0000200688689294469	0.15	3966.99	6	1	0.815774725274725	0.642530701157307	0.00000503192612971043	0.914634146341463	3966.99	0	2	0.0345535714285714	0.0404608350824493	-0.00000876033247128745	0.285714285714286
4055.04	1	2	0.487615384615385	0.48907390088921	-0.00000163035926150822	0.602739726027397	4055.04	1	0	0.476708791208791	0.449029913293859	0.00000118546188997703	0.552631578947368	4055.04	1	2	0.0511263736263736	0.0607841031935844	-0.00000757487058131041	0.12	4055.04	28	11	0.312702380952381	0.491998577799194	0.000149649201966365	0.870967741935484
4068.04	33	39	0.0353021978021978	0.0653899374714836	-0.000165431692403083	0.0588235294117647	4068.04	33	28	0.0182252747252747	0.0458978225481241	-0.000213533221606558	0.0434782608695652	4068.04	33	11	0.549010989010989	0.473838763273971	-0.0000638840196401922	0.735294117647059	4068.04	38	14	0.548970238095238	0.544511542049523	0.000058075319542527	0.938775510204082
4128.09	70	52	0.638879120879121	0.980222215790995	-0.0000245081041015378	0.743589743589744	4128.09	70	38	0.438681318681319	0.726517656525032	-0.0000431751710973501	0.552631578947368	4128.09	70	14	0.851945054945055	0.608422579583975	0.000014900148445177	0.928571428571429	4128.09	1	0	0.52325	0.507486476219769	0.00000447288490699293	0.914893617021277
4242.13	2	1	0.845038461538462	0.65552301805281	-0.00000072772290964664	0.895348837209302	4242.13	2	1	0.619148351648352	0.906191040461558	-0.0000021654359154658	0.682926829268293	4242.13	2	0	0.467230769230769	0.459833038522784	0.00000230744899152713	0.701492537313433	4242.13	51	24	0.819214285714286	0.923651323959097	0.000113281407723527	0.96
4272.14	94	75	0.915087912087912	1	-0.0000323958912047196	0.933333333333333	4272.14	94	51	0.825752747252747	0.887458845612753	-0.0000688077722587103	0.852272727272727	4272.14	94	24	0.923598901098901	0.818757379911378	0.0000444736354648164	0.943820224719101	4272.14	0	0	NA	NA	NA	NA
4330.18	0	0	NA	NA	NA	NA	4330.18	0	0	NA	NA	NA	NA	4330.18	0	0	NA	NA	NA	NA	4330.18	50	23	0.196577380952381	0.409597445102837	0.000418493083456572	0.76
4416.22	93	73	0.751582417582418	0.785269016855523	0.0000667657679930763	0.841463414634146	4416.22	93	50	0.776802197802198	0.885960801708234	-0.0000677498659751076	0.825581395348837	4416.22	93	23	0.182868131868132	0.414615542228025	0.000350743217481465	0.384615384615385	4416.22	0	1	0.158392857142857	0.153442831081933	-0.00000402106424837937	0.705882352941177
4429.21	4	1	0.113357142857143	0.224864675915563	0.0000698747894788512	0.183673469387755	4429.21	4	0	0.173692307692308	0.121251051618062	0.0000711672744158303	0.277777777777778	4429.21	4	1	0.394730769230769	0.90758856592152	0.0000671462101674509	0.631578947368421	4429.21	20	9	0.749285714285714	0.954973136853018	-0.0000240755979782085	0.954545454545455
4504.27	32	29	0.0233296703296703	0.335047413523814	-0.0000786504466603611	0.0357142857142857	4504.27	32	20	0.047978021978022	0.372405220717876	-0.000070911861595937	0.09375	4504.27	32	9	0.0457307692307692	0.543054956729672	-0.0000949874595741454	0.12	4504.27	15	3	0.0865535714285714	0.100670873377049	0.0000572975298183385	0.545454545454545
4590.31	14	18	0.0308846153846154	0.145289953884115	-0.0000363356880612073	0.0588235294117647	4590.31	14	15	0.00482967032967033	0.0372445694141841	-0.0000547527512171018	0	4590.31	14	3	0.901769230769231	0.694993740558116	0.00000254477860123665	0.942528735632184	4590.31	16	8	0.635369047619048	0.85228263096564	0.0000202731308790027	0.954545454545455
4603.30	27	24	0.378340659340659	0.572418799006043	-0.0000214725332223766	0.485714285714286	4603.30	27	16	0.305423076923077	0.584073353478181	-0.0000279888967191989	0.435483870967742	4603.30	27	8	0.835489010989011	0.753006219045783	-0.00000771576584019617	0.91566265060241	4603.30	38	15	0.46425	0.568675074676801	0.000247242530418775	0.911111111111111
4691.36	73	53	0.112934065934066	0.594762278610753	-0.00029367660646255	0.183673469387755	4691.36	73	38	0.0743076923076923	0.494878958045496	-0.000373147419811442	0.131578947368421	4691.36	73	15	0.594456043956044	0.98273787152328	-0.000125904889392667	0.756756756756757	4691.36	40	13	0.0770654761904762	0.0721040659787297	0.000195311289301066	0.5
4777.39	76	53	0.613659340659341	0.920291383527941	-0.0000343915761172791	0.736842105263158	4777.39	76	40	0.167120879120879	0.376895383233694	-0.0000971702048211933	0.277777777777778	4777.39	76	13	0.236769230769231	0.0985284632426484	0.000098141084479873	0.456521739130435	4777.39	0	0	NA	NA	NA	NA
4878.44	1	0	0.375159340659341	0.355341353716092	0.00000649858837311971	0.485507246376812	4878.44	1	0	0.476708791208791	0.449029913293859	0.00000649858837311971	0.552631578947368	4878.44	1	0	0.63139010989011	0.609569383082747	0.00000649858837311971	0.773333333333333	4878.44	0	0	NA	NA	NA	NA
4951.48	0	0	NA	NA	NA	NA	4951.48	0	0	NA	NA	NA	NA	4951.48	0	0	NA	NA	NA	NA	4951.48	0	0	NA	NA	NA	NA
4953.49	0	0	NA	NA	NA	NA	4953.49	0	0	NA	NA	NA	NA	4953.49	0	0	NA	NA	NA	NA	4953.49	6	1	0.219857142857143	0.289601155245149	0.0000213214773177914	0.76
5052.53	5	7	0.0873736263736264	0.360134153577435	-0.0000134876081289859	0.155555555555556	5052.53	5	6	0.0278021978021978	0.188675134131525	-0.0000203409401239903	0.0714285714285714	5052.53	5	1	0.876269230769231	0.774514738276351	0.0000009805371938011	0.941176470588235	5052.53	0	1	0.15485119047619	0.153442831081933	-0.00000685918107285696	0.705882352941177
5140.58	6	1	0.0518571428571429	0.0785475015023842	0.0000171238876490351	0.0769230769230769	5140.58	6	0	0.067967032967033	0.0557247913502271	0.0000193286244224534	0.131578947368421	5140.58	6	1	0.438065934065934	0.599557291289817	0.0000124694433495965	0.689655172413793	5140.58	4	3	0.71947619047619	0.603406568843113	0.0000115221822900256	0.954545454545455
5226.62	9	7	0.522697802197802	0.857099140942855	-0.0000100594409057787	0.635135135135135	5226.62	9	4	0.44706043956044	0.696416013357701	-0.0000137629994990013	0.552631578947368	5226.62	9	3	0.908582417582418	0.826213058537686	-0.00000224081720897562	0.943181818181818	5226.62	0	0	NA	NA	NA	NA
5327.67	0	0	NA	NA	NA	NA	5327.67	0	0	NA	NA	NA	NA	5327.67	0	0	NA	NA	NA	NA	5327.67	0	0	NA	NA	NA	NA
5400.71	0	0	NA	NA	NA	NA	5400.71	0	0	NA	NA	NA	NA	5400.71	0	0	NA	NA	NA	NA	5400.71	0	0	NA	NA	NA	NA
5501.75	0	0	NA	NA	NA	NA	5501.75	0	0	NA	NA	NA	NA	5501.75	0	0	NA	NA	NA	NA	5501.75	0	0	NA	NA	NA	NA
5688.84	2	0	0.198258241758242	0.187279638316353	0.00000365944807131405	0.298245614035088	5688.84	2	0	0.291637362637363	0.278492025952289	0.00000365944807131405	0.426229508196721	5688.84	2	0	0.47471978021978	0.459833038522784	0.00000365944807131405	0.701492537313433	5688.84	0	0	NA	NA	NA	NA
983.51	65	48	0.0195274725274725	0.942495567529307	-0.000360923943452381	0.0357142857142857	983.51	65	32	0.0667087912087912	0.975303665157525	-0.000260694194078947	0.131578947368421	983.51	65	16	0.00737362637362637	0.836965901043476	-0.000572520081018519	0	983.51	32	16	0.369892857142857	0.700858376547363	-0.000311825886939571	0.911111111111111

## Sheet: AF17C_Metastasis_except MUC
pN0 vs pNx (All samples without MUC)							pN0 vs pN1 (All samples without MUC)							pN0 vs pN2+pN3 (All samples without MUC)							pN1 vs pN2+pN3 (All samples without MUC)
m/z	N (pN0)	N (pNx)	P-value ROOTS	P-value Wilcox	Log2FC	FDR	m/z	N (pN0)	N (pN1)	P-value ROOTS	P-value Wilcox	Log2FC	FDR	m/z	N (pN0)	N (pN2+pN3)	P-value ROOTS	P-value Wilcox	Log2FC	FDR	m/z	N (pN1)	N (pN2+pN3)	P-value ROOTS	P-value Wilcox	Log2FC	FDR
1157.60	219	125	0.0000645161290322581	0.337837358366253	-0.000777240858588911	0	1157.60	10	2	0.000413978494623656	0.485610915305046	-0.000785633642617914	0	1157.60	195	42	0.0013010752688172	0.39334987884407	-0.000762973125739606	0	1157.60	25	8	0.966568181818182	0.918093660877145	0.0000226605168783083	1
1187.61	233	146	0.0000645161290322581	0.0272909549681667	-0.000316358009674995	0	1187.61	36	17	0.00210752688172043	0.244013199722079	-0.000267583210672995	0	1187.61	111	23	0.000263440860215054	0.00962238868217775	-0.000399275167978396	0	1187.61	13	7	0.499232954545455	0.235890552030746	-0.000131691957305401	0.862745098039216
1350.69	26	12	0.182870967741935	0.0265743538029823	-0.000123652471040897	0.266666666666667	1350.69	125	34	0.271198924731183	0.0239145673724455	-0.00012188621895453	0.403225806451613	1350.69	127	19	0.350381720430108	0.273231063547328	-0.00012665509958772	0.627450980392157	1350.69	0	0	0.977232954545455	0.508343624822743	-0.00000476888063318974	1
1361.70	87	29	0.0661989247311828	0.10883636239845	-0.000652960565362264	0.119047619047619	1361.70	237	98	0.162543010752688	0.155580437894185	-0.000592615854726355	0.274509803921569	1361.70	237	48	0.152623655913979	0.281433396753905	-0.000755546573443311	0.382352941176471	1361.70	29	18	0.753539772727273	0.916958657216302	-0.000162930718716956	0.943661971830986
1432.74	119	60	0.0355645161290323	0.317993066294122	-0.0000790593414701308	0.0571428571428571	1432.74	229	87	0.0922365591397849	0.714190980573864	-0.000072031530107825	0.170731707317073	1432.74	232	46	0.067005376344086	0.163237502991864	-0.0000910066207860508	0.172413793103448	1432.74	98	48	0.789261363636364	0.36928804585472	-0.0000189750906782258	0.945945945945946
1595.81	237	149	0.000166666666666667	0.00094280161952148	-0.00329848235219377	0	1595.81	226	97	0.00499462365591398	0.00732614080882286	-0.00290877752694678	0	1595.81	234	47	0.00182795698924731	0.0102884558867355	-0.00396098055511365	0	1595.81	76	42	0.538392045454545	0.506571105451462	-0.00105220302816687	0.875
1606.83	205	129	0.00647311827956989	0.00419292665744796	-0.000334908224960765	0	1606.83	237	101	0.0159408602150538	0.0136605113634419	-0.000352122732340785	0.0357142857142857	1606.83	237	48	0.0618172043010753	0.0433371242888279	-0.000305643562414731	0.172413793103448	1606.83	0	0	0.837210227272727	0.994465342526063	0.000046479169926054	0.948717948717949
1677.87	74	41	0.0703333333333333	0.0571727995567244	0.0000236542899862697	0.119047619047619	1677.87	182	81	0.0917956989247312	0.0263669350958237	0.0000274069401158778	0.170731707317073	1677.87	219	39	0.433989247311828	0.644696039815801	0.000017274784765936	0.694915254237288	1677.87	76	38	0.0645965909090909	0.0656861145171435	-0.0000101321553499417	0.210526315789474
1799.91	182	116	0.00453225806451613	0.0277263968852444	-0.00127982279745202	0	1799.91	26	7	0.0276774193548387	0.0246908695495689	-0.00111648300592345	0.0625	1799.91	237	48	0.0179354838709677	0.287016014722936	-0.00155750044305058	0.05	1799.91	62	32	0.606863636363636	0.650823985075078	-0.000441017437127124	0.9
1810.93	41	25	0.0857204301075269	0.118129457311099	-0.000361422190082957	0.148936170212766	1810.93	14	4	0.162591397849462	0.33001251995627	-0.00035007192571777	0.274509803921569	1810.93	236	48	0.184720430107527	0.105137708552264	-0.000380717639503775	0.432432432432432	1810.93	98	45	0.934244318181818	0.488978212968943	-0.0000306457137860048	1
1840.94	237	144	0.0585752688172043	0.64780210889337	-0.000233471409483886	0.102564102564103	1840.94	173	69	0.0565591397849462	0.614097684447265	-0.000266861808599916	0.108108108108108	1840.94	35	4	0.267935483870968	0.867327889213233	-0.000176707730986634	0.521739130434783	1840.94	0	1	0.712181818181818	0.777120159742682	0.0000901540776132817	0.928571428571429
1851.96	11	22	0.406301075268817	0.949031554803183	-0.000099156937532377	0.536231884057971	1851.96	231	96	0.635903225806452	0.461654096732014	0.0000623083504978624	0.756410256410256	1851.96	26	5	0.0316344086021505	0.250683447618328	-0.000373647927183784	0.0833333333333333	1851.96	81	35	0.0361931818181818	0.172327705131212	-0.000435956277681646	0.125
1881.97	25	0	0.185344086021505	0.729717340449936	-0.0000942158251784819	0.266666666666667	1881.97	202	76	0.765204301075269	0.378170843433933	-0.000025012070508539	0.845238095238095	1881.97	125	19	0.0262043010752688	0.0589766344633898	-0.000211862208117385	0.0833333333333333	1881.97	100	48	0.135375	0.0201259691856241	-0.000186850137608846	0.371428571428571
1922.99	8	4	0.0701236559139785	0.0618099477725699	0.0000299200020701534	0.119047619047619	1922.99	236	101	0.16	0.138277332937843	0.0000299200020701534	0.274509803921569	1922.99	125	25	0.274672043010753	0.255859415417046	0.0000299200020701534	0.531914893617021	1922.99	0	0	NA	NA	NA	NA
1998.01	191	115	0.0233978494623656	0.010477085419489	-0.000586286991075565	0.0357142857142857	1998.01	196	87	0.0113118279569892	0.0129101205769586	-0.000802278847164255	0	1998.01	200	38	0.543881720430108	0.157467875460148	-0.000219100835724793	0.761194029850746	1998.01	20	5	0.174795454545455	0.436190698844506	0.000583178011439462	0.388888888888889
2004.01	237	149	0.00104301075268817	0.02249052548618	-0.000987906453280158	0	2004.01	202	82	0.013989247311828	0.0498736515954999	-0.000850924482365358	0.0357142857142857	2004.01	236	47	0.00540322580645161	0.106050890135296	-0.00122077580383532	0	2004.01	30	17	0.535357954545455	0.921258749169593	-0.00036985132146996	0.875
2015.03	229	131	0.226327956989247	0.790754878310163	-0.000109203568048311	0.327868852459016	2015.03	87	29	0.0983279569892473	0.76719336952376	-0.000176976993499353	0.19047619047619	2015.03	1	0	0.953817204301075	0.92651142281601	0.00000601125521845932	1	2015.03	69	25	0.337573863636364	0.970802024095605	0.000182988248717812	0.644444444444444
2045.04	4	0	0.564930107526882	0.631232741005829	-0.0000696866816632092	0.67948717948718	2045.04	237	98	0.622639784946237	0.554899967950735	-0.0000700100777803821	0.756410256410256	2045.04	173	27	0.677763440860215	0.927283320964774	-0.000069136908264015	0.818181818181818	2045.04	0	0	0.996857954545455	0.806521875022769	0.00000087316951636707	1
2056.06	236	147	0.0583602150537634	0.110453435749376	-0.000597421501297402	0.102564102564103	2056.06	0	0	0.410763440860215	0.917795815153082	-0.000314365921583002	0.575757575757576	2056.06	191	36	0.012510752688172	0.00375672053567409	-0.00107861598681188	0	2056.06	99	47	0.155306818181818	0.02631921672299	-0.00076425006522888	0.371428571428571
2086.07	202	118	0.274295698924731	0.361922527687423	0.00133055108683499	0.396825396825397	2086.07	125	55	0.120037634408602	0.228227187501186	0.00212058632871101	0.227272727272727	2086.07	31	5	0.9945	0.953849892512685	-0.0000125088243542494	1	2086.07	101	48	0.283261363636364	0.396433489491255	-0.00213309515306526	0.571428571428571
2097.08	5	0	0.0318225806451613	0.00672706833366588	0.000150134934092017	0.0571428571428571	2097.08	237	101	0.00039247311827957	0.00125435135404939	0.000273390980504957	0	2097.08	237	47	0.594268817204301	0.526561926822118	-0.0000594003448099798	0.8	2097.08	97	48	0.00201136363636364	0.101914080644378	-0.000332791325314937	0
2127.09	0	0	0.905709677419355	0.920660107899714	-0.00000581364226174319	0.923913043478261	2127.09	87	45	0.65908064516129	0.584927369563378	0.0000244563237969787	0.784810126582278	2127.09	14	0	0.415758064516129	0.588421628105675	-0.0000572725845615704	0.694915254237288	2127.09	2	3	0.275863636363636	0.386699033783127	-0.0000817289083585491	0.571428571428571
2172.10	111	81	0.000209677419354839	0.000816164936233496	-0.0012959255814489	0	2172.10	200	78	0.00102688172043011	0.000212230448010945	-0.00130885335284069	0	2172.10	205	38	0.0103064516129032	0.223267751331725	-0.00127394837008285	0	2172.10	34	19	0.963954545454546	0.163758737527578	0.0000349049827578453	1
2202.11	11	1	0.000548387096774194	0.00365717586704909	-0.000794844239982094	0	2202.11	236	99	0.000220430107526882	0.00154046798137737	-0.00104889704735929	0	2202.11	41	8	0.223709677419355	0.25999687424713	-0.000362954467440854	0.5	2202.11	99	45	0.111142045454545	0.175999903687494	0.000685942579918441	0.32
2208.11	125	53	0.0963924731182796	0.0245104030530604	-0.000848118832906014	0.163265306122449	2208.11	233	98	0.108215053763441	0.0259210429510682	-0.000967917547969135	0.209302325581395	2208.11	181	36	0.382989247311828	0.237105622942266	-0.000644461017298709	0.673076923076923	2208.11	0	0	0.691	0.72220799421391	0.000323456530670426	0.928571428571429
2243.14	232	141	0.0138978494623656	0.0388993294263458	0.000340092973790007	0.0357142857142857	2243.14	220	99	0.0299731182795699	0.0268503426931923	0.000364995330711271	0.0625	2243.14	8	3	0.148225806451613	0.398177008058679	0.000297758967023859	0.382352941176471	2243.14	55	25	0.730869318181818	0.415964391640645	-0.0000672363636874122	0.928571428571429
2260.16	231	143	0.248037634408602	0.459412965340716	0.00937541595186281	0.354838709677419	2260.16	2	0	0.218510752688172	0.379500499718995	0.0117649310742491	0.363636363636364	2260.16	25	1	0.651290322580645	0.85347805486204	0.00531324024380617	0.813333333333333	2260.16	98	46	0.634664772727273	0.719615488763866	-0.00645169083044289	0.903225806451613
2301.18	61	20	0.109193548387097	0.0471857596574383	0.000494509920867286	0.173076923076923	2301.18	234	98	0.00499462365591398	0.00133032510825459	0.000996858845260085	0	2301.18	119	12	0.427139784946237	0.491124483714382	-0.000359483250600471	0.694915254237288	2301.18	82	42	0.00471022727272727	0.00253305079079711	-0.00135634209586056	0
2331.19	206	127	0.00386559139784946	0.00555547253683382	0.000138265890071788	0	2331.19	191	79	0.00196236559139785	0.00810578518837421	0.000173840245057352	0	2331.19	92	5	0.310059139784946	0.142793009533569	0.0000777894865963284	0.583333333333333	2331.19	76	38	0.134573863636364	0.653708552123747	-0.0000960507584610238	0.371428571428571
2376.20	1	0	0.884532258064516	0.789296286207834	-0.0000164919895684198	0.912087912087912	2376.20	1	0	0.309897849462366	0.641525059448319	-0.00013136463179158	0.4375	2376.20	236	46	0.21039247311828	0.246337268648184	0.000178791502210953	0.487179487179487	2376.20	65	24	0.0974545454545455	0.192121507322172	0.000310156134002533	0.291666666666667
2406.21	14	4	0.102940860215054	0.256949494174299	-0.000359546966514663	0.163265306122449	2406.21	92	20	0.157634408602151	0.232111555477722	-0.00035919174169185	0.274509803921569	2406.21	237	48	0.234451612903226	0.618677563973325	-0.000360150848713445	0.511627906976744	2406.21	45	25	0.998488636363636	0.772450480282304	-0.00000095910702159517	1
2412.21	234	139	0.830258064516129	0.774023602444211	-0.000113920649953802	0.886363636363636	2412.21	219	86	0.845086021505376	0.373091156242304	0.000116568332516488	0.897727272727273	2412.21	237	48	0.48989247311828	0.504742418583734	-0.000505751920153296	0.746031746031746	2412.21	24	17	0.492903409090909	0.266251203539596	-0.000622320252669785	0.86
2434.25	181	94	0.64847311827957	0.865618677587056	-0.000152196848508333	0.72289156626506	2434.25	73	33	0.135037634408602	0.451395913563853	0.00037058833535662	0.239130434782609	2434.25	161	24	0.046252688172043	0.525953954761772	-0.00104093166107875	0.115384615384615	2434.25	1	3	0.0264772727272727	0.268933372571666	-0.00141151999643537	0.0833333333333333
2447.24	195	124	0.000344086021505376	0.000878788447377308	0.00862041328373024	0	2447.24	137	61	0.000994623655913979	0.000730529335694265	0.0099035707083069	0	2447.24	202	32	0.0911559139784946	0.102425620417085	0.00643904566194992	0.225806451612903	2447.24	99	46	0.240619318181818	0.281516814089852	-0.00346452504635698	0.538461538461538
2505.28	228	147	0.0188118279569892	0.00979797229901524	0.00115324469484755	0.0357142857142857	2505.28	111	58	0.0020752688172043	0.000409006852662604	0.0017780119561757	0	2505.28	31	8	0.905849462365591	0.999320942442149	0.0000911403505896753	1	2505.28	0	2	0.0253465909090909	0.0144079613678541	-0.00168687160558603	0.0833333333333333
2621.33	1	0	0.463854838709677	0.874063101177011	-0.00453166336583838	0.581081081081081	2621.33	3	2	0.138220430107527	0.180077460626774	-0.0104206110336268	0.25531914893617	2621.33	170	32	0.543150537634409	0.11755464513895	0.00547954766940195	0.761194029850746	2621.33	98	47	0.072125	0.0118601774898156	0.0159001587030287	0.227272727272727
2662.36	226	145	0.0000161290322580645	0.0101982184017938	-0.00194454273584968	0	2662.36	170	62	0.264069892473118	0.511098320213578	-0.000456202438209555	0.39344262295082	2662.36	200	39	0	0.0000687815839820903	-0.0044747212418379	0	2662.36	58	23	0.0000284090909090909	0.00242081030555442	-0.00401851880362834	0
2692.37	233	148	0.0264838709677419	0.00370684642167335	0.000148180856871288	0.0571428571428571	2692.37	205	91	0.00725806451612903	0.00169491878757545	0.000207904940149946	0	2692.37	87	25	0.66055376344086	0.280190398202837	0.000046649915297569	0.815789473684211	2692.37	82	32	0.130267045454545	0.237350401005161	-0.000161255024852377	0.371428571428571
2709.38	237	146	0.0860215053763441	0.128446285483918	0.00176200131588166	0.148936170212766	2709.38	235	99	0.062758064516129	0.0898949812559621	0.00226083192784655	0.128205128205128	2709.38	10	3	0.541682795698925	0.593603011738136	0.000913989275541347	0.761194029850746	2709.38	86	39	0.426909090909091	0.493345966635096	-0.0013468426523052	0.808510638297872
2795.42	55	47	0.297688172043011	0.837198015158147	-0.000907518673161232	0.402985074626866	2795.42	17	0	0.497537634408602	0.99485608349672	0.000466593520840992	0.657142857142857	2795.42	196	39	0.0169301075268817	0.702943046020466	-0.00324350940296501	0.05	2795.42	97	47	0.0334829545454545	0.691361000085326	-0.00371010292380601	0.125
2808.41	0	0	0.640543010752688	0.917854725507894	0.00177793260335343	0.72289156626506	2808.41	11	13	0.579284946236559	0.964440410539262	0.00248657688116966	0.72	2808.41	55	17	0.921365591397849	0.79519021985571	0.000573237331065818	1	2808.41	0	2	0.733551136363636	0.769465317860511	-0.00191333955010384	0.928571428571429
2866.46	196	126	0.00556989247311828	0.0123316508557578	0.00129388584626457	0	2866.46	128	56	0.000306451612903226	0.000319520611520835	0.00206374000952338	0	2866.46	11	9	0.983725806451613	0.807031373044898	-0.0000148662312754178	1	2866.46	61	35	0.00208522727272727	0.00265300478520514	-0.0020786062407988	0
2896.47	181	102	0.0763655913978495	0.243350353271256	0.00050467022845154	0.136363636363636	2896.47	61	13	0.0379139784946237	0.0424168281247783	0.000710297677526467	0.0882352941176471	2896.47	4	1	0.732403225806452	0.546233505412652	0.000155103565024166	0.871794871794872	2896.47	88	39	0.159051136363636	0.0466881224318507	-0.000555194112502301	0.371428571428571
2969.51	236	146	0.0229032258064516	0.105862059598573	-0.000458229512363395	0.0357142857142857	2969.51	201	83	0.175596774193548	0.282117802083861	-0.000106768758774391	0.288461538461538	2969.51	137	35	0.00173655913978495	0.0655156612722573	-0.0010557127934647	0	2969.51	83	34	0.0547443181818182	0.47755658568352	-0.000948944034690312	0.176470588235294
2982.50	237	149	0.0556774193548387	0.237274382791373	-0.0110653849245189	0.102564102564103	2982.50	74	24	0.00563440860215054	0.0524993903396083	-0.0190348773972691	0	2982.50	229	44	0.769596774193548	0.653781780212221	0.00248275227915649	0.888888888888889	2982.50	99	48	0.0274375	0.0710326507738647	0.0215176296764256	0.0833333333333333
3012.51	17	2	0.666768817204301	0.949057876124737	-0.0000180392496204034	0.729411764705882	3012.51	179	66	0.721725806451613	0.801496682429985	-0.0000168058629993371	0.807228915662651	3012.51	1	0	0.74739247311828	0.628432958707985	-0.0000201360068762161	0.875	3012.51	52	25	0.965982954545455	0.585224912644505	-0.00000333014387687906	1
3023.53	237	149	0.0000752688172043011	0.0686699831778255	-0.000611389399811661	0	3023.53	237	101	0.0303978494623656	0.256432027584358	-0.000309165980039341	0.0625	3023.53	128	34	0	0.0584776342312285	-0.0011251692134246	0	3023.53	101	48	0.0163465909090909	0.365755491127014	-0.000816003233385263	0.0833333333333333
3040.55	200	117	0.000344086021505376	0.0000260210941841463	0.000308850422001031	0	3040.55	233	100	0.00258064516129032	0.00143271577066206	0.000318750178550582	0	3040.55	233	48	0.0360322580645161	0.000896238228655332	0.000292020835866794	0.0833333333333333	3040.55	101	46	0.785789772727273	0.340943813066705	-0.0000267293426837882	0.945945945945946
3053.54	170	94	0.510231182795699	0.502253228253297	0.0000149713504330824	0.626666666666667	3053.54	237	101	0.467322580645161	0.401827774096282	-0.0000202695834243247	0.632352941176471	3053.54	171	38	0.0118763440860215	0.00765884480201278	0.0000748809379906744	0	3053.54	56	34	0.00247159090909091	0.00237792572558833	0.0000951505214149991	0
3070.56	220	144	0.0255376344086022	0.0309412422503594	0.00307899258564417	0.0357142857142857	3070.56	236	98	0.0680806451612903	0.0929430379160465	0.00290257168115795	0.128205128205128	3070.56	77	14	0.0935913978494624	0.0765474217786394	0.00337890812327076	0.225806451612903	3070.56	0	1	0.832630681818182	0.72221175235255	0.000476336442112812	0.948717948717949
3111.58	234	145	0.00402688172043011	0.00178759445980544	0.000182903308279371	0	3111.58	206	88	0.00212903225806452	0.0025092715534518	0.000226763554215539	0	3111.58	237	48	0.264408602150538	0.0911127248723838	0.000108340890187886	0.521739130434783	3111.58	68	33	0.244715909090909	0.668337985746486	-0.000118422664027654	0.538461538461538
3158.61	237	149	0.0462311827956989	0.0383097136565936	0.000687158750899858	0.0833333333333333	3158.61	236	101	0.0505591397849462	0.0230159445287224	0.000809779210541836	0.108108108108108	3158.61	36	0	0.324822580645161	0.435903630789729	0.000478703969508495	0.612244897959184	3158.61	101	48	0.567028409090909	0.27667425435503	-0.000331075241033341	0.87719298245614
3227.63	237	149	0.0378279569892473	0.141451728846644	0.000394647057741727	0.0571428571428571	3227.63	237	101	0.0197795698924731	0.0722722420965233	0.000525193462947983	0.0357142857142857	3227.63	36	9	0.564274193548387	0.767191470958411	0.000172718168891093	0.768115942028985	3227.63	20	9	0.154960227272727	0.33569386528481	-0.00035247529405689	0.371428571428571
3231.65	146	77	0.666682795698925	0.488131737860764	0.00000922276956466422	0.729411764705882	3231.65	8	0	0.917198924731183	0.717661310723031	0.00000268381513387904	0.934065934065934	3231.65	73	15	0.502666666666667	0.429413107581376	0.000020338992096999	0.746031746031746	3231.65	2	3	0.559636363636364	0.633019900918208	0.00001765517696312	0.875
3244.64	201	117	0.335209677419355	0.248912942440746	0.000163427972098293	0.455882352941176	3244.64	234	94	0.254059139784946	0.626265506381272	0.000215176695532346	0.383333333333333	3244.64	8	1	0.784338709677419	0.130090928118086	0.0000754551422604019	0.890243902439024	3244.64	98	48	0.604375	0.300912878485048	-0.000139721553271944	0.9
3257.64	237	149	0.0146559139784946	0.122928480213643	0.000828866753756351	0.0357142857142857	3257.64	232	95	0.0119838709677419	0.0366289252504872	0.00104375531572016	0	3257.64	201	34	0.392306451612903	0.97827265166159	0.000463556198417874	0.679245283018868	3257.64	79	36	0.1615	0.102337320872136	-0.000580199117302288	0.371428571428571
3315.68	171	114	0.00173118279569892	0.00567844033163477	0.000375573362362644	0	3315.68	195	82	0.000274193548387097	0.00058843130059121	0.000530574964995689	0	3315.68	190	33	0.557123655913978	0.630487007316626	0.000112070637886469	0.764705882352941	3315.68	91	38	0.0130738636363636	0.0397251765028824	-0.00041850432710922	0
3345.69	237	144	0.550612903225806	0.601184964192265	0.0000594646662926495	0.671052631578947	3345.69	35	15	0.240456989247312	0.215570360697665	0.000135659811290453	0.383333333333333	3345.69	4	0	0.614290322580645	0.467256645741781	-0.000070067080203617	0.802816901408451	3345.69	98	48	0.163051136363636	0.168650433009521	-0.00020572689149407	0.371428571428571
3401.72	8	0	0.870096774193548	0.795914832925966	0.0000008742966004512	0.910112359550562	3401.72	0	0	0.835306451612903	0.90749784601383	-0.00000136931640441495	0.896551724137931	3401.72	237	48	0.48758064516129	0.476862373193096	0.00000468843870872365	0.746031746031746	3401.72	17	0	0.473198863636364	0.450739800929953	0.0000060577551131386	0.836734693877551
3431.73	127	59	0.283655913978495	0.242272495900895	0.00119217458492806	0.4	3431.73	181	69	0.670908602150538	0.839802403885374	0.000551907897923698	0.7875	3431.73	74	17	0.146172043010753	0.051606637434658	0.00228062795283547	0.375	3431.73	101	47	0.358670454545455	0.151527533960353	0.00172872005491178	0.673913043478261
3519.78	161	89	0.0146989247311828	0.0376767121784421	0.00173230184810987	0.0357142857142857	3519.78	237	101	0.0247688172043011	0.0303891987975892	0.00193574736579874	0.0357142857142857	3519.78	237	48	0.175397849462366	0.345252268765126	0.00138644446803879	0.416666666666667	3519.78	66	36	0.621869318181818	0.476004516727581	-0.000549302897759953	0.901639344262295
3605.82	73	48	0.167612903225806	0.456120085544513	-0.000173898819357749	0.25	3605.82	36	15	0.712532258064516	0.530597537422664	-0.0000488693861509953	0.807228915662651	3605.82	182	35	0.0369462365591398	0.582621482280833	-0.000386448855809231	0.0833333333333333	3605.82	66	28	0.141238636363636	0.948283888504743	-0.000337579469658236	0.371428571428571
3618.81	233	144	0.13358064516129	0.131840487431914	-0.000689990462398989	0.207547169811321	3618.81	127	40	0.927010752688172	0.277807788666877	-0.0000406636057932201	0.934782608695652	3618.81	226	48	0.012258064516129	0.174092653237582	-0.0017938461186288	0	3618.81	40	19	0.0404375	0.468513357783646	-0.00175318251283558	0.125
3676.86	202	114	0.029241935483871	0.0471862802360118	0.00013893731805357	0.0571428571428571	3676.86	161	65	0.00612365591397849	0.0293547903823135	0.000200303200713345	0	3676.86	234	45	0.745806451612903	0.462067717941124	0.0000346153175319521	0.875	3676.86	48	12	0.0776193181818182	0.482057696204568	-0.000165687883181393	0.227272727272727
3680.88	87	70	0.455091397849462	0.750463911734951	0.00000873838530635529	0.575342465753425	3680.88	237	97	0.287139784946237	0.533099952617724	0.0000143943949241823	0.412698412698413	3680.88	0	0	0.963790322580645	0.816719647842741	-0.0000008768310439507	1	3680.88	4	0	0.272460227272727	0.47755658568352	-0.000015271225968133	0.571428571428571
3693.87	1	2	0.775672043010753	0.732157085293556	0.0000215017148162388	0.827586206896552	3693.87	119	48	0.325741935483871	0.338637527972659	0.0000826208306669296	0.461538461538462	3693.87	232	45	0.432897849462366	0.498481193596405	-0.0000824007821299355	0.694915254237288	3693.87	95	46	0.151107954545455	0.198500665686027	-0.000165021612796865	0.371428571428571
3706.87	87	47	0.555370967741936	0.808221221022186	0.0000489762026388566	0.675324675324675	3706.87	1	0	0.430102150537634	0.583897302097806	0.0000766634540625517	0.597014925373134	3706.87	17	3	0.987440860215054	0.764682204400302	0.00000190787521857491	1	3706.87	101	48	0.5420625	0.538377062431219	-0.0000747555788439768	0.875
3764.91	235	145	0.0327311827956989	0.0690927287111434	0.000122122858431038	0.0571428571428571	3764.91	8	1	0.044252688172043	0.0610170874868364	0.000137561025822189	0.0882352941176471	3764.91	237	48	0.239037634408602	0.395082048651793	0.0000958779738660801	0.511627906976744	3764.91	99	48	0.651613636363636	0.555759433524567	-0.0000416830519561094	0.90625
3779.91	31	15	0.0899139784946237	0.969950398007769	-0.00020035537065701	0.148936170212766	3779.91	31	10	0.828768817204301	1	0.0000119263807303534	0.895348837209302	3779.91	11	2	0.00406989247311828	0.942602483758217	-0.000561234348015527	0	3779.91	0	0	0.0401363636363636	0.971393042575582	-0.000573160728745881	0.125
3792.90	125	80	0.0764408602150538	0.217011990129315	-0.00164939145637649	0.136363636363636	3792.90	237	101	0.0591075268817204	0.0908238977895478	-0.00201853495960059	0.108108108108108	3792.90	2	0	0.443559139784946	0.997962831698855	-0.00102184750089552	0.694915254237288	3792.90	37	14	0.550710227272727	0.251670594778876	0.000996687458705072	0.875
3822.91	237	149	0.10610752688172	0.0953452177035152	0.00000966726317597263	0.173076923076923	3822.91	237	101	0.211978494623656	0.18579467065579	0.00000966726317597263	0.351851851851852	3822.91	237	48	0.337752688172043	0.310729286370568	0.00000966726317597263	0.62	3822.91	13	9	NA	NA	NA	NA
3880.96	200	114	0.589661290322581	0.509607837521136	0.000283104771301569	0.6875	3880.96	1	0	0.683591397849462	0.86374367042002	0.000243957593318708	0.790123456790123	3880.96	1	2	0.65647311827957	0.309138870485435	0.000349654973872434	0.813333333333333	3880.96	15	4	0.901744318181818	0.40811821027817	0.000105697380553726	1
3910.97	36	17	0.599258064516129	0.229064213008969	0.00000199947718804477	0.691358024691358	3910.97	146	52	0.963317204301075	0.472249223011415	0.00000022815948223793	0.967741935483871	3910.97	3	3	0.250301075268817	0.255859415417046	0.00000501071728791641	0.521739130434783	3910.97	101	48	0.473198863636364	0.450739800929953	0.00000478255780567848	0.836734693877551
3939.00	137	96	0.00219354838709677	0.000921773671393491	0.0000280401153593078	0	3939.00	11	0	0.00210752688172043	0.00139953786158478	0.000034020022305853	0	3939.00	233	45	0.242010752688172	0.139208723797749	0.0000178742735501811	0.511627906976744	3939.00	0	0	0.0669204545454545	0.0656861145171435	-0.0000161457487556718	0.210526315789474
3966.99	35	19	0.154037634408602	0.163915008859341	-0.00000171510166159616	0.240740740740741	3966.99	4	0	0.546204301075269	0.545139398342335	-0.00000069115777276944	0.698630136986301	3966.99	220	45	0.0410645161290323	0.0466021929857186	-0.00000345580627260159	0.115384615384615	3966.99	101	48	0.313579545454545	0.288272232309233	-0.00000276464849983215	0.613636363636364
4055.04	236	148	0.0297043010752688	0.0237887115219724	-0.000131402670180587	0.0571428571428571	4055.04	87	20	0.252129032258064	0.132110887089425	-0.000077990239281516	0.383333333333333	4055.04	5	0	0.0118763440860215	0.0236826981034005	-0.000222203802709007	0	4055.04	99	45	0.185778409090909	0.379238616552284	-0.000144213563427491	0.405405405405405
4068.04	179	94	0.575489247311828	0.852305898831681	0.0000250617667044152	0.683544303797468	4068.04	31	25	0.482967741935484	0.782372158240021	0.0000359311842711384	0.652173913043478	4068.04	179	28	0.922967741935484	0.975900029758214	0.00000658375684098566	1	4068.04	94	45	0.654698863636364	0.780710331825068	-0.0000293474274301527	0.90625
4128.09	36	24	0.157838709677419	0.58635515803354	-0.00000736830601200106	0.25	4128.09	4	0	0.855887096774194	0.618511086017423	0.0000005828771082823	0.898876404494382	4128.09	228	48	0.0120806451612903	0.13067545695894	-0.0000208853173164828	0	4128.09	87	39	0.0699659090909091	0.109624761294598	-0.0000214681944247651	0.227272727272727
4242.13	2	0	0.443172043010753	0.387125052410051	-0.000163149890391612	0.569444444444444	4242.13	181	66	0.631709677419355	0.279707186962286	-0.000119109518474901	0.756410256410256	4242.13	202	42	0.436435483870968	0.887649966452218	-0.000238018522650022	0.694915254237288	4242.13	69	27	0.723079545454545	0.773419171703029	-0.000118909004175121	0.928571428571429
4272.14	237	149	0.414290322580645	0.408285704839596	0.0000015201680107177	0.542857142857143	4272.14	190	68	0.534543010752688	0.513271276789114	0.0000015201680107177	0.694444444444444	4272.14	237	46	0.628123655913978	0.618533248317101	0.0000015201680107177	0.813333333333333	4272.14	0	3	NA	NA	NA	NA
4330.18	4	1	0.76552688172043	0.768551211200816	-0.0000442424809961716	0.825581395348837	4330.18	55	30	0.567779569892473	0.792354442531132	-0.0000976182674990952	0.716216216216216	4330.18	87	18	0.823956989247312	0.353122138472817	0.0000464963560587979	0.927710843373494	4330.18	17	8	0.592556818181818	0.342499034148403	0.000144114623557893	0.896551724137931
4416.22	31	33	0.928779569892473	0.834238602316648	-0.00000236144856153933	0.935483870967742	4416.22	237	101	0.258591397849462	0.138277332937843	0.0000295696023097017	0.383333333333333	4416.22	235	46	0.163322580645161	0.0719298130820385	-0.0000566442350426492	0.4	4416.22	101	48	0.0182727272727273	0.00864931419146735	-0.0000862138373523509	0.0833333333333333
4429.21	173	96	0.180134408602151	0.756907376889022	-0.0000339777723529058	0.266666666666667	4429.21	6	0	0.80202688172043	0.557204125447708	-0.00000717084235918867	0.882352941176471	4429.21	236	47	0.0256021505376344	0.167598893921961	-0.0000795495533422248	0.05	4429.21	101	48	0.0997727272727273	0.140496315871343	-0.0000723787109830361	0.291666666666667
4504.27	236	146	0.000301075268817204	0.00378393696619688	-0.0000499250258492822	0	4504.27	5	0	0.00123118279569892	0.00326732818532353	-0.0000473424938851903	0	4504.27	233	48	0.00525806451612903	0.115378734584851	-0.0000543153301882385	0	4504.27	96	47	0.808829545454545	0.576791697188052	-0.00000697283630304824	0.948717948717949
4590.31	77	51	0.00745161290322581	0.0512990950024389	-0.0000416225718450699	0	4590.31	77	37	0.0149086021505376	0.0523850194087938	-0.0000424722363691982	0.0357142857142857	4590.31	61	7	0.0675806451612903	0.294242844462433	-0.0000401781421540518	0.172413793103448	4590.31	0	0	0.942323863636364	0.698965903824362	0.00000229409421514637	1
4603.30	10	5	0.108564516129032	0.489582296738755	-0.000234541626878001	0.173076923076923	4603.30	232	98	0.200822580645161	0.352236354929585	-0.000215855131350258	0.339622641509434	4603.30	87	9	0.200284946236559	0.986950873907105	-0.000266308669275163	0.473684210526316	4603.30	33	15	0.831323863636364	0.564136994662193	-0.0000504535379249051	0.948717948717949
4691.36	190	101	0.293430107526882	0.556584115499027	-0.0000525752431906585	0.401515151515151	4691.36	233	99	0.125913978494624	0.163873168280805	-0.0000851603822096875	0.239130434782609	4691.36	0	0	0.968779569892473	0.410248458915668	0.00000281949314169072	1	4691.36	7	5	0.317767045454545	0.165573973738567	0.0000879798753513782	0.613636363636364
4777.39	237	147	0.420725806451613	0.408285704839596	0.00000266608753769014	0.549295774647887	4777.39	200	76	0.52697311827957	0.513271276789114	0.00000266608753769014	0.690140845070423	4777.39	6	0	0.636655913978495	0.618533248317101	0.00000266608753769014	0.813333333333333	4777.39	10	5	NA	NA	NA	NA
4878.44	0	0	NA	NA	NA	NA	4878.44	0	0	NA	NA	NA	NA	4878.44	0	0	NA	NA	NA	NA	4878.44	0	0	NA	NA	NA	NA
4951.48	0	0	NA	NA	NA	NA	4951.48	0	0	NA	NA	NA	NA	4951.48	0	0	NA	NA	NA	NA	4951.48	0	0	NA	NA	NA	NA
4953.49	128	90	0.000220430107526882	0.000687971568191811	-0.0000231591697379259	0	4953.49	171	76	0.00160215053763441	0.00305311679402573	-0.0000212625537207043	0	4953.49	237	48	0.00181182795698925	0.00376172765465278	-0.0000263834169672026	0	4953.49	87	44	0.719994318181818	0.808097292566031	-0.00000512086324649832	0.928571428571429
5052.53	3	5	0.285134408602151	0.140856360130289	0.0000124516592129642	0.4	5052.53	228	99	0.0324462365591398	0.00532387568974627	0.0000270193191755946	0.0625	5052.53	146	25	0.521612903225806	0.470312424272138	-0.0000123133627235076	0.761194029850746	5052.53	78	39	0.00357954545454545	0.00120171361373805	-0.0000393326818991022	0
5140.58	6	0	0.887247311827957	0.679477626787195	0.00000181069742380175	0.912087912087912	5140.58	25	0	0.889182795698925	0.564521135941175	0.00000210006497745623	0.922222222222222	5140.58	181	25	0.941854838709677	0.991936641465954	0.00000131877258258914	1	5140.58	15	9	0.970931818181818	0.675223019151712	-0.00000078129239486709	1
5226.62	0	0	NA	NA	NA	NA	5226.62	0	0	NA	NA	NA	NA	5226.62	0	0	NA	NA	NA	NA	5226.62	0	0	NA	NA	NA	NA
5327.67	5	0	NA	NA	NA	NA	5327.67	5	0	NA	NA	NA	NA	5327.67	5	1	NA	NA	NA	NA	5327.67	0	1	NA	NA	NA	NA
5400.71	0	0	NA	NA	NA	NA	5400.71	0	0	NA	NA	NA	NA	5400.71	0	0	NA	NA	NA	NA	5400.71	0	0	NA	NA	NA	NA
5501.75	92	25	0.169720430107527	0.220999694151808	0.00000530528134592585	0.263157894736842	5501.75	41	17	0.236177419354839	0.138277332937843	0.00000587464731954657	0.375	5501.75	231	47	0.506736559139785	0.807814485951938	0.00000433735919077061	0.746031746031746	5501.75	101	48	NA	0.196683659569451	NA	NA
5688.84	138	87	NA	NA	NA	NA	5688.84	138	58	NA	NA	NA	NA	5688.84	138	29	NA	NA	NA	NA	5688.84	58	29	NA	NA	NA	NA
983.51	232	143	0.00274193548387097	0.329168216556201	-0.000259646961063628	0	983.51	237	99	0.00874193548387097	0.438437838318308	-0.000239877164404223	0	983.51	206	39	0.0106505376344086	0.43650542185496	-0.000293255615384615	0	983.51	0	1	0.782380681818182	0.912311404506313	-0.0000533784509803922	0.945945945945946
