# Supplementary material for: N-glycan profiling of tissue samples to aid breast cancer subtyping
Source: Sci Rep. 2024 Jan 3;14:320. doi: 10.1038/s41598-023-51021-3 (PMC10764792; doi:10.1038/s41598-023-51021-3)
Supplement: Supplementary file 18 — Supplementary Information 18. [file 41598_2023_51021_MOESM18_ESM.xlsx]

## Sheet: LymphoVascular invasion
No vs Yes for NST samples							No vs Yes for All							No vs Yes for All samples without MUC, LA, LB group
m/z	N (No)	N (Yes)	P-value ROOTS	P-value Wilcox	Log2FC	FDR	m/z	N (No)	N (Yes)	P-value ROOTS	P-value Wilcox	Log2FC	FDR	m/z	N (No)	N (Yes)	P-value ROOTS	P-value Wilcox	Log2FC	FDR
1157.60	222	123	0.000587912087912088	0.0748124874178401	-0.00123668317923501	0	1157.60	168	104	0.0000537634408602151	0.0504058409787426	-0.000807777097719849	0	1157.60	94	55	0.00016304347826087	0.366070139981209	-0.000908010723937602	0
1187.61	147	90	0.00606593406593407	0.0366481616608593	-0.00034043769582338	0	1187.61	110	77	0.000860215053763441	0.0467774850966565	-0.000289323312720681	0	1187.61	61	43	0.000934782608695652	0.178776903848872	-0.000325429175152284	0
1350.69	126	87	0.00146703296703297	0.00706156997178382	-0.000326061184934892	0	1350.69	98	76	0.0448064516129032	0.00141085816676656	-0.000178258997962108	0.0714285714285714	1350.69	50	40	0.0738260869565217	0.0231895847973432	-0.000183333782747579	0.171428571428571
1361.70	226	124	0.00117032967032967	0.0211056431017422	-0.0011901227977668	0	1361.70	161	104	0.000145161290322581	0.0780720627819976	-0.00128062049983931	0	1361.70	84	56	0.00066304347826087	0.376332784835147	-0.00143918858445029	0
1432.74	153	90	0.107148351648352	0.987917798540588	-0.0000762324618998642	0.275862068965517	1432.74	118	75	0.00000537634408602151	0.0805056669267058	-0.000170421961912559	0	1432.74	71	40	0.000271739130434783	0.649950877572296	-0.000154636590247652	0
1595.81	276	150	0.0290989010989011	0.000649734325553177	-0.00282705504715492	0.105263157894737	1595.81	195	129	0.70955376344086	0.38180579315625	-0.000506073139985424	0.795180722891566	1595.81	111	69	0.00330434782608696	0.194439803931417	-0.00312028580456106	0
1606.83	269	149	0.0183131868131868	0.0413111165309269	-0.000369545824995936	0.0625	1606.83	189	128	0.00000537634408602151	0.0105456120441041	-0.000549354290388677	0	1606.83	108	68	0.000135869565217391	0.165745226317404	-0.000537947227509832	0
1677.87	7	6	0.173406593406593	0.171749878589108	0.0000373948664712113	0.416666666666667	1677.87	4	3	0.60452688172043	0.409157097471234	0.00000676769981306807	0.721518987341772	1677.87	3	0	0.316695652173913	0.881450160943133	0.000015993967358093	0.46031746031746
1799.91	270	150	0.00264835164835165	0.00444027429822975	-0.00173031072726749	0	1799.91	194	129	0.377811827956989	0.279530235949622	-0.000413927798163945	0.492957746478873	1799.91	110	69	0.823630434782609	0.991300170389295	-0.000126871893722177	0.863636363636364
1810.93	272	150	0.031521978021978	0.196491562815572	-0.000581057215284442	0.105263157894737	1810.93	191	129	0.0000967741935483871	0.00361871380026092	-0.00085469430232241	0	1810.93	107	69	0.000157608695652174	0.0472001489777816	-0.000861690454274839	0
1840.94	230	136	0.00152747252747253	0.062060564643837	-0.000570529360965906	0	1840.94	167	115	0	0.0000540431889752227	-0.000623033320073831	0	1840.94	100	65	0.0000108695652173913	0.0021250873195807	-0.000597572041851584	0
1851.96	227	136	0.737703296703297	0.522480848610571	-0.0000497260650788142	0.8375	1851.96	168	117	0.0531935483870968	0.0213349134195529	-0.000229771252727672	0.0930232558139535	1851.96	90	63	0.805798913043478	0.639740636098906	-0.0000363344182322536	0.86046511627907
1881.97	182	119	0.0968846153846154	0.227806685293481	-0.00013522412504676	0.269230769230769	1881.97	138	103	0.0000967741935483871	0.00456696331150958	-0.000260068206195866	0	1881.97	71	51	0.00552717391304348	0.12668338544528	-0.000219956655574321	0
1922.99	5	0	0.282774725274725	0.266992095780703	0.0000165329324825019	0.520833333333333	1922.99	2	0	0.110123655913978	0.0981237435619716	0.0000253669582768692	0.176470588235294	1922.99	2	0	0.269603260869565	0.251148278694235	0.00000941105387465494	0.413793103448276
1998.01	267	147	0.0731923076923077	0.107537931726199	-0.000585367170186648	0.208333333333333	1998.01	191	126	0.00808064516129032	0.0622494126849345	-0.000716059981648959	0	1998.01	109	69	0.0378315217391304	0.17060718066213	-0.000594899994121426	0.0689655172413793
2004.01	261	146	0.00304945054945055	0.00386166128218906	-0.00107592959418128	0	2004.01	191	125	0.641827956989247	0.220034988437355	-0.000147838530394266	0.740740740740741	2004.01	107	67	0.596342391304348	0.726235983549971	0.000197433782299084	0.69620253164557
2015.03	218	128	0.000164835164835165	0.00295140187793471	-0.000558832671228204	0	2015.03	158	111	0.00275268817204301	0.018744887429776	-0.000274157244482779	0	2015.03	90	62	0.00133695652173913	0.0295251630785974	-0.000326375577060059	0
2045.04	236	125	0.00635164835164835	0.060578645206894	-0.000446049721627503	0	2045.04	167	107	0.0625698924731183	0.214016857559677	-0.000211324354529777	0.111111111111111	2045.04	100	62	0.258760869565217	0.632490122762859	-0.000152860790776375	0.403508771929825
2056.06	276	150	0.344098901098901	0.47101561440144	-0.000445782866484374	0.573770491803279	2056.06	195	129	0.000344086021505376	0.0057569360733164	-0.00111737921692281	0	2056.06	111	69	0.0196739130434783	0.120957359869618	-0.000821305513250381	0.04
2086.07	274	150	0.509208791208791	0.432128273666795	-0.00114983778638316	0.671428571428571	2086.07	193	129	0.000516129032258065	0.000678329380624616	-0.00398535236312656	0	2086.07	110	69	0.0189239130434783	0.0180339184973616	-0.00316866395101769	0.04
2097.08	131	57	0.00462637362637363	0.00686968068431255	0.000202207413297381	0	2097.08	103	45	0.0160645161290323	0.0717342859476284	0.000164664915391786	0.0277777777777778	2097.08	54	18	0.000641304347826087	0.0021408569596169	0.000250854999704394	0
2127.09	23	21	0.240032967032967	0.439281451658037	-0.0000724334156637363	0.477272727272727	2127.09	14	17	0.0331666666666667	0.0488152827221275	-0.000097767469305185	0.05	2127.09	8	7	0.00931521739130435	0.0515768814693169	-0.000116019283025123	0
2172.10	272	147	0.0399615384615385	0.109480015416434	-0.000752215816545753	0.142857142857143	2172.10	192	126	0.512236559139785	0.1572932153857	-0.000252988619673303	0.631578947368421	2172.10	108	69	0.481211956521739	0.447834342937784	-0.000298388159751504	0.578947368421053
2202.11	210	120	0.105615384615385	0.253272034449129	-0.000579684078683068	0.275862068965517	2202.11	150	105	0.0253010752688172	0.11039709431111	-0.00053232797024366	0.0277777777777778	2202.11	83	56	0.0616739130434783	0.225298109971447	-0.000488439268828711	0.147058823529412
2208.11	254	146	0.000978021978021978	0.00332153757751409	-0.00151629439866678	0	2208.11	188	125	0.623618279569892	0.0893812771905096	0.000255513115362742	0.725	2208.11	107	68	0.0450869565217391	0.684836017245203	0.00117413223151836	0.1
2243.14	190	96	0.604983516483516	0.459271365263728	0.00010741080519102	0.733333333333333	2243.14	131	80	0.885715053763441	0.253371791106926	0.0000197901258507959	0.912087912087912	2243.14	68	39	0.165869565217391	0.0768574181817492	0.000218657167181316	0.333333333333333
2260.16	276	150	0.613302197802198	0.646251459682115	0.00678359659864014	0.736842105263158	2260.16	195	129	0.0224462365591398	0.0170506599469761	-0.0178456028889156	0.0277777777777778	2260.16	111	69	0.186820652173913	0.144650206484952	-0.0120382450679171	0.34
2301.18	266	146	0.243692307692308	0.941364805312689	-0.000551377013881691	0.477272727272727	2301.18	186	125	0.338306451612903	0.569972694811722	-0.000321094828831916	0.442857142857143	2301.18	107	68	0.0864239130434783	0.383025731773066	-0.000581361526930437	0.194444444444444
2331.19	48	38	0.316401098901099	0.182139051403301	0.0000692721925088405	0.549019607843137	2331.19	40	29	0.0062741935483871	0.0315688935283264	-0.000131845527041852	0	2331.19	24	9	0.185059782608696	0.507070085292411	-0.0000730116974145092	0.34
2376.20	231	122	0.0714230769230769	0.501137107226692	-0.000239564346375375	0.208333333333333	2376.20	168	107	0.106118279569892	0.419912187916078	0.00028656384523385	0.176470588235294	2376.20	89	59	0.476222826086957	0.422429054885577	0.0000906501158820772	0.578947368421053
2406.21	110	44	0.932346153846154	0.642199429963527	0.0000257027066091658	0.965909090909091	2406.21	76	37	0.0246182795698925	0.0219652293529523	0.000645687258135811	0.0277777777777778	2406.21	43	24	0.0371739130434783	0.0418546108501039	0.000526836487361054	0.0689655172413793
2412.21	90	35	0.605510989010989	0.948755403901149	-0.000293656378260831	0.733333333333333	2412.21	73	26	0.0119247311827957	0.0399926044724498	0.00121004474526925	0	2412.21	31	17	0.000326086956521739	0.000848166273821991	0.00198125624449275	0
2434.25	11	5	0.167846153846154	0.171749878589108	0.000137636281239731	0.411764705882353	2434.25	6	5	0.175897849462366	0.77744705748787	-0.000425096540060354	0.263157894736842	2434.25	3	0	0.172809782608696	0.673819241405106	-0.000539256054460255	0.34
2447.24	276	150	0.573972527472527	0.509868577894627	0.00144995442178864	0.712328767123288	2447.24	195	129	0.0476075268817204	0.00857207265457155	-0.00507773252055548	0.0714285714285714	2447.24	111	69	0.628282608695652	0.0860251666253167	-0.0014844824615278	0.725
2505.28	270	150	0.342692307692308	0.94136510640367	-0.000723849250386517	0.573770491803279	2505.28	189	129	0.119	0.684909265900187	-0.000780394592722035	0.192307692307692	2505.28	107	69	0.14745652173913	0.552742820348405	-0.000794575539077457	0.292682926829268
2621.33	276	150	0.0122802197802198	0.00144079159732661	0.0170230893492401	0	2621.33	195	129	0.891069892473118	0.336510033071326	0.000958462806494531	0.912087912087912	2621.33	111	69	0.443260869565217	0.0898570620760904	0.00524398726605813	0.569444444444444
2662.36	275	147	0.371087912087912	0.131215837446242	-0.000756009078027968	0.573770491803279	2662.36	195	129	0.559397849462366	0.795226489991788	0.000339580867410504	0.666666666666667	2662.36	111	69	0.51775	0.503643113970589	-0.000383657030007226	0.615384615384615
2692.37	100	27	0.436945054945055	0.086689107534033	0.0000766225029880952	0.615384615384615	2692.37	80	22	0.00167741935483871	0.000112896523083171	0.000204025991428183	0	2692.37	38	15	0.000429347826086956	0.0000094889351230881	0.000254777719746192	0
2709.38	273	150	0.572642857142857	0.656850728047329	-0.000943323204753387	0.712328767123288	2709.38	192	129	0.10810752688172	0.0753387299839337	-0.00186784230241923	0.176470588235294	2709.38	109	69	0.349222826086957	0.327618290559451	-0.00117684871408407	0.5
2795.42	56	26	0.911543956043956	0.899157928890417	0.0000604521242181437	0.965116279069767	2795.42	39	23	0.227994623655914	0.58546476492866	-0.00102384775040448	0.317460317460317	2795.42	12	8	0.229076086956522	0.736044533891052	-0.00126956563184421	0.37037037037037
2808.41	276	150	0.904505494505495	0.564167772978041	0.000710589892249695	0.965116279069767	2808.41	195	129	0.261134408602151	0.29066831813352	0.00413554892453621	0.358208955223881	2808.41	111	69	0.0515326086956522	0.218352085300464	0.00819668666020363	0.121212121212121
2866.46	273	150	0.382934065934066	0.298999060108014	0.000600698901602173	0.573770491803279	2866.46	192	129	0.721629032258065	0.0789220427838847	0.000187916912987638	0.797619047619048	2866.46	108	69	0.391576086956522	0.0699150861851228	0.000467454793462652	0.536231884057971
2896.47	265	150	0.127	0.239242400708464	-0.000431784083656431	0.32258064516129	2896.47	189	129	0.0215322580645161	0.0283190003912519	-0.000663260859571067	0.0277777777777778	2896.47	105	69	0.28216847826087	0.20679563143481	-0.000363269888769227	0.423728813559322
2969.51	3	6	0.380395604395604	0.526152367209444	-0.000123258759593926	0.573770491803279	2969.51	3	6	0.00874193548387097	0.0431197520161217	-0.000507632269411912	0	2969.51	3	3	0.0192663043478261	0.0886920015182032	-0.000578514732373443	0.04
2982.50	276	150	0.878802197802198	0.637823179785352	-0.00141070830036286	0.965116279069767	2982.50	195	129	0.093741935483871	0.0348923309193279	0.00962523244946943	0.166666666666667	2982.50	111	69	0.217347826086957	0.0974420668263257	0.00819202740605454	0.365384615384615
3012.51	43	15	0.197637362637363	0.116224160526529	0.0000782413140841674	0.425	3012.51	33	13	0.226279569892473	0.118667797986889	0.0000478010504436815	0.317460317460317	3012.51	19	6	0.251315217391304	0.0975346285322107	0.0000522498544079267	0.392857142857143
3023.53	162	70	0.982604395604396	0.871770910165146	-0.00000715354240488335	0.989010989010989	3023.53	115	64	0.031241935483871	0.0134247912712387	0.00038776200709467	0.05	3023.53	67	40	0.359777173913043	0.118928403290709	0.000184608197184581	0.5
3040.55	90	37	0.0100714285714286	0.0223460388817684	0.000246982617026246	0	3040.55	69	30	0.00802688172043011	0.0323870823279173	0.000233177337681472	0	3040.55	37	13	0.00155978260869565	0.00546936555533521	0.000329034784867468	0
3053.54	45	15	0.713302197802198	0.50198247071657	0.0000104183999044029	0.822784810126582	3053.54	36	10	0.0101559139784946	0.0493370354614523	0.00006375086403317	0	3053.54	14	6	0.00344565217391304	0.00585334680897134	0.0000738846468931303	0
3070.56	276	150	0.942126373626374	0.927328309247938	0.000160432873493224	0.966292134831461	3070.56	195	129	0.197543010752688	0.462637813617549	0.00276027673927177	0.288135593220339	3070.56	111	69	0.71683152173913	0.615113352105283	0.000612501154404158	0.804878048780488
3111.58	143	66	0.889895604395604	0.556573682635268	-0.0000147305736381847	0.965116279069767	3111.58	100	54	0.240844086021505	0.148292430576041	0.000171860594749555	0.333333333333333	3111.58	55	27	0.466847826086957	0.183908806885805	0.0000556692863580996	0.578947368421053
3158.61	206	110	0.193406593406593	0.525692070757485	-0.000683422639041998	0.425	3158.61	140	93	0.101763440860215	0.126523359933388	-0.000843405063474739	0.166666666666667	3158.61	83	52	0.426538043478261	0.547463406447058	-0.000335190192285063	0.557142857142857
3227.63	224	121	0.264648351648352	0.434166491938712	0.000277993650630995	0.5	3227.63	166	103	0.0243709677419355	0.105406437852607	0.000449099966477933	0.0277777777777778	3227.63	90	57	0.0036304347826087	0.0116914262635651	0.000634736472284944	0
3231.65	18	7	0.37510989010989	0.193595609251544	0.00000992140368681971	0.573770491803279	3231.65	9	7	0.34305376344086	0.501248470276053	-0.0000203203462574359	0.442857142857143	3231.65	6	1	0.055695652173913	0.674843518607964	-0.0000448422301143305	0.121212121212121
3244.64	140	67	0.377252747252747	0.429045530570465	-0.000153856092211824	0.573770491803279	3244.64	97	56	0.0623817204301075	0.360597508397527	0.000546495642804659	0.111111111111111	3244.64	43	29	0.896711956521739	0.622774914431869	0.0000262077104840426	0.922222222222222
3257.64	264	149	0.524478021978022	0.31217280152304	-0.000252732522781784	0.676056338028169	3257.64	188	128	0.480731182795699	0.463133602344347	-0.000247831623909871	0.6	3257.64	104	68	0.754559782608696	0.54345913836925	-0.000133062747741819	0.823529411764706
3315.68	254	127	0.3525	0.760525587391718	0.000178453680750801	0.573770491803279	3315.68	180	108	0.391161290322581	0.256816414827258	0.000123247666132106	0.5	3315.68	100	58	0.0973695652173913	0.121138378130305	0.000220529771659096	0.216216216216216
3345.69	227	126	0.228725274725275	0.318510607121608	-0.000141453115154023	0.476190476190476	3345.69	165	108	0.0031989247311828	0.0114738945043	-0.000272973925270613	0	3345.69	92	55	0.138673913043478	0.26825840781203	-0.000163811589395245	0.292682926829268
3401.72	0	3	NA	NA	NA	NA	3401.72	0	3	0.017005376344086	0.018665038192903	-0.0000114332378625431	0.0277777777777778	3401.72	0	0	0.0305163043478261	0.0329681047229975	-0.0000132944626308641	0.0689655172413793
3431.73	276	150	0.685192307692308	0.451334996551344	-0.000656918543320055	0.807692307692308	3431.73	195	129	0.00111827956989247	0.00664057401555394	0.00569885309712994	0	3431.73	111	69	0.120673913043478	0.0753157458808545	0.0018137592190938	0.256410256410256
3519.78	274	150	0.898302197802198	0.807076816714121	-0.000140439558179403	0.965116279069767	3519.78	193	129	0.125865591397849	0.527699072772057	0.00259009747811266	0.203703703703704	3519.78	109	69	0.397902173913043	0.338509448336417	0.000688573121960249	0.536231884057971
3605.82	113	33	0.193714285714286	0.0786692295903344	-0.000190397625345853	0.425	3605.82	68	32	0.000537634408602151	0.0000830196296666037	0.000590958627125764	0	3605.82	21	21	0.457875	0.0802291584571984	0.000113264009185278	0.575342465753425
3618.81	269	145	0.839648351648352	0.79116243735516	-0.000173403578987361	0.950617283950617	3618.81	189	124	0.209618279569892	0.0320471899150288	0.000576158479833697	0.311475409836066	3618.81	107	66	0.24866847826087	0.052858621154371	0.00064265107904992	0.392857142857143
3676.86	162	80	0.436598901098901	0.920375553636891	0.0000753465293548002	0.615384615384615	3676.86	118	67	0.095510752688172	0.148265228976318	0.000142565020656164	0.166666666666667	3676.86	57	36	0.027570652173913	0.0208078103970896	0.000155597818479151	0.0689655172413793
3680.88	12	6	0.307401098901099	0.266992095780703	0.00000816925936267391	0.549019607843137	3680.88	7	6	0.855833333333333	0.869503699536224	-0.0000022268209070915	0.912087912087912	3680.88	2	0	0.318554347826087	0.627958469425334	-0.0000132851987571021	0.46031746031746
3693.87	197	98	0.0279230769230769	0.151151379973174	-0.000198110858006969	0.105263157894737	3693.87	141	84	0.0320967741935484	0.28168429785371	0.000347607650998896	0.05	3693.87	74	50	0.489364130434783	0.427876156057425	0.0000587608744768621	0.584415584415584
3706.87	227	117	0.107351648351648	0.38719420395465	-0.000137059680223831	0.275862068965517	3706.87	167	101	0.13252688172043	0.821409844758467	-0.000118867851375548	0.203703703703704	3706.87	92	55	0.364076086956522	0.546855059748073	-0.0000872773802810809	0.5
3764.91	224	99	0.954016483516483	0.996459293761125	-0.00000457294248367216	0.966666666666667	3764.91	161	83	0.449258064516129	0.0944378343637164	0.0000458143263919713	0.567567567567568	3764.91	90	50	0.0264239130434783	0.0108428171133493	0.000136512309494733	0.04
3779.91	28	36	0.0026978021978022	0.0540959552648184	-0.000181382521603657	0	3779.91	24	33	0.0000645161290322581	0.000056713746383398	-0.000436448970530808	0	3779.91	14	15	0.000559782608695652	0.000829302724480454	-0.000490232158376686	0
3792.90	273	148	0.359010989010989	0.242787853159357	-0.00139766343414175	0.573770491803279	3792.90	192	127	0.00340322580645161	0.006254592661137	0.00395136758726412	0	3792.90	108	67	0.294586956521739	0.0986715722503192	0.00109133714928833	0.433333333333333
3822.91	4	0	0.457703296703297	0.437156807910684	0.00000267101518074543	0.621212121212121	3822.91	1	0	0.156677419354839	0.139631552402262	0.00000819615791006375	0.254545454545455	3822.91	1	0	0.441972826086957	0.419640495942282	0.00000152042402596278	0.569444444444444
3880.96	272	149	0.495923076923077	0.586232319339672	-0.000521528010323631	0.652173913043478	3880.96	191	128	0.00882795698924731	0.010991117247868	0.00373320744443984	0	3880.96	107	68	0.113679347826087	0.0235515415594511	0.000870003555090548	0.236842105263158
3910.97	5	2	0.937368131868132	0.596084989746006	-0.00000060413303599695	0.965909090909091	3910.97	4	1	0.932591397849462	0.712470375938543	-0.00000032416472500901	0.945652173913043	3910.97	3	1	0.811369565217391	0.369954110455219	0.00000108389469791264	0.862068965517241
3939.00	16	7	0.0436263736263736	0.0342668622534932	0.0000210144943497279	0.142857142857143	3939.00	16	2	0.957666666666667	0.653329552478999	0.00000048787389870046	0.956989247311828	3939.00	7	0	0.0198478260869565	0.0110598784182034	0.0000221365205678332	0.04
3966.99	2	2	0.31428021978022	0.31327829872879	-0.00000240269184713939	0.549019607843137	3966.99	2	2	0.542021505376344	0.535930343184445	-0.00000072936181987881	0.662337662337662	3966.99	1	2	0.685423913043478	0.678214057532677	-0.00000063402229301945	0.777777777777778
4055.04	135	50	0.369791208791209	0.657336447908372	-0.0000768746451140904	0.573770491803279	4055.04	91	44	0.00233333333333333	0.00106233348799932	0.000318467943290402	0	4055.04	44	28	0.216260869565217	0.0346481888718578	0.000085091212804794	0.365384615384615
4068.04	191	95	0.158104395604396	0.552487944202559	-0.0000694800370179858	0.393939393939394	4068.04	148	81	0.892956989247312	0.440722900268643	0.000006047315136441	0.912087912087912	4068.04	78	44	0.907516304347826	0.15964770698358	0.00000602361338811408	0.923076923076923
4128.09	6	2	0.636774725274725	0.873498820180098	-0.00000169936031945013	0.753246753246753	4128.09	2	2	0.737037634408602	0.550217661991066	-0.00000173877837914535	0.802325581395349	4128.09	2	1	0.192195652173913	0.668964077690573	-0.00000676393465520325	0.34
4242.13	267	146	0.141456043956044	0.210024095874443	-0.000403614901841444	0.375	4242.13	187	125	0.0160752688172043	0.0249428997102696	0.0019596488434716	0.0277777777777778	4242.13	104	65	0.19233152173913	0.105521592221817	0.000291457393998941	0.34
4272.14	2	0	NA	NA	NA	NA	4272.14	0	0	0.337435483870968	0.298191915445789	0.00000391802784487874	0.442857142857143	4272.14	0	0	NA	NA	NA	NA
4330.18	259	135	0.492313186813187	0.186389305394693	-0.0001462355515008	0.652173913043478	4330.18	184	118	0.69052688172043	0.549102912226693	0.0000571616795705312	0.780487804878049	4330.18	103	63	0.740847826086957	0.388608578628836	0.0000513449290003795	0.80952380952381
4416.22	23	1	0.18121978021978	0.390999245803168	0.0000599766152471689	0.416666666666667	4416.22	4	1	0.00344623655913978	0.000999186723042285	0.000138464446522229	0	4416.22	4	1	0.170527173913043	0.360936210742392	0.0000341945785369877	0.34
4429.21	99	40	0.396054945054945	0.758813155678222	-0.0000319257158848641	0.580645161290323	4429.21	81	36	0.236801075268817	0.0995735743800611	0.0000309841904987323	0.328125	4429.21	40	21	0.396320652173913	0.0528510212006055	0.0000239730982410257	0.536231884057971
4504.27	55	14	0.481478021978022	0.801320279244334	-0.0000133132612892929	0.652173913043478	4504.27	40	14	0.210467741935484	0.00785740122736799	0.0000176299026057387	0.311475409836066	4504.27	21	11	0.724407608695652	0.0408730676427491	0.0000056434920219961	0.807228915662651
4590.31	71	30	0.0512197802197802	0.266854129755174	-0.0000451470968044525	0.181818181818182	4590.31	59	29	0.730166666666667	0.3982471538026	-0.00000547721325097757	0.8	4590.31	30	21	0.830934782608696	0.339917015316807	-0.00000418155463011402	0.865168539325843
4603.30	217	87	0.422274725274725	0.916856778192918	-0.000155540947943153	0.603174603174603	4603.30	156	74	0.0333279569892473	0.000592416674787915	0.00126827940554309	0.05	4603.30	83	43	0.19816847826087	0.00545476563975545	0.00019311431211152	0.34
4691.36	204	92	0.0771593406593407	0.22806661238091	-0.000113703051261539	0.24	4691.36	156	80	0.425612903225806	0.17637117734418	0.000040569305235157	0.534246575342466	4691.36	82	47	0.319195652173913	0.0598791440182117	0.00005339540380014	0.46031746031746
4777.39	0	1	0.209796703296703	0.208783639384009	-0.00000904151425825351	0.439024390243902	4777.39	0	1	0.179720430107527	0.176518909737642	-0.00000415909655879661	0.275862068965517	4777.39	0	1	0.228320652173913	0.221262571108123	-0.00000483615878929839	0.37037037037037
4878.44	0	0	NA	NA	NA	NA	4878.44	0	0	NA	NA	NA	NA	4878.44	0	0	NA	NA	NA	NA
4951.48	0	0	NA	NA	NA	NA	4951.48	0	0	NA	NA	NA	NA	4951.48	0	0	NA	NA	NA	NA
4953.49	21	12	0.260554945054945	0.788106917960292	-0.00000926375290272918	0.5	4953.49	14	11	0.170569892473118	0.784975485266362	-0.00000864708351597817	0.263157894736842	4953.49	8	4	0.052695652173913	0.55400163939636	-0.0000132390112773958	0.121212121212121
5052.53	20	3	0.122159340659341	0.178969379037643	0.0000140326207728136	0.32258064516129	5052.53	17	3	0.0160806451612903	0.019925259417106	0.0000259108526716142	0.0277777777777778	5052.53	6	1	0.0202608695652174	0.0172326519129438	0.000028243997882234	0.04
5140.58	32	18	0.18678021978022	0.599929657115997	-0.0000202638964039631	0.425	5140.58	25	18	0.895731182795699	0.964139806983507	0.00000152942060274498	0.912087912087912	5140.58	9	7	0.996625	0.837197902375743	0.00000006115019636041	1
5226.62	0	0	NA	NA	NA	NA	5226.62	0	0	NA	NA	NA	NA	5226.62	0	0	NA	NA	NA	NA
5327.67	0	0	NA	NA	NA	NA	5327.67	0	0	NA	NA	NA	NA	5327.67	0	0	NA	NA	NA	NA
5400.71	0	0	NA	NA	NA	NA	5400.71	0	0	NA	NA	NA	NA	5400.71	0	0	NA	NA	NA	NA
5501.75	5	1	0.27621978021978	0.266992095780703	0.00000316492806167702	0.520833333333333	5501.75	5	1	0.246784946236559	0.334677863679334	0.0000043657639976704	0.333333333333333	5501.75	2	0	0.18320652173913	0.238920005539807	0.00000633455904914149	0.34
5688.84	0	0	NA	NA	NA	NA	5688.84	0	0	NA	NA	NA	NA	5688.84	0	0	NA	NA	NA	NA
983.51	160	86	0.00954395604395604	0.253468934158135	-0.000405100974755391	0	983.51	116	71	0.000967741935483871	0.429265037070956	-0.000289475747826087	0	983.51	70	43	0.00246195652173913	0.837262043250245	-0.00031201047346452	0

## Sheet: Description
Additional file 18: The table shows the comparison of specific groups of samples which are described in the following lines. The results are generated from a statistical comparison of normalized areas under the curve (AUCn). The numbers of the measurements for each group are indicated in the last columns, the results with low numbers of the measurements for the statistical evaluation are highligh…
ID	Sample Cohort	Comparison		N (Group 1)	N (Group 2)
		Group 1	Group 2
S11.	NST group	No	Yes	111	69
S11.	all samples except CTRL	No	Yes	276	150
S11.	all samples except CTRL, MUC and Lubular (LA+LB)	No	Yes	195	129
